# Supplementary material for: Transcriptome-derived investigation of biosynthesis of quinolizidine alkaloids in narrow-leafed lupin (Lupinus angustifolius L.) highlights candidate genes linked to iucundus locus
Source: Sci Rep. 2019 Feb 19;9:2231. doi: 10.1038/s41598-018-37701-5 (PMC6381137; doi:10.1038/s41598-018-37701-5)
Supplement: Supplementary file 1 — Supplementary Table S1. [file 41598_2018_37701_MOESM1_ESM.xlsx]

## Sheet: Arkusz1
"Transcriptome-derived investigation of biosynthesis of quinolizidine alkaloids in narrow-leafed lupin (Lupinus angustifolius L.) highlights candidate genes linked to iucundus locus".
Magdalena Kroc, Grzegorz Koczyk, Katarzyna A. Kamel, Katrzyna Czepiel, Olga Fedorowicz-Strońska, Paweł Krajewski, Joanna Kosińska, Jan Podkowiński, Paulina Wilczura and Wojciech Święcicki
Supplementary Table S1. Differentially expressed transcripts with significantly higher expression in bitter vs. sweet accessions (posterior fold change (postFC) >2)
Transcript name	PPEE	PPDE	PostFC	RealFC	Mean expression		Expected count (normalized)								Blast2Go best hit	E-value
					High-alkaloid (bitter) accessions	Low-alkaloid (sweet) accessions	Bitter accessions				Sweet accessions
							P27255a	P27255b	Vitigudino-1a	Vitigudino-1b	83A:476a	83A:476b	W-225a	W-225b
P27255_019114	0	1	7831.96	8294.83	42033.9	5.05748	67146.8	63366.4	20193.1	17429.3	5.36503	1.90228	1.87804	11.0846	MLP31_ARATH ame: Full=MLP 31	2.60832e-21
P27255_062192	4.85079e-12	1	6423.47	12035.7	4125.5	0.332773	8410.18	3537.61	2655.39	1898.79	0	0	0	1.33109	VESTR_MEDSA ame: Full=Vestitone reductase	2.75913e-120
P27255_018943	0	1	6307.8	7370.9	13097.6	1.76693	22217	15784.6	6811.61	7577.22	0	0	0	7.06774	MLP31_ARATH ame: Full=MLP 31	8.1752e-22
P27255_020479	4.4228e-12	1	5625.24	6961.97	8773.84	1.25025	16878.7	10943.3	3500.56	3772.7	0	1.70608	0.939021	2.35591	---NA---
P27255_011902	3.29581e-12	1	3082	3317.8	12984.7	3.90366	25013	14788	5690.82	6447.09	4.02377	1.70608	2.81706	7.06774	ANR_GINBI ame: Full= anthocyanidin reductase Short=	3.54457e-48
P27255_024314	0	1	2739.17	84755.3	847.543	0	1443.39	1312.32	193.454	441.006	0	0	0	0	---NA---
P27255_026990	2.56208e-11	1	2714.8	59696.9	851.578	0.0042652	0	3045.68	0	360.628	0	0.0170608	0	0	HSP7C_ARATH ame: Full=Heat shock 70 kDa 3 ame: Full=Heat shock cognate 70 kDa 3 ame: Full=Heat shock cognate 70-3 Short= sc70-3 ame: Full=Heat shock 70-3 Short= sp70-3	7.79906e-35
P27255_007730	4.71401e-13	1	2194.94	3222.06	2061.47	0.629803	3891.82	2160.68	1134.93	1058.46	1.34126	0	0	1.17796	SCT_ARATH ame: Full=Spermidine coumaroyl- acyltransferase Short=SCT Short=Spermidine dicoumaroyl transferase	4.7332e-109
P27255_020229	0	1	1955.48	2100.84	8460.91	4.01741	12457.3	12309.4	4255.74	4821.22	1.34126	7.67735	4.69511	2.35591	ML423_ARATH ame: Full=MLP 423	4.43055e-29
P27255_019198	5.86198e-14	1	1699.51	1738.35	22767.5	13.0871	40253	28783.1	11051.4	10982.3	22.8014	7.67735	11.2683	10.6016	ML423_ARATH ame: Full=MLP 423	9.35426e-06
P27255_028569	0	1	1646.17	50923.9	509.229	0	507.717	1293.66	84.468	151.074	0	0	0	0	---NA---
P27255_011759	4.44089e-16	1	1281.93	3000.45	669.87	0.21326	804.702	162.393	668.023	1044.36	0	0.853039	0	0	DFRA_MALDO ame: Full=Bifunctional dihydroflavonol 4-reductase flavanone 4-reductase ame: Full=Dihydroflavonol 4-reductase Short=DFR ame: Full=Dihydrokaempferol 4-reductase ame: Full=Flavanone 4-reductase Short=FNR	0
P27255_014471	0	1	1215.92	37606.4	376.054	0	472.23	553.29	224.065	254.63	0	0	0	0	---NA---
P27255_021948	0	1	1202.05	2813.4	628.109	0.21326	870.547	628.205	376.963	636.721	0	0.853039	0	0	---NA---
P27255_028222	0	1	1152.16	35632.7	356.317	0	306.466	1118.8	0	0	0	0	0	0	TGA4_ARATH ame: Full=Transcription factor TGA4 ame: Full=Ocs element-binding factor 4 Short=OBF4 ame: Full=bZIP transcription factor 57 Short= 57	6.81177e-10
P27255_002184	0	1	1109.81	1126.83	21991	19.5059	45815.5	18297.1	12410.4	11441.1	17.4363	7.67735	32.8845	20.0253	AMO1_ARTS1 ame: Full=Primary amine oxidase ame: Full=Copper amine oxidase ame: Full=MAOXI Flags: Precursor	4.83695e-163
P27255_023052	0	1	1105.3	34182.1	341.811	0	448.443	918.803	0	0	0	0	0	0	---NA---
P27255_046750	0	1	1034.74	31998.2	319.972	0	2.79324	683.82	348.312	244.961	0	0	0	0	TBA_PRUDU ame: Full=Tubulin alpha chain	1.21548e-06
P27255_030289	0	1	1031.84	31908.5	319.075	0	245.361	572.649	266.805	191.486	0	0	0	0	---NA---
P27255_028185	4.05165e-12	1	876.062	977.06	2535.62	2.58516	1139.48	6953.64	761.809	1287.55	0	1.11748	6.01913	3.20404	---NA---
P27255_019578	0	1	860.894	26617.2	266.162	0	545.34	518.299	1.01062	0	0	0	0	0	POLX_TOBAC ame: Full=Retrovirus-related Pol poly from transposon TNT 1-94 Includes: ame: Full=Protease Includes: ame: Full=Reverse transcriptase Includes: ame: Full=Endonuclease	1.13996e-24
P27255_010915	1.5314e-11	1	784.499	1001.68	1082.37	1.07056	1877.5	1428.7	571.569	451.72	0	4.28226	0	0	PUP1_ARATH ame: Full=Purine permease 1 Short= 1	1.64641e-123
P27255_025642	0	1	724.087	22382.6	223.816	0	0	601.598	0	293.667	0	0	0	0	CAO_ORYSJ ame: Full=Chlorophyllide a chloroplastic Short=Chlorophyll a oxygenase ame: Full=Chlorophyll b synthase Flags: Precursor	1.09738e-24
P27255_022483	0	1	709.764	21939.3	219.383	0	79.6246	182.598	336.679	278.63	0	0	0	0	RAN2_ARATH ame: Full=GTP-binding nuclear Ran-2 ame: Full=Ras-related nuclear 2	1.25396e-30
P27255_028533	0	1	680.746	21041.1	210.401	0	448.443	393.162	0	0	0	0	0	0	---NA---
P27255_026025	0	1	661.952	20459.4	204.584	0	84.0327	473.615	38.3633	222.324	0	0	0	0	---NA---
P27255_065498	0	1	654.82	20238.6	202.376	0	0	746.35	0	63.1552	0	0	0	0	FTSH5_ORYSJ ame: Full=ATP-dependent zinc metalloprotease FTSH mitochondrial Short= 5 Flags: Precursor	0
P27255_063846	1.68754e-13	1	644.463	704.739	2253.42	3.18754	2531.43	4062.5	978.496	1441.26	0	4.65759	0	8.09256	VESTR_MEDSA ame: Full=Vestitone reductase	4.18684e-118
P27255_013574	5.21425e-10	1	642.739	836.417	830.11	0.982471	0	2691.21	0	629.226	3.92988	0	0	0	TBB1_MAIZE ame: Full=Tubulin beta-1 chain ame: Full=Beta-1-tubulin	0
P27255_026461	0	1	619.422	19143	191.42	0	197.537	208.547	216.274	143.321	0	0	0	0	---NA---
P27255_027974	0	1	599.916	18539.2	185.382	0	258.468	483.06	0	0	0	0	0	0	---NA---
P27255_026479	0	1	595.842	18413.1	184.121	0	322.518	413.966	0	0	0	0	0	0	Y5713_ARATH ame: Full=PI-PLC X domain-containing At5g67130 Flags: Precursor	2.60549e-16
P27255_027911	0	1	593.643	18345	183.44	0	0	733.76	0	0	0	0	0	0	---NA---
P27255_029284	0	1	574.076	17739.4	177.384	0	0	654.521	0	55.0141	0	0	0	0	---NA---
P27255_028552	0	1	554.366	17129.3	171.283	0	7.47173	642.897	19.596	15.1662	0	0	0	0	NCPR_VIGRR ame: Full=NADPH--cytochrome P450 reductase Short=CPR Short=P450R	2.63051e-20
P27255_035864	6.95721e-09	1	541.172	797.858	502.905	0.620331	1.62881	2009.99	0	0	2.48133	0	0	0	ERA_CLOCE ame: Full=GTPase Era	3.50135e-14
P27255_012235	4.31877e-13	1	540.41	560.658	4473.87	7.9697	8185.58	3846.91	2951.4	2911.6	19.9847	8.13799	3.75608	0	VESTR_MEDSA ame: Full=Vestitone reductase	5.11978e-120
P27255_028070	0	1	536.701	16582.5	165.815	0	59.3303	576.581	1.01062	26.3382	0	0	0	0	---NA---
P27255_057573	0	1	536.304	16570.2	165.692	0	0	523.419	42.1026	97.2468	0	0	0	0	---NA---
P27255_016610	0	1	519.939	16063.7	160.627	0	312.593	329.914	0	0	0	0	0	0	---NA---
P27255_030558	0	1	515.066	15912.8	159.118	0	2.88334	633.589	0	0	0	0	0	0	RTNLC_ARATH ame: Full=Reticulon B3 Short= 3	1.55828e-13
P27255_016424	0	1	503.08	15541.8	155.408	0	222.489	399.145	0	0	0	0	0	0	---NA---
P27255_008143	2.20934e-14	1	472.813	474.119	51282.1	108.153	86869.6	58996.8	33615.6	25646.2	2.68251	2.29468	304.797	122.837	DCOR_DATST ame: Full=Ornithine decarboxylase Short=ODC	4.79535e-172
P27255_045207	0	1	450.256	13906.8	139.058	0	0	556.231	0	0	0	0	0	0	ACT3_PEA ame: Full=Actin-3	1.17272e-07
P27255_010872	1.08802e-14	1	449.309	564.173	659.535	1.15905	1296.12	794.017	293.081	254.923	1.34126	0	0.939021	2.35591	CCR2_ARATH ame: Full=Cinnamoyl- reductase 2 Short= 2	1.79291e-164
P27255_041640	0	1	441.033	13621.3	136.203	0	0	544.812	0	0	0	0	0	0	---NA---
P27255_021699	0	1	439.249	13566.1	135.651	0	174.816	367.786	0	0	0	0	0	0	---NA---
P27255_035684	0	1	436.18	13471.1	134.701	0	0	538.803	0	0	0	0	0	0	---NA---
P27255_029460	0	1	404.936	12504	125.03	0	0	500.119	0	0	0	0	0	0	---NA---
P27255_010739	7.74381e-13	1	404.567	484.919	729.484	1.49436	874.013	132.479	766.053	1145.39	2.68251	0	0.939021	2.35591	FL3H_MALDO ame: Full=Naringenin,2-oxoglutarate 3-dioxygenase ame: Full=FHT ame: Full=Flavanone-3-hydroxylase Short=F3H	0
P27255_021523	0	1	403.909	12472.2	124.712	0	64.3068	210.188	163.266	61.0876	0	0	0	0	---NA---
P27255_032452	0	1	402.624	12432.4	124.314	0	0	484.513	12.744	0	0	0	0	0	AFC2_ARATH ame: Full=Serine threonine- kinase AFC2	2.36314e-15
P27255_031917	0	1	399.103	12323.4	123.224	0	0	492.897	0	0	0	0	0	0	---NA---
P27255_056977	0	1	391.121	12076.4	120.754	0	0	478.487	4.5276	0	0	0	0	0	---NA---
P27255_045279	0	1	390.687	12062.9	120.619	0	78.6334	402.085	1.75849	0	0	0	0	0	---NA---
P27255_038024	0	1	390.094	12044.6	120.436	0	0	481.743	0	0	0	0	0	0	---NA---
P27255_023484	0	1	388.212	11986.3	119.853	0	0	407.248	0	72.1656	0	0	0	0	OP163_ARATH ame: Full=Outer envelope pore 16- chloroplastic mitochondrial ame: Full=Chloroplastic outer envelope pore of 16 kDa 3 Short= 16-3 Short=OEP16-3 ame: Full=Mitochondrial complex I subunit	1.77837e-18
P27255_036879	0	1	386.209	11924.3	119.233	0	33.3733	423.402	0	20.1589	0	0	0	0	---NA---
P27255_031324	0	1	385.264	11895.1	118.941	0	4.24184	471.521	0	0	0	0	0	0	PRS6B_SOLTU ame: Full=26S protease regulatory subunit 6B homolog	1.47755e-48
P27255_031071	0	1	370.114	11426.1	114.251	0	0	442.333	0	14.6728	0	0	0	0	---NA---
P27255_029571	7.05881e-08	1	368.36	421.242	876.491	2.07075	0	3502.8	3.16325	0	0	8.28301	0	0	CLPR1_ARATH ame: Full=ATP-dependent Clp protease proteolytic subunit-related chloroplastic Short= 1 ame: Full= SUPPRESSOR OF VARIEGATION 2 ame: Full=n 5 Flags: Precursor	1.38693e-19
P27255_035954	0	1	368.09	11363.5	113.625	0	85.114	278.88	63.7097	26.7963	0	0	0	0	NAA15_ARATH ame: Full=N-terminal acetyltransferase A complex auxiliary subunit NAA15 Short= 15 ame: Full= OMISHA	2.53178e-17
P27255_045080	0	1	367.518	11345.8	113.448	0	8.29654	286.188	70.8953	88.4126	0	0	0	0	---NA---
P27255_046890	0	1	366.623	11318.1	113.171	0	0	452.684	0	0	0	0	0	0	---NA---
P27255_033759	0	1	362.937	11204	112.03	0	0	448.119	0	0	0	0	0	0	TF2B_SOYBN ame: Full=Transcription initiation factor IIB ame: Full=General transcription factor TFIIB	7.48788e-41
P27255_044425	4.11911e-08	1	362.895	492.324	412.318	0.827514	0	1649.27	0	0	0	0	0	3.31006	LTI6B_ORYSJ ame: Full=Hydrophobic LTI6B ame: Full=Low temperature-induced 6B	5.92298e-17
P27255_036242	0	1	354.542	10944.2	109.432	0	0	437.726	0	0	0	0	0	0	---NA---
P27255_027650	0	1	351.691	10855.9	108.549	0	0	434.196	0	0	0	0	0	0	---NA---
P27255_032154	0	1	344.402	805.115	179.74	0.21326	125.453	152.991	224.359	216.156	0	0.853039	0	0	---NA---
P27255_030834	0	1	342.229	10563	105.62	0	240.184	89.6324	0	92.6652	0	0	0	0	---NA---
P27255_027338	0	1	337.914	10429.5	104.285	0	0	410.137	0	7.00158	0	0	0	0	ICE1_ARATH ame: Full=Transcription factor ICE1 ame: Full=Basic helix-loop-helix 116 Short= 116 Short=bHLH 116 ame: Full=Inducer of CBF expression 1 ame: Full=Transcription factor EN 45 ame: Full=Transcription factor SCREAM ame: Full=bHLH transcription factor bHLH116	4.02802e-16
P27255_064421	0	1	337.822	10426.6	104.256	0	80.2761	24.7949	161.69	150.264	0	0	0	0	---NA---
P27255_031155	0	1	332.7	10268.1	102.671	0	0	410.684	0	0	0	0	0	0	---NA---
P27255_036881	0	1	331.444	10229.2	102.282	0	0	409.128	0	0	0	0	0	0	---NA---
P27255_027436	0	1	331.432	10228.8	102.278	0	132.703	276.41	0	0	0	0	0	0	BLH1_ARATH ame: Full=BEL1-like homeodomain 1 Short=BEL1 1 ame: Full= EMBRYO SAC DEVELOPMENT ARREST 29	8.57324e-11
P27255_065432	0	1	327.606	10110.4	101.094	0	0	404.376	0	0	0	0	0	0	SUCA_ORYSJ ame: Full=Succinate-- ligase	1.47643e-08
P27255_037660	0	1	326.508	10076.4	100.754	0	0	403.017	0	0	0	0	0	0	---NA---
P27255_019108	5.97336e-09	1	325.618	326.715	28952.7	88.6077	53702.9	33171.3	14865.5	14071.3	142.173	106.434	50.7071	55.1166	MLP31_ARATH ame: Full=MLP 31	1.23669e-14
P27255_021986	0	1	325.015	10030.2	100.292	0	151.452	138.598	33.866	77.2524	0	0	0	0	POLX_TOBAC ame: Full=Retrovirus-related Pol poly from transposon TNT 1-94 Includes: ame: Full=Protease Includes: ame: Full=Reverse transcriptase Includes: ame: Full=Endonuclease	7.23103e-21
P27255_022783	0	1	321.744	9928.95	99.2795	0	109.615	105.128	89.5211	92.8532	0	0	0	0	---NA---
P27255_065743	2.57662e-07	1	319.355	2290.07	110.799	0.0383868	0	377.162	32.6128	33.422	0	0.153547	0	0	probable leucine-rich repeat receptor kinase At1g35710	0
P27255_032190	0	1	319.313	456.94	316.545	0.68277	154.418	353.82	405.665	352.276	0	0.853039	1.87804	0	SPER1_ARATH ame: Full= SPEAR1 ame: Full=SPL- EAR-containing 1 ame: Full=TCP interactor containing EAR motif 2	7.89335e-10
P27255_024021	0	1	315.875	9747.3	97.463	0	44.9066	99.8888	147.551	97.5053	0	0	0	0	---NA---
P27255_028396	0	1	315.145	9724.71	97.2371	0	0	388.949	0	0	0	0	0	0	---NA---
P27255_035789	0	1	313.979	9688.6	96.876	0	0	387.504	0	0	0	0	0	0	B3GT6_ARATH ame: Full=Beta-1,6-galactosyltransferase GALT31A ame: Full=Beta-1,3-galactosyltransferase 6 ame: Full=GT31 family galactosyltransferase 1 Short= 31A	9.33007e-06
P27255_045242	0	1	307.066	9474.62	94.7362	0	22.3459	320.111	0	36.4881	0	0	0	0	---NA---
P27255_022472	0	1	306.532	9458.11	94.5711	0	168.96	209.325	0	0	0	0	0	0	---NA---
P27255_030841	0	1	304.765	9403.41	94.0241	0	0	361.393	12.5418	2.16156	0	0	0	0	---NA---
P27255_035723	0	1	302.386	9329.76	93.2876	0	0	359.162	2.83985	11.1485	0	0	0	0	---NA---
P27255_039013	1.49967e-07	1	301.695	402.807	358.795	0.880763	0	1334	0	101.182	0	3.52305	0	0	TO401_ARATH ame: Full=Mitochondrial import receptor subunit TOM40-1 ame: Full=Translocase of outer membrane 40 kDa subunit homolog 1 Contains: ame: Full=Mitochondrial import receptor subunit TOM40- N-terminally processed	1.55407e-07
P27255_015598	0	1	298.051	9195.59	91.9459	0	196.843	170.94	0	0	0	0	0	0	NHX2_ARATH ame: Full=Sodium hydrogen exchanger 2 ame: Full=Na(+) H(+) exchanger 2 Short=NHE-2	1.56843e-16
P27255_037309	2.88921e-07	1	297.388	1125.67	120.641	0.0971814	8.31733	431.581	5.64939	37.0168	0	0	0	0.388726	RS241_ARATH ame: Full=40S ribosomal S24-1	6.79525e-12
P27255_022790	0	1	296.59	9150.36	91.4936	0	0	316	0	49.9744	0	0	0	0	---NA---
P27255_033259	0	1	287.719	8875.78	88.7478	0	0	354.991	0	0	0	0	0	0	---NA---
P27255_022484	0	1	285.465	8806.01	88.0501	0	14.2088	15.3846	198.082	124.525	0	0	0	0	---NA---
P27255_030189	0	1	284.907	8788.74	87.8774	0	0	340.478	0	11.031	0	0	0	0	MSK3_MEDSA ame: Full=Glycogen synthase kinase-3 homolog -3	1.10543e-22
P27255_037323	0	1	284.609	8779.52	87.7852	0	0	256.838	12.4105	81.8927	0	0	0	0	---NA---
P27255_040563	0	1	282.611	8717.66	87.1666	0	0	348.667	0	0	0	0	0	0	---NA---
P27255_015760	0	1	280.134	8640.99	86.3999	0	99.1148	59.829	102.073	84.5829	0	0	0	0	BH035_ARATH ame: Full=Transcription factor bHLH35 ame: Full=Basic helix-loop-helix 35 Short= 35 Short=bHLH 35 ame: Full=Transcription factor EN 41 ame: Full=bHLH transcription factor bHLH035	4.09983e-70
P27255_032139	0	1	278.694	8596.43	85.9543	0	0	274.701	63.9826	5.13371	0	0	0	0	TOM20_SOLTU ame: Full=Mitochondrial import receptor subunit TOM20 ame: Full=Translocase of outer membrane 20 kDa subunit	1.90963e-09
P27255_045844	0	1	268.832	8291.18	82.9018	0	0	288.188	0	43.4192	0	0	0	0	APX6_ARATH ame: Full= L-ascorbate peroxidase 6 Short= x08	3.21797e-09
P27255_014882	0	1	267.57	8252.11	82.5111	0	36.5061	293.538	0	0	0	0	0	0	TF21_SCHPO ame: Full=Transposon Tf2-1 poly ame: Full=Retrotransposable element Tf2 155 kDa	2.86237e-15
P27255_017970	0	1	261.718	8070.99	80.6999	0	144.167	178.632	0	0	0	0	0	0	---NA---
P27255_036388	0	1	260.506	8033.48	80.3248	0	0	321.299	0	0	0	0	0	0	OEP24_PEA ame: Full=Outer envelope pore chloroplastic ame: Full=Chloroplastic outer envelope pore of 24 kDa	2.58278e-54
P27255_025986	0	1	254.424	7845.2	78.442	0	3.08434	310.684	0	0	0	0	0	0	MYO17_ARATH ame: Full=Myosin-17 ame: Full=Myosin XI K Short=	1.05934e-47
P27255_035788	0	1	254.191	7837.98	78.3698	0	0	287.564	0	25.9153	0	0	0	0	---NA---
P27255_018081	0	1	251.539	7755.92	77.5492	0	232.282	77.9145	0	0	0	0	0	0	POL3_DROME ame: Full=Retrovirus-related Pol poly from transposon Includes: ame: Full=Protease Includes: ame: Full=Reverse transcriptase Includes: ame: Full=Endonuclease	4.96286e-37
P27255_025407	0	1	250.659	7728.66	77.2766	0	0	305.077	0	4.02943	0	0	0	0	---NA---
P27255_032948	0	1	248.322	7656.34	76.5534	0	0	306.214	0	0	0	0	0	0	---NA---
P27255_032355	0	1	247.929	7644.16	76.4316	0	1.28225	304.444	0	0	0	0	0	0	SQD2_ARATH ame: Full=Sulfoquinovosyl transferase SQD2 ame: Full= SULFOQUINOVOSYLDIACYLGLYCEROL 2 ame: Full=Sulfolipid synthase SQD2 ame: Full=UDP-sulfoquinovose: diacylglycerol alpha-sulfoquinovosyltransferase SQD2 Flags: Precursor	7.77203e-06
P27255_028327	0	1	245.954	7583.05	75.8205	0	0	303.282	0	0	0	0	0	0	---NA---
P27255_028073	1.90767e-07	1	244.095	342.362	253.675	0.730985	0	1014.7	0	0	2.92394	0	0	0	---NA---
P27255_012977	0	1	242.342	7471.25	74.7025	0	82.8475	70.0854	56.595	89.2819	0	0	0	0	---NA---
P27255_036849	0	1	242.217	7467.38	74.6638	0	0	257.444	0	41.2107	0	0	0	0	---NA---
P27255_032366	0	1	238.72	7359.12	73.5812	0	0	294.325	0	0	0	0	0	0	---NA---
P27255_027199	0	1	236.532	7291.39	72.9039	0	0	225.735	0	65.8807	0	0	0	0	---NA---
P27255_039985	0	1	236.525	7291.17	72.9017	0	0	291.607	0	0	0	0	0	0	MTDH_FRAAN ame: Full=Probable mannitol dehydrogenase ame: Full=NAD-dependent mannitol dehydrogenase	4.91566e-13
P27255_020695	0	1	236.342	238.94	6481.86	27.1176	9241.11	8515.55	3351.92	4818.84	51.3567	27.937	10.3292	18.8473	MLP43_ARATH ame: Full=MLP 43	3.46067e-22
P27255_027685	0	1	233.836	7207.94	72.0694	0	0	243.966	0	44.312	0	0	0	0	---NA---
P27255_029108	1.6208e-07	1	233.659	297.025	326.649	1.08977	0	1306.6	0	0	4.35909	0	0	0	BAME1_ARATH ame: Full=Leucine-rich repeat receptor-like serine threonine- kinase BAM1 ame: Full= BARELY ANY MERISTEM 1 Flags: Precursor	4.22808e-14
P27255_052364	0	1	232.436	7164.63	71.6363	0	79.7077	206.838	0	0	0	0	0	0	---NA---
P27255_036983	0	1	230.712	7111.25	71.1025	0	0	284.41	0	0	0	0	0	0	ALA9_ARATH ame: Full= phospholipid-transporting ATPase 9 Short= 9 ame: Full=Aminophospholipid flippase 9	6.62372e-13
P27255_019691	0	1	230.14	7093.53	70.9253	0	56.0519	227.649	0	0	0	0	0	0	POL2_DROME ame: Full=Retrovirus-related Pol poly from transposon 297 Includes: ame: Full=Protease Includes: ame: Full=Reverse transcriptase Includes: ame: Full=Endonuclease	1.66122e-36
P27255_037347	0	1	229.228	7065.31	70.6431	0	0	282.573	0	0	0	0	0	0	ELOF1_ORYSJ ame: Full=Transcription elongation factor 1 homolog	1.12854e-13
P27255_029236	0	1	226.204	6971.72	69.7072	0	0	278.829	0	0	0	0	0	0	---NA---
P27255_029775	0	1	223.229	6879.63	68.7863	0	0	275.145	0	0	0	0	0	0	---NA---
P27255_026183	0	1	218.445	6731.57	67.3057	0	122.958	146.265	0	0	0	0	0	0	---NA---
P27255_011988	0	1	215.298	6634.14	66.3314	0	64.2652	137.479	35.9984	27.5834	0	0	0	0	---NA---
P27255_036952	0	1	214.828	6619.59	66.1859	0	0	264.743	0	0	0	0	0	0	---NA---
P27255_060296	0	1	214.682	6615.08	66.1408	0	31.2662	136.017	34.8766	62.4034	0	0	0	0	---NA---
P27255_038442	2.09535e-06	0.999998	214.595	736.085	90.2948	0.112683	0	361.179	0	0	0	0	0.45073	0	PSB5_SPIOL ame: Full=Proteasome subunit beta type-5 ame: Full=20S proteasome subunit E ame: Full=Proteasome epsilon chain Flags: Precursor	1.9365e-14
P27255_036213	0	1	211.907	6529.17	65.2817	0	0	260.504	0	0.622624	0	0	0	0	---NA---
P27255_022153	0	1	211.078	6503.53	65.0253	0	0	214.555	0	45.5455	0	0	0	0	---NA---
P27255_029988	0	1	210.159	6475.09	64.7409	0	114.363	143.59	1.01062	0	0	0	0	0	---NA---
P27255_060393	0	1	205.446	6329.2	63.282	0	0	253.128	0	0	0	0	0	0	---NA---
P27255_028476	0	1	205.122	6319.16	63.1816	0	0	252.726	0	0	0	0	0	0	---NA---
P27255_030532	0	1	204.024	6285.19	62.8419	0	0	251.367	0	0	0	0	0	0	---NA---
P27255_042909	0	1	203.886	6280.92	62.7992	0	11.2561	236.06	3.8808	0	0	0	0	0	GAUT9_ARATH ame: Full=Probable galacturonosyltransferase 9	2.89987e-06
P27255_041002	0	1	200.475	6175.34	61.7434	0	38.2251	91.0171	53.4721	64.2595	0	0	0	0	---NA---
P27255_062658	0	1	200.407	6173.22	61.7222	0	0	246.889	0	0	0	0	0	0	RHM1_ARATH ame: Full=Trifunctional UDP-glucose 4,6-dehydratase UDP-4-keto-6-deoxy-D-glucose 3,5-epimerase UDP-4-keto-L-rhamnose-reductase RHM1 ame: Full= REPRESSOR OF LRX1 1 ame: Full=Rhamnose biosynthetic enzyme 1 Short= 1 Includes: ame: Full=UDP-glucose 4,6-dehydratase Includes: ame: Full=UDP-4-keto-6-deoxy-D-glucose 3,5-epimerase UDP-4-keto-L-rhamnose 4-keto-reductase	0
P27255_033395	0	1	199.386	6141.63	61.4063	0	163.574	82.0512	0	0	0	0	0	0	---NA---
P27255_031800	0	1	194.591	5993.2	59.922	0	0	208.991	0	30.6965	0	0	0	0	Y3037_ARATH ame: Full=Probable inactive leucine-rich repeat receptor kinase At3g03770 Flags: Precursor	8.24346e-07
P27255_036927	0	1	194.043	5976.23	59.7523	0	103.967	135.043	0	0	0	0	0	0	---NA---
P27255_049000	0	1	193.882	5971.26	59.7026	0	161.495	69.2307	8.08499	0	0	0	0	0	---NA---
P27255_029072	0	1	192.331	5923.25	59.2225	0	5.27457	231.615	0	0	0	0	0	0	---NA---
P27255_030762	0	1	191.936	5911.02	59.1002	0	0	228.436	0	7.96489	0	0	0	0	ATXR2_ARATH ame: Full=Histone-lysine N-methyltransferase ATXR2 ame: Full= SET DOMAIN GROUP 36 ame: Full=Trithorax-related 2 Short=TRX-related 2	1.86024e-12
P27255_042810	0	1	191.613	5901.04	59.0004	0	0	184.453	0	51.5486	0	0	0	0	---NA---
P27255_012169	1.03651e-10	1	191.118	191.695	18907.2	98.6217	33753.8	18320.4	11496.2	12058.4	116.26	53.204	126.345	98.6774	CXE1_ACTER ame: Full=Carboxylesterase 1 Short= 1	3.0157e-108
P27255_026189	0	1	189.258	5828.13	58.2713	0	0	233.085	0	0	0	0	0	0	---NA---
P27255_033407	0	1	187.129	5762.23	57.6123	0	9.87683	220.573	0	0	0	0	0	0	---NA---
P27255_026224	1.26199e-06	0.999999	186.06	311.215	137.827	0.432899	0	551.307	0	0	0	0	0	1.7316	HMDH2_HEVBR ame: Full=3-hydroxy-3-methylglutaryl-coenzyme A reductase 2 Short=HMG- reductase 2	1.85187e-16
P27255_030821	0	1	185.265	5704.53	57.0353	0	107.342	118.778	2.02125	0	0	0	0	0	MAIL2_ARATH ame: Full= MAIN-LIKE 2	5.13317e-15
P27255_048338	0	1	184.974	5695.53	56.9453	0	34.4823	193.299	0	0	0	0	0	0	---NA---
P27255_037925	3.05449e-09	1	184.877	221.526	332.909	1.49284	151.784	825.795	120.901	233.155	1.77046	1.39045	1.36158	1.44889	---NA---
P27255_025024	4.0515e-08	1	183.706	249.345	207.878	0.823733	203.83	584.196	39.8893	3.59477	0	0	0.939021	2.35591	---NA---
P27255_063177	1.5295e-07	1	183.107	302.201	138.402	0.448015	162.576	389.812	0	1.22175	0	0.853039	0.939021	0	---NA---
P27255_038548	0	1	182.983	5633.9	56.329	0	0	225.316	0	0	0	0	0	0	---NA---
P27255_025615	0	1	182.672	5624.29	56.2329	0	0	224.932	0	0	0	0	0	0	---NA---
P27255_046248	1.87477e-06	0.999998	181.174	291.694	142.425	0.478301	0	541.316	0	28.3823	0	0.955404	0.957802	0	---NA---
P27255_013228	0	1	180.641	193.058	836.599	4.32346	678.237	711.06	1131.53	825.576	13.3187	3.97516	0	0	---NA---
P27255_046781	0	1	177.032	5449.72	54.4872	0	0	217.949	0	0	0	0	0	0	---NA---
P27255_023260	0	1	176.369	5429.19	54.2819	0	13.5295	203.598	0	0	0	0	0	0	RH56_ORYSJ ame: Full=DEAD-box ATP-dependent RNA helicase 56 ame: Full=API5-interacting 1	6.1731e-06
P27255_023876	0	1	176.184	5423.45	54.2245	0	74.1628	142.735	0	0	0	0	0	0	---NA---
P27255_036850	0	1	174.63	5375.36	53.7436	0	0	214.974	0	0	0	0	0	0	---NA---
P27255_046755	8.84049e-06	0.999991	171.975	4392.99	53.2884	0.0021326	0	213.154	0	0	0	0.00853039	0	0	---NA---
P27255_028880	0	1	170.281	5240.74	52.3974	0	3.28534	143.393	11.2685	51.6425	0	0	0	0	---NA---
P27255_033861	0	1	169.858	372.615	92.939	0.23945	128.371	105.564	93.7556	44.0653	0	0	0.957802	0	---NA---
P27255_042319	0	1	169.197	5207.19	52.0619	0	0	208.248	0	0	0	0	0	0	---NA---
P27255_033576	1.67589e-06	0.999998	169.138	185.598	567.848	3.04961	0	2160.06	0	111.332	0	12.1985	0	0	---NA---
P27255_047702	0	1	169.015	5201.56	52.0056	0	3.68042	204.342	0	0	0	0	0	0	PEX4_ARATH ame: Full= PEROXIN-4 Short= 4 ame: Full=E2 ubiquitin-conjugating enzyme 21 ame: Full=Probable ubiquitin-conjugating enzyme E2 21 ame: Full=Ubiquitin carrier 21	7.15897e-21
P27255_032138	0	1	168.946	5199.43	51.9843	0	75.2995	63.282	40.7383	28.6172	0	0	0	0	---NA---
P27255_042072	0	1	168.079	5172.58	51.7158	0	0	206.863	0	0	0	0	0	0	CHLI_SOYBN ame: Full=Magnesium-chelatase subunit chloroplastic Short=Mg-chelatase subunit I-1 ame: Full=Mg-protoporphyrin IX chelatase subunit Flags: Precursor	5.58443e-08
P27255_032458	4.02513e-08	1	168.021	621.861	68.539	0.100232	16.3158	147.897	34.5937	75.3492	0	0.400928	0	0	---NA---
P27255_026208	0	1	165.328	5087.42	50.8642	0	14.9781	188.479	0	0	0	0	0	0	---NA---
P27255_017357	0	1	161.967	4983.4	49.824	0	30.3097	33.8205	29.3081	105.858	0	0	0	0	TF211_SCHPO ame: Full=Transposon Tf2-11 poly ame: Full=Retrotransposable element Tf2 155 kDa	1.01542e-25
P27255_056880	0	1	161.514	4969.37	49.6837	0	0	198.735	0	0	0	0	0	0	---NA---
P27255_036204	0	1	161.21	4959.97	49.5897	0	0	198.359	0	0	0	0	0	0	---NA---
P27255_032156	0	1	159.697	4913.14	49.1214	0	86.4448	109	1.04094	0	0	0	0	0	---NA---
P27255_060568	9.76244e-08	1	158.688	261.812	119.904	0.448015	203.726	275.889	0	0	0	0.853039	0.939021	0	---NA---
P27255_030926	0	1	157.931	4858.48	48.5748	0	0	194.299	0	0	0	0	0	0	---NA---
P27255_034723	0	1	157.828	4855.27	48.5427	0	0	194.171	0	0	0	0	0	0	RING1_ARATH ame: Full=E3 ubiquitin- ligase At1g12760 ame: Full=RING finger At1g12760 ame: Full=RING-type E3 ubiquitin transferase At1g12760	7.15168e-27
P27255_019795	9.93073e-09	1	157.6	204.199	205.534	0.996589	23.5311	63.8205	368.13	366.655	1.34126	1.70608	0.939021	0	---NA---
P27255_031084	0	1	156.752	4821.97	48.2097	0	0.727766	192.111	0	0	0	0	0	0	---NA---
P27255_037360	0	1	156.295	4807.84	48.0684	0	0	192.273	0	0	0	0	0	0	---NA---
P27255_040554	0	1	155.542	4784.52	47.8352	0	36.0418	68.376	43.4568	43.4662	0	0	0	0	---NA---
P27255_024720	0	1	152.487	4689.97	46.8897	0	4.98347	12.6154	82.0526	87.9075	0	0	0	0	---NA---
P27255_015690	0	1	152.142	4679.29	46.7829	0	51.0407	97.9572	15.9072	22.2265	0	0	0	0	---NA---
P27255_027686	0	1	147.293	4529.2	45.282	0	0	181.128	0	0	0	0	0	0	---NA---
P27255_031703	0	1	145.533	4474.72	44.7372	0	35.4873	143.461	0	0	0	0	0	0	---NA---
P27255_024810	0	1	145.393	4470.38	44.6938	0	18.714	47.8632	25.2656	86.9324	0	0	0	0	M860_ARATH ame: Full=Uncharacterized mitochondrial g00860 ame: Full=ORF158	2.38843e-25
P27255_020755	0	1	144.554	4444.42	44.4342	0	0	38.8034	43.0728	95.8606	0	0	0	0	XLG3_ARATH ame: Full=Extra-large guanine nucleotide-binding 3 ame: Full=Extra-large GTP-binding 3 Short=Extra-large G- 3	1.19984e-78
P27255_032842	0	1	143.956	4425.91	44.2491	0	24.2589	77.7777	30.3187	44.641	0	0	0	0	---NA---
P27255_009671	9.4591e-14	1	143.294	147.222	1597.39	10.8403	1876.94	423.077	1807	2282.56	21.4601	4.2652	9.39021	8.24569	LDOX_MALDO ame: Full=Leucoanthocyanidin dioxygenase Short=LDOX Short=Leucocyanidin oxygenase ame: Full=Anthocyanidin synthase ame: Full=Leucoanthocyanidin hydroxylase	0
P27255_063425	0	1	142.689	4386.68	43.8568	0	0	175.427	0	0	0	0	0	0	NPL41_ARATH ame: Full=NPL4 1	0
P27255_018383	0	1	142.195	4371.39	43.7039	0	68.6873	106.128	0	0	0	0	0	0	---NA---
P27255_028878	0	1	142.106	4368.65	43.6765	0	39.5073	134.188	1.01062	0	0	0	0	0	---NA---
P27255_052336	0	1	141.756	4357.81	43.5681	0	0	160.88	0	13.3923	0	0	0	0	---NA---
P27255_064826	0	1	141.693	4355.86	43.5486	0	0	171.598	0	2.59622	0	0	0	0	---NA---
P27255_027694	0	1	141.507	4350.09	43.4909	0	0	152.53	15.4423	5.99129	0	0	0	0	LAZH1_ARATH ame: Full= LAZ1 homolog 1 ame: Full=Lazarus1 homolog 1 Flags: Precursor	1.65792e-24
P27255_019580	0	1	140.543	4320.25	43.1925	0	58.6094	39.1795	28.3783	46.6028	0	0	0	0	DNJA6_ARATH ame: Full=Chaperone dnaJ chloroplastic Short=at 6 ame: Full=Chaperone dnaJ A26 Short= jA26 Flags: Precursor	4.21887e-122
P27255_012704	0	1	139.018	4273.05	42.7205	0	26.2758	77.8547	16.0487	50.7027	0	0	0	0	PEX16_ARATH ame: Full=Peroxisome biogenesis 16 ame: Full=Peroxin-16 Short= 16 Short= ex16p ame: Full= SHRUNKEN SEED 1	1.63735e-92
P27255_031831	1.68781e-07	1	138.747	232.766	102.138	0.428843	164.96	243.59	0	0	0	0.537415	0	1.17796	---NA---
P27255_058061	2.73722e-07	1	138.538	147.776	658.971	4.44932	586.275	2030.78	6.07385	12.7579	0	5.26325	3.14572	9.38831	---NA---
P27255_010054	9.40946e-10	1	138.465	201.832	131.136	0.639779	201.002	240.171	36.3825	46.9905	0	2.55912	0	0	MY106_ARATH ame: Full=Transcription factor MYB106 ame: Full=Myb-related 106 Short= 106 ame: Full=Transcription factor NOEK	1.07889e-60
P27255_029246	0	1	137.039	4211.79	42.1079	0	43.7907	124.641	0	0	0	0	0	0	TGA4_ARATH ame: Full=Transcription factor TGA4 ame: Full=Ocs element-binding factor 4 Short=OBF4 ame: Full=bZIP transcription factor 57 Short= 57	2.44269e-10
P27255_030807	3.90053e-08	1	135.188	2138.9	42.8951	0.0100594	71.0646	74.0171	26.4986	0	0.0402377	0	0	0	UBP4_ARATH ame: Full=Ubiquitin carboxyl-terminal hydrolase 4 ame: Full=Deubiquitinating enzyme 4 Short= 4 ame: Full=Ubiquitin thioesterase 4 ame: Full=Ubiquitin-specific-processing protease 4	5.27813e-19
P27255_026179	0	1	134.363	4128.98	41.2798	0	3.26455	161.855	0	0	0	0	0	0	---NA---
P27255_038470	0	1	134.126	4121.62	41.2062	0	2.88334	66.4615	46.61	48.8701	0	0	0	0	---NA---
P27255_020787	0	1	132.679	4076.84	40.7584	0	53.82	109.214	0	0	0	0	0	0	FRS10_ARATH ame: Full= FAR1-RELATED SEQUENCE 10	3.63367e-13
P27255_024588	0	1	130.905	4021.94	40.2094	0	0	160.838	0	0	0	0	0	0	---NA---
P27255_048509	0	1	130.516	4009.88	40.0888	0	0	156.667	0	3.68875	0	0	0	0	---NA---
P27255_033188	0	1	130.417	4006.82	40.0582	0	0	121.231	0	39.0021	0	0	0	0	---NA---
P27255_062918	0	1	129.566	3980.49	39.7949	0	0	159.179	0	0	0	0	0	0	FTSH4_ARATH ame: Full=ATP-dependent zinc metalloprotease FTSH mitochondrial Short= 4 Flags: Precursor	0
P27255_044207	0	1	129.265	3971.16	39.7016	0	0	108.162	0	50.644	0	0	0	0	PIN1_DIGLA ame: Full=Peptidyl-prolyl cis-trans isomerase Pin1 Short=PPIase Pin1 ame: Full= ar13 ame: Full=Rotamase Pin1	5.58371e-06
P27255_035431	0	1	128.107	129.415	3767.88	29.1048	2929.09	5865.81	2952.03	3324.58	21.4601	23.0321	46.012	25.915	---NA---
P27255_014293	1.75006e-05	0.999982	127.776	191.172	114.498	0.588978	234.965	105.128	69.7331	48.1652	0	0	0	2.35591	P2B15_ARATH ame: Full=F-box PP2-B15 ame: Full= PHLOEM PROTEIN 2-LIKE B15 Short= 2-B15	2.35861e-77
P27255_030704	0	1	127.662	3921.56	39.2056	0	0	128.017	0	28.8052	0	0	0	0	---NA---
P27255_064901	3.63677e-06	0.999996	127.624	155.249	213.137	1.36294	4.53988	844.376	1.56647	2.06758	0	0	2.60109	2.85065	---NA---
P27255_019306	5.89638e-07	0.999999	125.192	282.313	66.8293	0.226757	82.4039	174.385	6.34672	4.18215	0	0	0	0.907026	---NA---
P27255_015812	0	1	124.52	3824.29	38.2329	0	0	152.932	0	0	0	0	0	0	YG31B_YEAST ame: Full=Transposon Ty3-G Gag-Pol poly ame: Full=Gag3-Pol3 ame: Full=Transposon Ty3-1 TYA-TYB poly Contains: ame: Full=Capsid Short=CA ame: Full=p24 Contains: ame: Full=Spacer peptide p3 Contains: ame: Full=Nucleocapsid p11 Short=NC Contains: ame: Full=Ty3 protease Short=PR ame: Full=p16 Contains: ame: Full=Spacer peptide J Contains: ame: Full=Reverse transcriptase ribonuclease H Sho…	5.53064e-63
P27255_012521	0	1	123.339	3787.75	37.8675	0	0	151.47	0	0	0	0	0	0	GNOM_ARATH ame: Full=ARF guanine-nucleotide exchange factor GNOM ame: Full=Pattern formation EMB30 ame: Full= EMBRYO DEFECTIVE 30 ame: Full= MIZU-KUSSEI2 ame: Full= VASCULAR NETWORK 7	7.28555e-119
P27255_042340	0	1	123.312	3786.9	37.859	0	0	104.504	0	46.9317	0	0	0	0	GMPP2_ORYSJ ame: Full=Probable mannose-1-phosphate guanylyltransferase 2	4.80847e-14
P27255_024447	0	1	123.234	3784.51	37.8351	0	0	139.393	0	11.9473	0	0	0	0	---NA---
P27255_037896	0	1	122.186	3752.07	37.5107	0	0	150.043	0	0	0	0	0	0	RH56_ORYSJ ame: Full=DEAD-box ATP-dependent RNA helicase 56 ame: Full=API5-interacting 1	2.46838e-07
P27255_036368	8.34987e-06	0.999992	121.286	149.318	191.907	1.27529	10.6739	750.444	2.23348	4.27613	0	5.10117	0	0	---NA---
P27255_039148	8.14637e-06	0.999992	121.028	236.742	73.5448	0.300696	0	232.316	0	61.863	0	1.20279	0	0	---NA---
P27255_031590	0	1	120.865	3711.17	37.1017	0	0	144.906	0	3.50079	0	0	0	0	---NA---
P27255_059202	0	1	120.84	3710.4	37.094	0	0	148.376	0	0	0	0	0	0	---NA---
P27255_023378	0	1	120.702	3706.13	37.0513	0	0	148.205	0	0	0	0	0	0	---NA---
P27255_064635	1.26465e-07	1	120.48	266.699	65.2661	0.234755	29.1661	41.0342	73.7756	117.089	0	0	0.939021	0	---NA---
P27255_010016	1.09479e-12	1	120.243	125.444	861.469	6.85743	1339.09	1135.04	519.461	452.283	18.7776	5.11823	0	3.53387	KNAP2_MALDO ame: Full=Homeobox knotted-1-like 2 ame: Full=KNAP2	1.39741e-139
P27255_039523	0	1	119.446	3667.24	36.6624	0	0	146.65	0	0	0	0	0	0	---NA---
P27255_022935	0	1	119.022	3654.11	36.5311	0	52.6764	89.9829	2.17284	1.29224	0	0	0	0	B3GT2_ARATH ame: Full=Probable beta-1,3-galactosyltransferase 2	4.97301e-41
P27255_018886	0	1	118.638	3642.24	36.4124	0	0	145.65	0	0	0	0	0	0	ARF1_BRARP ame: Full=ADP-ribosylation factor 1	3.54859e-111
P27255_032793	0	1	118.556	3639.7	36.387	0	47.1315	23.0769	42.4462	32.8933	0	0	0	0	---NA---
P27255_034173	0	1	117.678	3612.54	36.1154	0	0	144.461	0	0	0	0	0	0	DUS1_ARATH ame: Full=Dual specificity phosphatase 1 Short= sPTP1	1.825e-17
P27255_023280	0	1	117.031	3592.48	35.9148	0	1.60802	142.051	0	0	0	0	0	0	---NA---
P27255_022805	0	1	116.833	3586.37	35.8537	0	63.0731	80.3418	0	0	0	0	0	0	---NA---
P27255_021206	0	1	116.314	3570.3	35.693	0	20.5299	15.5299	55.7157	50.9964	0	0	0	0	---NA---
P27255_026634	0	1	115.483	3544.59	35.4359	0	0	141.744	0	0	0	0	0	0	---NA---
P27255_003674	2.43074e-05	0.999976	115.447	263.341	61.0299	0.22179	0	244.12	0	0	0	0.887161	0	0	EBF1_ARATH ame: Full=EIN3-binding F-box 1 ame: Full=F-box LRR-repeat 6	0
P27255_063988	7.96213e-06	0.999992	114.157	173.362	99.2353	0.562474	0	391.855	0	5.08672	0	0	0	2.2499	---NA---
P27255_020660	0	1	113.667	3488.37	34.8737	0	23.9123	98.4017	17.1806	0	0	0	0	0	---NA---
P27255_041977	0	1	113.003	3467.82	34.6682	0	0	137.615	0	1.05729	0	0	0	0	---NA---
P27255_033789	0	1	112.025	3437.54	34.3654	0	0	137.461	0	0	0	0	0	0	BCA5_ARATH ame: Full=Beta carbonic anhydrase chloroplastic Short= 5 Short= 5 ame: Full=Beta carbonate dehydratase 5 Flags: Precursor	1.04909e-23
P27255_021003	0	1	111.024	3406.55	34.0555	0	0	136.222	0	0	0	0	0	0	---NA---
P27255_057969	0	1	110.561	3392.24	33.9124	0	0	135.65	0	0	0	0	0	0	EF2_ARATH ame: Full=Elongation factor 2 Short=EF-2 ame: Full= LOW EXPRESSION OF OSMOTICALLY RESPONSIVE GENES 1	2.94764e-06
P27255_058037	3.08666e-05	0.999969	110.428	318.999	50.1205	0.147149	1.24067	191.077	0	8.1646	0	0.588597	0	0	---NA---
P27255_057724	0	1	109.878	3371.08	33.7008	0	0	134.803	0	0	0	0	0	0	---NA---
P27255_063392	7.99496e-05	0.99992	109.017	148.756	121.102	0.804164	30.4345	62.4188	143.832	247.722	0	0.554475	0	2.66218	---NA---
P27255_036531	0	1	109.01	3344.22	33.4322	0	0	109.564	0	24.1649	0	0	0	0	IP5P2_ARATH ame: Full=Type I inositol polyphosphate 5-phosphatase 2 Short=At5PTase2	7.30634e-06
P27255_058020	5.74196e-12	1	108.94	129.568	203.063	1.5573	132.384	318.803	113.19	247.875	0	3.41216	2.81706	0	DGK4_ARATH ame: Full=Diacylglycerol kinase 4 Short= 4 Short=DAG kinase 4 ame: Full=Diglyceride kinase 4 Short=DGK 4	1.98148e-09
P27255_016895	0	1	108.809	111.431	1372.4	12.3062	1002.93	1389.74	938.87	2158.04	13.4126	8.53039	13.1463	14.1355	CDPKA_ORYSJ ame: Full=Calcium-dependent kinase 10 Short= 10 Short= 10	1.50361e-111
P27255_065191	0	1	108.103	3316.14	33.1514	0	0	0	71.3299	61.2756	0	0	0	0	MGAT3_RAT ame: Full=Beta-1,4-mannosyl-glyco 4-beta-N-acetylglucosaminyltransferase ame: Full=N-glycosyl-oligosaccharide-glyco N-acetylglucosaminyltransferase III Short=GNT-III Short= c-T III Short=N-acetylglucosaminyltransferase III	1.28711e-16
P27255_037709	0	1	107.979	3312.32	33.1132	0	0	132.453	0	0	0	0	0	0	---NA---
P27255_039524	0	1	107.966	3311.9	33.109	0	0	132.436	0	0	0	0	0	0	---NA---
P27255_062703	0	1	107.724	3304.42	33.0342	0	0	132.137	0	0	0	0	0	0	---NA---
P27255_027857	1.32237e-05	0.999987	107.417	252.967	55.3885	0.208995	0	162.017	0	59.5369	0	0.835978	0	0	---NA---
P27255_022218	0	1	107.192	3287.96	32.8696	0	0	131.479	0	0	0	0	0	0	---NA---
P27255_035066	0	1	106.28	3259.71	32.5871	0	0	111.47	0	18.8784	0	0	0	0	TBB_LYTPI ame: Full=Tubulin beta chain ame: Full=Beta-tubulin	6.9351e-09
P27255_021228	7.33789e-09	1	106.263	140.554	129.226	0.90948	263.909	150.017	2.24359	100.736	2.68251	0.955404	0	0	---NA---
P27255_039870	0	1	105.598	3238.61	32.3761	0	0	129.504	0	0	0	0	0	0	---NA---
P27255_027373	9.7901e-06	0.99999	105.538	159.954	92.0306	0.565419	9.12134	356.555	2.44571	0	0	0	0	2.26168	---NA---
P27255_042297	0	1	104.742	3212.11	32.1111	0	0	128.444	0	0	0	0	0	0	---NA---
P27255_034062	3.86285e-05	0.999961	103.521	249.428	52.4856	0.200464	1.93378	208.008	0	0	0	0.801857	0	0	---NA---
P27255_062747	0	1	103.241	3165.67	31.6467	0	54.0626	64.9572	4.0425	3.52429	0	0	0	0	---NA---
P27255_040306	0	1	102.484	3142.22	31.4122	0	0	109.496	0	16.153	0	0	0	0	---NA---
P27255_057707	0	1	101.773	3120.23	31.1923	0	0	124.769	0	0	0	0	0	0	---NA---
P27255_041460	0	1	101.615	3115.32	31.1432	0	0	124.573	0	0	0	0	0	0	---NA---
P27255_009112	0	1	101.591	3114.57	31.1357	0	35.3486	17.9487	24.255	46.9905	0	0	0	0	BIRC8_PANTR ame: Full=Baculoviral IAP repeat-containing 8 ame: Full=Inhibitor of apoptosis 2 Short=IAP 2 Short=ILP-2	8.60438e-07
P27255_019000	0	1	101.463	3110.61	31.0961	0	0	124.385	0	0	0	0	0	0	IF5_PHAVU ame: Full=Eukaryotic translation initiation factor 5 Short=eIF-5	6.12758e-64
P27255_017348	0	1	101.113	3099.77	30.9877	0	45.9879	56.4017	12.269	9.29237	0	0	0	0	DSLE_ARATH ame: Full=Zinc finger BED domain-containing DAYSLEEPER ame: Full=Transposase DAYSLEEPER	2.2043e-11
P27255_032517	0	1	101.085	3098.93	30.9793	0	0	121.573	2.34465	0	0	0	0	0	CX5B1_ARATH ame: Full=Cytochrome c oxidase subunit 5b- mitochondrial Short= 5b-1 Flags: Precursor	3.46107e-11
P27255_060227	0	1	100.98	3095.66	30.9466	0	0	123.786	0	0	0	0	0	0	---NA---
P27255_026222	0	1	100.503	3080.9	30.799	0	0	116.359	0	6.83712	0	0	0	0	---NA---
P27255_056561	2.33815e-05	0.999977	100.394	794.918	34.0648	0.0328657	24.6262	107.974	3.65846	0	0	0	0.131463	0	---NA---
P27255_026980	0	1	100.296	3074.5	30.735	0	0	122.94	0	0	0	0	0	0	UBC20_ARATH ame: Full=Ubiquitin-conjugating enzyme E2 20 ame: Full=E2 ubiquitin-conjugating enzyme 20 ame: Full=Ubiquitin carrier 20	6.26175e-10
P27255_018883	0	1	100.223	3072.25	30.7125	0	0	41.9145	33.8862	47.0492	0	0	0	0	ARF1_BRARP ame: Full=ADP-ribosylation factor 1	5.03427e-109
P27255_019309	0	1	99.6271	3053.8	30.528	0	84.8298	37.282	0	0	0	0	0	0	CIPKN_ARATH ame: Full=CBL-interacting serine threonine- kinase 23 ame: Full= LOW-K(+)-SENSITIVE 1 ame: Full=SNF1-related kinase ame: Full=SOS2 kinase PKS17	1.28877e-51
P27255_008724	1.34068e-06	0.999999	98.8452	101.297	1210.64	11.9415	2198.48	1520.09	535.651	588.356	20.709	19.6199	7.43705	0	RAP27_ARATH ame: Full=Ethylene-responsive transcription factor RAP2-7 ame: Full= RELATED TO APETALA2 7 ame: Full= TARGET OF EAT 1	1.56119e-47
P27255_026539	0	1	98.5245	3019.67	30.1867	0	74.9946	45.7521	0	0	0	0	0	0	---NA---
P27255_032087	0	1	97.9654	3002.36	30.0136	0	43.666	75.2136	0	1.17476	0	0	0	0	---NA---
P27255_019190	0	1	97.8524	2998.86	29.9786	0	0	119.914	0	0	0	0	0	0	DYRK3_MOUSE ame: Full=Dual specificity tyrosine-phosphorylation-regulated kinase 3	2.43548e-30
P27255_025598	0	1	96.7495	2964.73	29.6373	0	0.0277244	118.521	0	0	0	0	0	0	---NA---
P27255_052362	0	1	96.454	2955.58	29.5458	0	24.7302	93.453	0	0	0	0	0	0	Y5713_ARATH ame: Full=PI-PLC X domain-containing At5g67130 Flags: Precursor	8.14284e-13
P27255_034094	3.7323e-05	0.999963	95.987	158.713	71.9792	0.44358	1.30998	286.607	0	0	0	1.77432	0	0	---NA---
P27255_034277	0	1	95.9471	2939.89	29.3889	0	0	117.556	0	0	0	0	0	0	PCFS4_ARATH ame: Full=Polyadenylation and cleavage factor homolog 4	5.06474e-14
P27255_038078	0	1	95.5147	2926.5	29.255	0	41.9332	23.2649	34.4825	17.3395	0	0	0	0	---NA---
P27255_055643	0	1	95.2579	2918.56	29.1756	0	0.443591	108.376	0	7.88265	0	0	0	0	---NA---
P27255_035215	0	1	94.9588	2909.3	29.083	0	1.54564	114.786	0	0	0	0	0	0	---NA---
P27255_034518	6.09421e-06	0.999994	94.8129	209.62	51.2957	0.234755	8.31733	1.7094	85.9031	109.253	0	0	0.939021	0	---NA---
P27255_064602	0	1	94.6799	2900.66	28.9966	0	42.9729	20.5128	38.4037	14.0971	0	0	0	0	---NA---
P27255_035965	0	1	94.4735	2894.28	28.9328	0	49.2524	66.4786	0	0	0	0	0	0	---NA---
P27255_035387	0	1	94.4241	2892.75	28.9175	0	84.6358	31.0342	0	0	0	0	0	0	---NA---
P27255_061352	0	1	94.3786	2891.34	28.9034	0	19.4071	20.5128	47.4993	28.1943	0	0	0	0	---NA---
P27255_031925	0	1	93.2617	2856.77	28.5577	0	0	114.231	0	0	0	0	0	0	---NA---
P27255_039468	0	1	92.4413	2831.37	28.3037	0	0	111.171	0	2.04409	0	0	0	0	---NA---
P27255_024806	0	1	91.569	2804.37	28.0337	0	0	49.7094	31.4001	31.0255	0	0	0	0	---NA---
P27255_047559	0	1	91.1908	2792.67	27.9167	0	0	111.667	0	0	0	0	0	0	---NA---
P27255_029215	0	1	91.1812	2792.37	27.9137	0	78.3215	33.3333	0	0	0	0	0	0	---NA---
P27255_054539	0	1	90.0034	2755.91	27.5491	0	0	110.197	0	0	0	0	0	0	---NA---
P27255_025131	0	1	89.7273	2747.37	27.4637	0	0	109.855	0	0	0	0	0	0	---NA---
P27255_042208	0	1	89.5961	2743.31	27.4231	0	0	109.692	0	0	0	0	0	0	RPB7_SOYBN ame: Full=DNA-directed RNA polymerase II subunit RPB7 Short=RNA polymerase II subunit B7	1.59824e-18
P27255_026794	0	1	89.4373	2738.39	27.3739	0	0	109.496	0	0	0	0	0	0	AGD5_ARATH ame: Full=Probable ADP-ribosylation factor GTPase-activating AGD5 Short=ARF GAP AGD5 ame: Full= ARF-GAP DOMAIN 5 Short= 5 ame: Full= ZIGA3	2.86384e-07
P27255_039827	0	1	89.12	2728.57	27.2757	0	0.402004	108.701	0	0	0	0	0	0	HF101_ORYSJ ame: Full=Fe-S cluster assembly factor chloroplastic ame: Full= HIGH CHLOROPHYLL FLUORESCENCE 101 homolog Flags: Precursor	3.16827e-18
P27255_035678	0	1	88.464	2708.26	27.0726	0	0	108.291	0	0	0	0	0	0	---NA---
P27255_050984	2.56155e-05	0.999974	88.3683	157.041	59.834	0.371072	0	179.846	0	59.49	0	1.48429	0	0	---NA---
P27255_047641	1.07341e-11	1	88.312	2703.56	27.0256	0	0	0	33.3405	74.7619	0	0	0	0	---NA---
P27255_060358	0	1	87.7999	2687.71	26.8671	0	0	97.0598	3.25421	7.1543	0	0	0	0	KNAT7_ARATH ame: Full=Homeobox knotted-1-like 7 ame: Full= IRREGULAR XYLEM 11 ame: Full= KNAT7	6.45654e-11
P27255_028201	0	1	87.6011	2681.55	26.8055	0	0	107.222	0	0	0	0	0	0	---NA---
P27255_021086	0	1	87.5295	2679.34	26.7834	0	55.7746	51.359	0	0	0	0	0	0	POL3_DROME ame: Full=Retrovirus-related Pol poly from transposon Includes: ame: Full=Protease Includes: ame: Full=Reverse transcriptase Includes: ame: Full=Endonuclease	4.0763e-25
P27255_031151	0	1	86.8672	2658.84	26.5784	0	9.94614	96.3675	0	0	0	0	0	0	---NA---
P27255_037670	0	1	86.5104	2647.79	26.4679	0	0	105.872	0	0	0	0	0	0	---NA---
P27255_027772	0	1	86.2204	2638.82	26.3782	0	0	105.513	0	0	0	0	0	0	---NA---
P27255_026215	0	1	86.1031	2635.19	26.3419	0	0	105.367	0	0	0	0	0	0	---NA---
P27255_043608	1.81402e-05	0.999982	85.7706	105.171	137.635	1.29877	1.34463	549.196	0	0	2.57521	0	2.61987	0	---NA---
P27255_064216	0	1	84.8122	2595.23	25.9423	0	0	103.769	0	0	0	0	0	0	---NA---
P27255_050477	0	1	84.409	2582.75	25.8175	0	0	94.3418	0	8.92819	0	0	0	0	---NA---
P27255_065590	0	1	84.2477	2577.76	25.7676	0	12.5661	90.5042	0	0	0	0	0	0	Y1342_ARATH ame: Full=PHD finger At1g33420	0
P27255_034321	5.55112e-16	1	84.0923	2572.95	25.7195	0	19.1645	25.8718	38.5755	19.2661	0	0	0	0	---NA---
P27255_032967	0	1	84.0735	2572.37	25.7137	0	0	102.855	0	0	0	0	0	0	UBP8_ARATH ame: Full=Ubiquitin carboxyl-terminal hydrolase 8 ame: Full=Deubiquitinating enzyme 8 Short= 8 ame: Full=Ubiquitin thioesterase 8 ame: Full=Ubiquitin-specific-processing protease 8	3.2471e-17
P27255_035089	0	1	83.8802	2566.38	25.6538	0	0	102.615	0	0	0	0	0	0	---NA---
P27255_011702	6.26166e-14	1	83.8621	86.4608	825.759	9.5408	917.679	304.273	849.935	1231.15	8.04754	1.70608	27.2316	1.17796	S35F1_HUMAN ame: Full=Solute carrier family 35 member F1	1.75229e-48
P27255_057180	2.03316e-05	0.99998	83.8479	316.691	33.7415	0.0965755	24.9312	98.5042	8.57009	2.9604	0.254839	0	0.131463	0	---NA---
P27255_027283	3.3048e-07	1	83.7208	89.3463	393.518	4.39453	678.985	894.025	1.06116	0	2.83005	3.55717	3.88755	7.30333	RS8_PRUAR ame: Full=40S ribosomal S8	6.94325e-16
P27255_032515	0	1	83.6839	2560.31	25.5931	0	36.6794	34.4701	10.8642	20.3586	0	0	0	0	---NA---
P27255_056885	0	1	82.6238	2527.49	25.2649	0	0	101.06	0	0	0	0	0	0	SRRT_ARATH ame: Full=Serrate RNA effector molecule	1.32162e-06
P27255_045871	1.11022e-14	1	82.6023	2526.83	25.2583	0	0	67.6581	0	33.375	0	0	0	0	---NA---
P27255_039359	0	1	82.3934	2520.36	25.1936	0	3.09127	93.7008	0	3.98244	0	0	0	0	---NA---
P27255_047335	3.33067e-16	1	82.3667	2519.53	25.1853	0	0	86.7265	0	14.0149	0	0	0	0	---NA---
P27255_036484	0	1	81.968	2507.2	25.062	0	0	100.248	0	0	0	0	0	0	MAM33_YEAST ame: Full=Mitochondrial acidic MAM33 Flags: Precursor	2.56538e-37
P27255_046636	0	1	81.899	2505.06	25.0406	0	0	100.162	0	0	0	0	0	0	---NA---
P27255_027394	0	1	81.754	2500.57	24.9957	0	0	99.9829	0	0	0	0	0	0	---NA---
P27255_064737	0	1	81.4069	2489.83	24.8883	0	43.465	16.6752	10.4903	28.9226	0	0	0	0	VESTR_MEDSA ame: Full=Vestitone reductase	9.37602e-127
P27255_046722	0	1	81.0499	2478.78	24.7778	0	0	99.1111	0	0	0	0	0	0	---NA---
P27255_065389	9.29699e-06	0.999991	80.9529	159.603	48.5875	0.294489	54.5894	139.761	0	0	0	0	0	1.17796	---NA---
P27255_039322	6.43929e-15	1	80.822	2471.72	24.7072	0	0	76.1795	0	22.6494	0	0	0	0	---NA---
P27255_029013	3.60415e-06	0.999996	80.7766	135.517	59.1459	0.42652	109.678	126.906	0	0	0	1.70608	0	0	---NA---
P27255_064815	1.11022e-16	1	80.7393	2469.16	24.6816	0	0	98.7265	0	0	0	0	0	0	TR130_ARATH ame: Full=Trafficking particle complex II-specific subunit 130 homolog Short= 130 Short=TRAPP II-specific subunit 130 homolog	0
P27255_032956	5.30707e-05	0.999947	80.4052	109.472	89.5661	0.808255	0	340.607	16.3418	1.31573	0	3.23302	0	0	---NA---
P27255_044241	2.22045e-16	1	80.3853	2458.21	24.5721	0	0	94.9401	0	3.34807	0	0	0	0	AGD8_ARATH ame: Full=Probable ADP-ribosylation factor GTPase-activating AGD8 Short=ARF GAP AGD8 ame: Full= ARF-GAP DOMAIN 8 Short= 8	1.80219e-06
P27255_032614	1.31006e-14	1	79.9227	2443.89	24.4289	0	0	68.5299	15.9578	13.2278	0	0	0	0	---NA---
P27255_061621	0	1	79.8717	2442.31	24.4131	0	54.0626	43.5897	0	0	0	0	0	0	---NA---
P27255_029146	1.11022e-16	1	79.6209	2434.55	24.3355	0	0	97.3418	0	0	0	0	0	0	---NA---
P27255_062146	1.22125e-15	1	79.6078	2434.14	24.3314	0	8.19257	61.1966	27.3374	0.599129	0	0	0	0	SCYL2_MOUSE ame: Full=SCY1 2 ame: Full=Coated vesicle-associated kinase of 104 kDa	5.20789e-92
P27255_031115	0	1	78.7746	2408.35	24.0735	0	46.5424	46.5555	2.02125	1.17476	0	0	0	0	---NA---
P27255_064017	4.44089e-15	1	78.7665	2408.1	24.071	0	0	84.7008	0	11.5832	0	0	0	0	---NA---
P27255_022076	6.59291e-06	0.999993	78.7454	94.8221	137.34	1.4385	64.085	485.273	0	0	5.75399	0	0	0	---NA---
P27255_031954	1.28786e-14	1	77.9036	2381.39	23.8039	0	0	79	7.06426	9.1514	0	0	0	0	---NA---
P27255_024736	2.33258e-13	1	77.3595	2364.55	23.6355	0	3.14672	63.3419	0	28.0533	0	0	0	0	---NA---
P27255_014325	3.23963e-13	1	77.2911	2362.43	23.6143	0	35.3486	1.7094	1.01062	56.3886	0	0	0	0	KCS11_ARATH ame: Full=3-ketoacyl- synthase 11 Short=KCS-11 ame: Full=Very long-chain fatty acid condensing enzyme 11 Short=VLCFA condensing enzyme 11	2.64309e-149
P27255_033292	1.67596e-05	0.999983	77.2842	105.798	84.7703	0.791342	2.03775	300.128	4.45685	32.4587	3.16537	0	0	0	CUL4_ARATH ame: Full=Cullin-4 Short= 4	1.9509e-22
P27255_024596	2.10942e-15	1	77.0529	2355.06	23.5406	0	0	94.1624	0	0	0	0	0	0	---NA---
P27255_011238	0	1	76.9653	84.5023	255.099	3.00896	164.032	370.085	210.21	276.069	4.02377	2.72119	4.11291	1.17796	POLX_TOBAC ame: Full=Retrovirus-related Pol poly from transposon TNT 1-94 Includes: ame: Full=Protease Includes: ame: Full=Reverse transcriptase Includes: ame: Full=Endonuclease	4.77905e-56
P27255_043149	3.91435e-05	0.999961	76.6375	94.0936	122.111	1.28787	2.52985	466.983	3.14304	15.7888	0	2.40557	0.967192	1.77871	---NA---
P27255_048146	4.44089e-16	1	76.4294	2335.76	23.3476	0	17.2099	71.2991	4.88131	0	0	0	0	0	---NA---
P27255_038504	3.88578e-15	1	76.3074	2331.98	23.3098	0	0	93.2393	0	0	0	0	0	0	BLH3_ARATH ame: Full=BEL1-like homeodomain 3 Short=BEL1 3	2.27156e-21
P27255_024524	4.66395e-07	1	76.1783	83.9426	243.444	2.89024	330.059	565.812	37.6559	40.2474	0	6.03952	5.52144	0	AKT1_ORYSI ame: Full=Potassium channel AKT1 Short= 1	5.8471e-58
P27255_046800	8.471e-14	1	76.1121	2325.94	23.2494	0	0	78.3248	0	14.6728	0	0	0	0	---NA---
P27255_026799	0	1	75.7929	2316.06	23.1506	0	36.7349	53.8461	2.02125	0	0	0	0	0	---NA---
P27255_035009	8.42132e-11	1	75.6787	2312.52	23.1152	0	13.1691	7.6923	29.3081	42.2914	0	0	0	0	---NA---
P27255_025167	0	1	75.5032	2307.09	23.0609	0	33.2693	58.9743	0	0	0	0	0	0	SRS6_ARATH ame: Full= SHI RELATED SEQUENCE 6	7.15173e-06
P27255_019520	1.66744e-06	0.999998	74.7371	90.9674	123.779	1.35081	174.664	317.094	1.01062	2.34952	1.34126	1.70608	0	2.35591	RNHX1_ARATH ame: Full= ribonuclease H At1g65750	1.64615e-08
P27255_032025	5.55112e-16	1	74.7181	2282.79	22.8179	0	22.5192	66.7436	0	2.00884	0	0	0	0	---NA---
P27255_025227	1.26675e-10	1	74.1105	2263.98	22.6298	0	6.238	25.735	24.255	34.2913	0	0	0	0	---NA---
P27255_050182	3.08642e-14	1	73.9672	2259.55	22.5855	0	0	90.3418	0	0	0	0	0	0	ARAE1_ARATH ame: Full=UDP-arabinose 4-epimerase 1 ame: Full=UDP-D-xylose 4-epimerase 1	3.28289e-09
P27255_035957	0	1	73.8225	2255.07	22.5407	0	57.5282	31.6239	1.01062	0	0	0	0	0	---NA---
P27255_045989	3.6493e-13	1	73.6298	2249.1	22.481	0	0	78.9401	0	10.984	0	0	0	0	---NA---
P27255_055609	5.47895e-13	1	73.4301	2242.92	22.4192	0	0	77.5299	0	12.147	0	0	0	0	---NA---
P27255_040862	6.16174e-14	1	73.1802	2235.19	22.3419	0	0	89.3675	0	0	0	0	0	0	---NA---
P27255_065133	0	1	72.8686	2225.54	22.2454	0	43.1184	45.8632	0	0	0	0	0	0	C81E8_MEDTR ame: Full=Cytochrome P450 81E8	0
P27255_064248	1.79096e-05	0.999982	72.6077	117.979	55.7627	0.462734	10.161	170.051	4.58823	38.2503	1.85093	0	0	0	B3GTK_ARATH ame: Full=Hydroxyproline O-galactosyltransferase GALT2 Short= 2 ame: Full=Beta-1,3-galactosyltransferase 20	0
P27255_053565	1.75859e-13	1	72.3285	2208.82	22.0782	0	0	85.6752	2.63773	0	0	0	0	0	---NA---
P27255_035325	1.55431e-15	1	72.221	2205.5	22.045	0	27.0175	61.1624	0	0	0	0	0	0	---NA---
P27255_019362	2.66787e-13	1	72.0339	2199.71	21.9871	0	30.1434	21.5214	18.9088	17.3747	0	0	0	0	---NA---
P27255_028142	2.24598e-13	1	71.7524	2190.99	21.8999	0	2.43282	82.923	0	2.2438	0	0	0	0	---NA---
P27255_027132	0	1	71.6916	2189.11	21.8811	0	49.7723	37.7521	0	0	0	0	0	0	---NA---
P27255_063170	2.42806e-13	1	71.627	2187.11	21.8611	0	0	87.4444	0	0	0	0	0	0	Y5713_ARATH ame: Full=PI-PLC X domain-containing At5g67130 Flags: Precursor	1.93485e-17
P27255_047534	2.45803e-13	1	71.6132	2186.68	21.8568	0	0	87.4273	0	0	0	0	0	0	---NA---
P27255_028848	5.44482e-11	1	71.5828	2185.74	21.8474	0	4.11015	47.6239	11.4908	24.1649	0	0	0	0	---NA---
P27255_059013	1.95322e-12	1	71.5643	2185.17	21.8417	0	0	77.1111	0	10.2557	0	0	0	0	---NA---
P27255_060577	1.31006e-14	1	71.5103	2183.5	21.825	0	31.19	35.8974	20.2125	0	0	0	0	0	---NA---
P27255_011672	0	1	71.237	74.0628	551.374	7.43482	534.388	594.872	548.769	527.468	5.36503	7.67735	8.45119	8.24569	TTG1_ARATH ame: Full= TRANSPARENT TESTA GLABRA 1	0
P27255_054633	4.32987e-13	1	70.9712	2166.81	21.6581	0	0	86.6324	0	0	0	0	0	0	---NA---
P27255_045217	5.01155e-13	1	70.8055	2161.68	21.6068	0	0	86.4273	0	0	0	0	0	0	---NA---
P27255_060101	6.39266e-13	1	70.5294	2153.14	21.5214	0	0	86.0854	0	0	0	0	0	0	---NA---
P27255_060541	1.30251e-12	1	69.7217	2128.14	21.2714	0	0	85.0854	0	0	0	0	0	0	---NA---
P27255_032212	1.11022e-16	1	69.5356	2122.37	21.2137	0	54.2567	30.5983	0	0	0	0	0	0	POLX_TOBAC ame: Full=Retrovirus-related Pol poly from transposon TNT 1-94 Includes: ame: Full=Protease Includes: ame: Full=Reverse transcriptase Includes: ame: Full=Endonuclease	1.17435e-18
P27255_028958	4.55191e-15	1	69.4745	2120.48	21.1948	0	34.711	50.0684	0	0	0	0	0	0	---NA---
P27255_063797	1.96987e-12	1	69.2523	2113.61	21.1261	0	0	84.5042	0	0	0	0	0	0	RBL19_ARATH ame: Full=Rhomboid 19 Short= 19	1.5666e-111
P27255_032443	5.35812e-06	0.999995	68.5652	95.2728	72.1831	0.747751	30.2959	205.675	30.6522	22.109	2.991	0	0	0	---NA---
P27255_045641	5.05618e-12	1	68.1823	2080.49	20.7949	0	0	83.1795	0	0	0	0	0	0	---NA---
P27255_036854	1.6026e-05	0.999984	67.8538	106.53	55.1459	0.507749	36.7487	108.547	28.2975	46.9905	0	0.853039	0	1.17796	---NA---
P27255_046828	8.46087e-11	1	67.797	2068.56	20.6756	0	0	70.1795	0	12.523	0	0	0	0	---NA---
P27255_043539	9.98956e-12	1	67.4091	2056.55	20.5555	0	0	82.2222	0	0	0	0	0	0	---NA---
P27255_063910	9.27645e-06	0.999991	67.2664	68.0415	1742.31	25.5968	49.3287	13.3333	4775.99	2130.61	36.7504	8.77777	2.27243	54.5865	RL5_CUCSA ame: Full=60S ribosomal L5	1.28439e-158
P27255_050051	2.7125e-12	1	67.0743	2046.19	20.4519	0	10.8403	69.7692	0	1.19826	0	0	0	0	---NA---
P27255_029130	1.63092e-13	1	66.6291	123.556	42.6558	0.335314	32.292	25.5299	59.0912	53.7101	1.34126	0	0	0	---NA---
P27255_035613	2.24265e-14	1	66.2616	2021.03	20.2003	0	42.654	37.1367	1.01062	0	0	0	0	0	---NA---
P27255_032039	3.15082e-11	1	66.1044	2016.17	20.1517	0	0	80.6068	0	0	0	0	0	0	---NA---
P27255_025342	3.29673e-05	0.999967	65.9798	90.5135	71.797	0.783329	44.3591	15.3846	104.094	123.35	1.34126	0.853039	0.939021	0	---NA---
P27255_015963	5.46618e-09	1	65.9666	2011.91	20.1091	0	19.4071	11.9658	16.17	32.8933	0	0	0	0	M810_ARATH ame: Full=Uncharacterized mitochondrial g00810 ame: Full=ORF240b	1.25731e-46
P27255_032552	3.62345e-11	1	65.9456	2011.26	20.1026	0	0	80.4102	0	0	0	0	0	0	---NA---
P27255_039032	3.99339e-11	1	65.8352	2007.84	20.0684	0	0	80.2735	0	0	0	0	0	0	---NA---
P27255_049515	4.92273e-13	1	65.7962	2006.63	20.0563	0	46.4384	8.54701	18.1912	7.04857	0	0	0	0	---NA---
P27255_035801	3.33226e-11	1	65.7848	2006.28	20.0528	0	1.33077	78.8803	0	0	0	0	0	0	APRR9_ARATH ame: Full=Two-component response regulator-like APRR9 ame: Full=Pseudo-response regulator 9	2.36756e-06
P27255_062256	2.76593e-11	1	65.7827	2006.21	20.0521	0	6.68852	67.1025	6.41746	0	0	0	0	0	GMK2_ARATH ame: Full=Guanylate kinase 2 Short= 2 ame: Full=GMP kinase 2	3.27092e-160
P27255_025910	2.08944e-13	1	65.7598	2005.51	20.0451	0	35.6259	40.5128	1.01062	3.03089	0	0	0	0	---NA---
P27255_036813	4.56452e-11	1	65.6833	2003.14	20.0214	0	0	80.0854	0	0	0	0	0	0	---NA---
P27255_047564	4.82105e-11	1	65.6212	2001.21	20.0021	0	0	80.0085	0	0	0	0	0	0	---NA---
P27255_053256	7.60358e-11	1	65.1034	1985.19	19.8419	0	0	79.3675	0	0	0	0	0	0	---NA---
P27255_053500	1.32055e-10	1	64.7579	1974.49	19.7349	0	0	76.7265	2.21327	0	0	0	0	0	GDIR_ARATH ame: Full=Rho GDP-dissociation inhibitor 1 Short= hoGDI1 Short=Rho GDI-1	2.81691e-11
P27255_046424	1.05552e-10	1	64.7307	1973.65	19.7265	0	0	78.906	0	0	0	0	0	0	---NA---
P27255_054325	5.45928e-10	1	64.6385	1970.8	19.698	0	0	70.8974	0	7.8944	0	0	0	0	---NA---
P27255_053511	8.73005e-11	1	64.5449	1967.9	19.669	0	2.08626	76.5897	0	0	0	0	0	0	---NA---
P27255_028722	9.22061e-05	0.999908	63.9542	68.2909	296.928	4.33813	5.69044	1151.96	6.27598	23.7889	3.00442	14.3481	0	0	GYRA_NICBE ame: Full=DNA gyrase subunit chloroplastic mitochondrial Flags: Precursor	3.05156e-27
P27255_053373	2.31041e-10	1	63.8401	1946.08	19.4508	0	0	77.8034	0	0	0	0	0	0	---NA---
P27255_028829	4.37746e-10	1	63.8218	1945.52	19.4452	0	14.5553	40.1709	17.1806	5.87381	0	0	0	0	---NA---
P27255_055751	2.53071e-10	1	63.7366	1942.88	19.4188	0	0	77.6752	0	0	0	0	0	0	MTPA2_ARATH ame: Full=Metal tolerance A2 Short= 3 Short= a2	6.59723e-06
P27255_029042	2.60871e-10	1	63.7021	1941.81	19.4081	0	0	77.6324	0	0	0	0	0	0	TRXH2_BRANA ame: Full=Thioredoxin H-type 2 Short=Trx-H-2	2.1707e-09
P27255_030716	3.64355e-11	1	63.6717	1940.87	19.3987	0	11.7829	65.8119	0	0	0	0	0	0	---NA---
P27255_026350	1.31167e-11	1	63.1786	1925.61	19.2461	0	20.3775	56.6068	0	0	0	0	0	0	---NA---
P27255_029371	2.11936e-08	1	63.1045	124.197	37.8067	0.294489	29.8038	64.9572	21.2231	35.2429	0	0	0	1.17796	---NA---
P27255_034520	2.68872e-10	1	63.0349	1921.16	19.2016	0	4.12401	71.9658	0	0.716605	0	0	0	0	---NA---
P27255_043524	5.11966e-09	1	62.6194	1908.3	19.073	0	0	66.0598	0	10.2322	0	0	0	0	---NA---
P27255_056789	6.93218e-10	1	62.5907	1907.41	19.0641	0	0	76.2564	0	0	0	0	0	0	---NA---
P27255_052935	5.77322e-11	1	62.164	1894.2	18.932	0	24.3559	42.7949	5.05312	3.52429	0	0	0	0	---NA---
P27255_062555	6.87253e-10	1	62.1622	1894.15	18.9315	0	6.00927	66.5213	0	3.19535	0	0	0	0	---NA---
P27255_019311	3.65263e-14	1	62.038	1890.3	18.893	0	61.0423	14.5299	0	0	0	0	0	0	---NA---
P27255_041063	4.8354e-10	1	61.9684	1888.15	18.8715	0	14.4375	52.735	1.25317	7.06032	0	0	0	0	---NA---
P27255_064328	1.3046e-10	1	61.958	1887.83	18.8683	0	13.1483	62.3248	0	0	0	0	0	0	---NA---
P27255_019730	1.97717e-09	1	61.6199	1877.36	18.7636	0	0	73.3162	1.73827	0	0	0	0	0	CDPKD_ARATH ame: Full=Calcium-dependent kinase 13	3.10412e-101
P27255_006414	1.82378e-08	1	61.2009	61.3611	6907.67	112.564	12158.5	6094.87	4685.25	4692	136.808	104.924	124.89	83.6349	C76B6_CATRO ame: Full=Geraniol 8-hydroxylase ame: Full=Cytochrome P450 76B6 ame: Full=Geraniol 10-hydroxylase Short= 10H	1.05484e-177
P27255_030784	3.81679e-05	0.999962	61.1719	141.9	31.6705	0.21326	38.8766	82.7521	5.05312	0	0	0.853039	0	0	---NA---
P27255_023013	3.82496e-07	1	61.0545	1859.86	18.5886	0	10.3967	10.2564	45.4781	8.22334	0	0	0	0	---NA---
P27255_057209	3.06495e-09	1	60.8994	1855.06	18.5406	0	0	74.1624	0	0	0	0	0	0	---NA---
P27255_037168	3.37729e-09	1	60.7889	1851.64	18.5064	0	0	74.0256	0	0	0	0	0	0	---NA---
P27255_036222	1.96456e-11	1	60.7559	1850.62	18.4962	0	37.6498	25.6325	10.7025	0	0	0	0	0	---NA---
P27255_044821	1.34645e-08	1	60.7233	1849.61	18.4861	0	1.9615	63.6068	0	8.37605	0	0	0	0	---NA---
P27255_047612	6.37376e-11	1	60.6321	1846.79	18.4579	0	24.2589	49.5726	0	0	0	0	0	0	---NA---
P27255_052943	2.42747e-08	1	60.407	1839.82	18.3882	0	0	60.7094	10.5408	2.30253	0	0	0	0	---NA---
P27255_033760	9.31928e-09	1	60.3425	1837.82	18.3682	0	0	67.9145	5.55843	0	0	0	0	0	---NA---
P27255_040549	5.07021e-09	1	60.3264	1837.32	18.3632	0	0	73.453	0	0	0	0	0	0	HSP11_MEDSA ame: Full= kDa class I heat shock	1.26929e-12
P27255_038787	6.08172e-09	1	60.1193	1830.91	18.2991	0	0	73.1966	0	0	0	0	0	0	---NA---
P27255_063894	2.11517e-10	1	60.105	1830.47	18.2947	0	36.1457	15.8547	16.7966	4.38186	0	0	0	0	VSR1_ARATH ame: Full=Vacuolar-sorting receptor 1 Short= 1 ame: Full=BP80 b Short= 80b ame: Full=Epidermal growth factor receptor 1 Short= Short= 1 ame: Full=Spot 3 Flags: Precursor	0
P27255_048521	1.55109e-05	0.999984	59.9922	1826.98	18.2598	0	2.77244	21.3675	17.1806	31.7186	0	0	0	0	---NA---
P27255_022675	1.41246e-08	1	59.1597	1801.21	18.0021	0	0	72.0085	0	0	0	0	0	0	---NA---
P27255_062200	3.6537e-05	0.999963	58.9829	101.907	41.2229	0.394615	12.9196	23.6154	62.7699	65.587	0	0	0	1.57846	CNR10_MAIZE ame: Full=Cell number regulator 10 ame: Full= 10	3.78911e-06
P27255_054426	2.00738e-08	1	58.7594	1788.82	17.8782	0	0	71.5128	0	0	0	0	0	0	---NA---
P27255_038757	1.3141e-08	1	58.6872	1786.58	17.8558	0	2.87641	68.547	0	0	0	0	0	0	---NA---
P27255_021650	0	1	58.6502	63.2773	236.133	3.72187	261.303	264.957	245.582	172.69	2.68251	2.55912	3.75608	5.88978	---NA---
P27255_007781	1.79547e-08	1	58.4786	1780.13	17.7913	0	2.11399	69.0513	0	0	0	0	0	0	IDD1_ARATH ame: Full= indeterminate-domain 1 ame: Full= ENHYDROUS	3.46831e-104
P27255_065703	2.75935e-09	1	57.9929	1765.1	17.641	0	15.692	54.8718	0	0	0	0	0	0	PREDICTED: uncharacterized protein LOC109359312	7.15214e-13
P27255_026449	1.33816e-05	0.999987	57.983	106.123	37.616	0.344552	72.1736	78.2906	0	0	0	0	0	1.37821	BGL34_ORYSJ ame: Full=Beta-glucosidase 34 Short=Os10bglu34 Flags: Precursor	1.2937e-21
P27255_059102	3.47411e-07	1	57.9752	1764.55	17.6355	0	0.332693	56.8205	5.0127	8.37605	0	0	0	0	---NA---
P27255_064972	4.30695e-08	1	57.8896	1761.9	17.609	0	0	70.4359	0	0	0	0	0	0	ATX2_ARATH ame: Full=Histone-lysine N-methyltransferase ATX2 ame: Full= SET DOMAIN GROUP 30 ame: Full=Trithorax-homolog 2 Short=TRX-homolog 2	0
P27255_052254	6.60238e-08	1	57.8372	1760.28	17.5928	0	0	68.4444	0	1.92661	0	0	0	0	---NA---
P27255_030362	3.93981e-08	1	57.7891	1758.79	17.5779	0	1.0466	69.2649	0	0	0	0	0	0	---NA---
P27255_036648	1.57722e-08	1	57.6554	1754.65	17.5365	0	7.14597	63	0	0	0	0	0	0	---NA---
P27255_033724	3.98445e-08	1	57.1703	1739.63	17.3863	0	4.18639	65.3589	0	0	0	0	0	0	---NA---
P27255_027010	2.29627e-07	1	56.9285	1732.15	17.3115	0	6.7509	52.5213	0	9.97373	0	0	0	0	---NA---
P27255_008572	3.77422e-10	1	56.7315	1726.05	17.2505	0	35.3486	32.4786	0	1.17476	0	0	0	0	AMT14_ARATH ame: Full=Ammonium transporter 1 member 4 Short= 1 4	0
P27255_000791	1.4695e-05	0.999985	56.5588	61.1737	220.587	3.59608	681.494	200.855	0	0	2.68251	2.55912	2.81706	6.32562	POL3_DROME ame: Full=Retrovirus-related Pol poly from transposon Includes: ame: Full=Protease Includes: ame: Full=Reverse transcriptase Includes: ame: Full=Endonuclease	7.027e-85
P27255_039494	1.02162e-07	1	56.5196	1719.49	17.1849	0	1.99616	66.7436	0	0	0	0	0	0	---NA---
P27255_064757	1.54556e-07	1	56.433	1716.81	17.1581	0	0	68.6325	0	0	0	0	0	0	GALM_PIG ame: Full=Aldose 1-epimerase ame: Full=Galactose mutarotase	2.82547e-80
P27255_024461	3.54095e-08	1	56.3293	1713.6	17.126	0	9.23917	59.2649	0	0	0	0	0	0	---NA---
P27255_023154	1.54583e-08	1	56.1869	1709.19	17.0819	0	23.5658	31.6239	13.1381	0	0	0	0	0	---NA---
P27255_055859	9.30292e-09	1	55.9651	1702.33	17.0133	0	19.019	49.0342	0	0	0	0	0	0	---NA---
P27255_027353	2.78012e-07	1	55.7634	1696.08	16.9508	0	0	67.8034	0	0	0	0	0	0	FHYRK_ARATH ame: Full=Bifunctional riboflavin kinase FMN phosphatase Includes: ame: Full=FMN phosphatase ame: Full=FMN phosphohydrolase Includes: ame: Full=Riboflavin kinase ame: Full=Flavokinase	3.13306e-34
P27255_034260	2.81398e-07	1	55.7495	1695.66	16.9466	0	0	67.7863	0	0	0	0	0	0	---NA---
P27255_029809	2.86553e-07	1	55.7288	1695.02	16.9402	0	0	67.7607	0	0	0	0	0	0	---NA---
P27255_055527	2.90043e-07	1	55.715	1694.59	16.9359	0	0	67.7436	0	0	0	0	0	0	---NA---
P27255_036855	4.34634e-07	1	55.484	1687.44	16.8644	0	30.781	9.31624	0	27.3602	0	0	0	0	---NA---
P27255_042961	5.75185e-05	0.999942	55.4775	1687.24	16.8624	0	0	41.7692	0	25.6803	0	0	0	0	---NA---
P27255_019459	1.11373e-09	1	55.437	1685.98	16.8498	0	34.2882	33.1111	0	0	0	0	0	0	---NA---
P27255_017277	2.02151e-11	1	55.0963	55.7553	1370.91	24.5782	1180.37	535.897	1729.18	2038.21	18.7776	10.2365	56.3413	12.9575	GSTFC_ARATH ame: Full=Glutathione S-transferase F12 Short= 12 ame: Full=GST class-phi member 12 ame: Full=Glutathione S-transferase 26 ame: Full= TRANSPARENT TESTA 19	1.1381e-71
P27255_024842	7.41293e-06	0.999993	54.8414	56.1523	690.811	12.2926	455.325	1913.67	147.46	246.782	10.3813	12.7018	10.4795	15.6079	---NA---
P27255_024127	4.933e-09	1	54.8222	1666.95	16.6595	0	28.6809	37.9573	0	0	0	0	0	0	---NA---
P27255_051439	3.97476e-06	0.999996	54.5417	1658.27	16.5727	0	10.3967	35.8974	7.07437	12.9224	0	0	0	0	---NA---
P27255_060801	3.23443e-07	1	53.4473	1624.4	16.234	0	11.0898	53.8461	0	0	0	0	0	0	---NA---
P27255_027790	2.07777e-07	1	53.3711	1622.04	16.2104	0	14.0979	50.7436	0	0	0	0	0	0	---NA---
P27255_029637	3.01235e-06	0.999997	53.0435	1611.9	16.109	0	0	64.4359	0	0	0	0	0	0	---NA---
P27255_054447	4.78515e-06	0.999995	52.9264	1608.27	16.0727	0	0	62.4701	0	1.82088	0	0	0	0	---NA---
P27255_027234	1.07957e-05	0.999989	52.6838	1600.76	15.9976	0	15.0474	24.7863	14.8056	9.35111	0	0	0	0	---NA---
P27255_065800	4.1747e-06	0.999996	52.6707	1600.36	15.9936	0	0	63.9743	0	0	0	0	0	0	pre-mRNA-processing factor 17	0
P27255_017014	6.7239e-08	1	52.3981	1591.92	15.9092	0	25.7907	37.8461	0	0	0	0	0	0	FRS5_ARATH ame: Full= FAR1-RELATED SEQUENCE 5	1.39445e-16
P27255_031083	1.66583e-08	1	52.1994	1585.77	15.8477	0	35.0575	28.3333	0	0	0	0	0	0	---NA---
P27255_019620	4.9839e-05	0.99995	52.0177	1580.15	15.7915	0	14.9088	16.0855	22.5268	9.6448	0	0	0	0	---NA---
P27255_035372	7.73108e-06	0.999992	51.9666	1578.56	15.7756	0	0	63.1025	0	0	0	0	0	0	---NA---
P27255_035633	8.19172e-05	0.999918	51.5217	1564.79	15.6379	0	0	52.5897	0	9.96198	0	0	0	0	---NA---
P27255_059658	1.29174e-05	0.999987	51.3798	1560.4	15.594	0	0	62.376	0	0	0	0	0	0	---NA---
P27255_015659	1.7907e-07	1	51.3241	1558.68	15.5768	0	25.555	36.7521	0	0	0	0	0	0	RNHX1_ARATH ame: Full= ribonuclease H At1g65750	7.13378e-20
P27255_028351	1.36387e-05	0.999986	51.3177	1558.48	15.5748	0	0	62.2991	0	0	0	0	0	0	---NA---
P27255_024594	1.89862e-08	1	50.9498	1547.09	15.4609	0	40.741	21.1026	0	0	0	0	0	0	---NA---
P27255_025215	7.02659e-07	0.999999	50.6278	1537.13	15.3613	0	21.0775	40.3675	0	0	0	0	0	0	ECI3_ARATH ame: Full=Enoyl- delta isomerase 3 ame: Full=3-hydroxyacyl- dehydratase 1 ame: Full=Delta(3),Delta(2)-enoyl isomerase 3 Short= 3	5.57158e-56
P27255_062329	1.62305e-07	1	50.6138	1536.69	15.3569	0	29.8038	31.6239	0	0	0	0	0	0	POLX_TOBAC ame: Full=Retrovirus-related Pol poly from transposon TNT 1-94 Includes: ame: Full=Protease Includes: ame: Full=Reverse transcriptase Includes: ame: Full=Endonuclease	2.57328e-06
P27255_026947	5.18503e-05	0.999948	50.5986	1536.22	15.3522	0	0	57.8376	0	3.57128	0	0	0	0	MSK1_MEDSA ame: Full=Glycogen synthase kinase-3 homolog -1	1.9408e-10
P27255_032897	8.56228e-08	1	49.8685	1513.62	15.1262	0	37.428	23.0769	0	0	0	0	0	0	---NA---
P27255_006761	1.32897e-08	1	49.8442	1512.87	15.1187	0	50.5971	7.6923	1.01062	1.17476	0	0	0	0	POL2_DROME ame: Full=Retrovirus-related Pol poly from transposon 297 Includes: ame: Full=Protease Includes: ame: Full=Reverse transcriptase Includes: ame: Full=Endonuclease	1.39086e-105
P27255_055355	3.7132e-05	0.999963	49.6659	1507.35	15.0635	0	2.61303	57.641	0	0	0	0	0	0	---NA---
P27255_054258	8.03968e-05	0.99992	49.2881	1495.66	14.9466	0	0	59.7863	0	0	0	0	0	0	---NA---
P27255_020380	5.59377e-09	1	48.7798	1479.93	14.7893	0	59.157	0	0	0	0	0	0	0	---NA---
P27255_028112	1.30468e-06	0.999999	48.6019	1474.42	14.7342	0	27.8769	31.0598	0	0	0	0	0	0	---NA---
P27255_026272	4.03612e-06	0.999996	48.5828	1473.83	14.7283	0	21.3062	37.6068	0	0	0	0	0	0	---NA---
P27255_028587	2.40293e-06	0.999998	48.3037	57.4255	89.1882	1.54328	157.78	185.496	7.65043	5.82682	4.35909	0	0	1.81405	AGD14_ARATH ame: Full=Probable ADP-ribosylation factor GTPase-activating AGD14 Short=ARF GAP AGD14 ame: Full= ARF-GAP DOMAIN 14 Short= 14 ame: Full= ZIGA4	1.77169e-14
P27255_050450	4.99524e-06	0.999995	48.1894	1461.65	14.6065	0	22.0756	36.3504	0	0	0	0	0	0	---NA---
P27255_024867	3.79769e-05	0.999962	47.6645	1445.4	14.444	0	12.8018	44.9743	0	0	0	0	0	0	---NA---
P27255_065278	3.72216e-05	0.999963	47.6282	51.8431	171.775	3.30356	155.132	518.196	7.9334	5.83857	3.05807	3.20743	4.31011	2.63862	ASPR1_ORYSJ ame: Full=Aspartic ase oryzasin-1 Flags: Precursor	1.10201e-17
P27255_036366	7.43496e-05	0.999926	47.4833	1439.79	14.3879	0	14.5553	38.4615	1.01062	3.52429	0	0	0	0	---NA---
P27255_060209	1.14259e-05	0.999989	47.0867	1427.52	14.2652	0	22.8727	34.188	0	0	0	0	0	0	---NA---
P27255_027543	1.03353e-05	0.99999	47.0497	1426.37	14.2537	0	23.6559	33.359	0	0	0	0	0	0	MAIL2_ARATH ame: Full= MAIN-LIKE 2	5.8915e-15
P27255_047423	3.46672e-06	0.999997	46.8273	1419.49	14.1849	0	31.2524	25.4872	0	0	0	0	0	0	---NA---
P27255_065748	8.44507e-05	0.999916	46.6798	1414.92	14.1392	0	13.1552	43.4017	0	0	0	0	0	0	cysteine mitochondrial-like	0
P27255_032613	1.13983e-05	0.999989	46.5378	1410.53	14.0953	0	25.7144	30.6667	0	0	0	0	0	0	LYK3_ARATH ame: Full= domain receptor-like kinase 3 Short= -containing receptor-like kinase 3 Flags: Precursor	4.48024e-09
P27255_023974	5.92434e-05	0.999941	45.3013	1372.25	13.7125	0	22.3459	32.5043	0	0	0	0	0	0	BGL25_ORYSJ ame: Full=Beta-glucosidase 25 Short=Os6bglu25 Flags: Precursor	1.81747e-07
P27255_031253	8.41671e-07	0.999999	44.1446	1336.45	13.3545	0	53.418	0	0	0	0	0	0	0	---NA---
P27255_019252	4.06851e-06	0.999996	44.1048	1335.22	13.3422	0	44.3175	9.05128	0	0	0	0	0	0	---NA---
P27255_022958	1.52101e-14	1	43.7253	80.7856	27.8864	0.335314	20.1002	40.1709	24.255	27.0195	1.34126	0	0	0	---NA---
P27255_026579	3.52137e-05	0.999965	42.9653	1299.95	12.9895	0	37.428	14.5299	0	0	0	0	0	0	---NA---
P27255_062360	6.03778e-06	0.999994	42.5419	67.3428	33.7769	0.491715	29.4364	32.0427	10.3791	63.2492	1.44856	0	0	0.518301	FBL34_ARATH ame: Full=F-box LRR-repeat At1g67190	0
P27255_011230	9.35126e-09	1	41.7979	68.4785	31.3542	0.448015	47.8246	36.7521	16.17	24.67	0	0.853039	0.939021	0	7OMT9_MEDSA ame: Full=Isoflavone-7-O-methyltransferase 9 ame: Full=7 IOMT-9 ame: Full=Isoflavone-O-methyltransferase 9	2.56121e-135
P27255_019515	2.98946e-05	0.99997	40.7919	43.3931	198.826	4.5722	279.885	513.949	0	1.46845	7.87318	10.4156	0	0	---NA---
P27255_026700	1.26231e-10	1	40.502	87.5614	22.0052	0.241426	32.2089	25.5812	16.8269	13.404	0.965705	0	0	0	---NA---
P27255_013997	2.40038e-05	0.999976	37.9987	38.299	1413.09	36.8866	2684.2	2844.63	16.1801	107.362	25.0681	42.0548	45.073	35.3505	SKL1_ARATH ame: Full=Probable inactive shikimate kinase like chloroplastic Short= 1 Flags: Precursor	2.11223e-83
P27255_026885	0	1	37.4655	51.9803	39.1054	0.742504	37.428	35.8974	52.5525	30.5438	0	0.853039	0.939021	1.17796	---NA---
P27255_024178	0	1	36.8201	38.0643	328.231	8.61335	401.311	447.008	249.624	214.981	5.36503	5.11823	16.9024	7.06774	---NA---
P27255_023486	1.6536e-05	0.999983	36.645	58.9108	28.2383	0.469511	49.904	29.9145	20.2125	12.9224	0	0	1.87804	0	BAME1_ARATH ame: Full=Leucine-rich repeat receptor-like serine threonine- kinase BAM1 ame: Full= BARELY ANY MERISTEM 1 Flags: Precursor	6.6022e-55
P27255_028376	5.70369e-10	1	35.4314	113.824	14.9645	0.121558	16.1841	21.9914	13.694	7.98838	0	0.486232	0	0	---NA---
P27255_009777	1.97151e-07	1	35.0048	35.7774	471.673	13.1738	751.332	632.478	252.656	250.224	30.8489	9.38343	6.57315	5.88978	PUP21_ARATH ame: Full=Purine permease 21 Short= 21	8.79041e-105
P27255_009812	4.11734e-05	0.999959	33.8287	34.4869	515.197	14.9292	1120.68	908.47	12.3801	19.2544	5.52598	15.1585	16.6395	22.3929	RLT1_ARATH ame: Full=Homeobox-DDT domain RLT1 ame: Full= HOMEOBOX-1 ame: Full= RINGLET 1	1.33916e-89
P27255_017224	0	1	32.8789	49.9736	27.904	0.548574	35.3486	26.4957	26.2762	23.4952	1.34126	0.853039	0	0	VITH4_ARATH ame: Full=Vacuolar iron transporter homolog 4 ame: Full= NODULIN-LIKE 4	4.97318e-67
P27255_003517	6.13222e-05	0.999939	32.8531	36.4571	96.5025	2.63729	184.367	197.436	3.03187	1.17476	0	2.55912	5.63413	2.35591	ACD6_ARATH ame: Full= ACCELERATED CELL DEATH 6	1.57145e-49
P27255_000447	7.88052e-05	0.999921	32.6012	33.4563	370.357	11.0602	963.188	489.325	12.2589	16.6581	10.9849	6.98639	14.2543	12.0152	POLX_TOBAC ame: Full=Retrovirus-related Pol poly from transposon TNT 1-94 Includes: ame: Full=Protease Includes: ame: Full=Reverse transcriptase Includes: ame: Full=Endonuclease	0
P27255_056979	0	1	32.3003	37.5953	66.5559	1.76059	71.3904	71.7948	52.5525	70.4857	1.34126	1.70608	2.81706	1.17796	---NA---
P27255_063793	3.48095e-06	0.999997	31.2156	60.9391	18.5453	0.294489	22.8657	13.6752	30.5916	7.04857	0	0	0	1.17796	---NA---
P27255_030308	3.80174e-05	0.999962	30.9177	33.2522	127.633	3.82863	192.789	286.051	13.1078	18.5847	0	3.22449	6.09425	5.9958	YI31B_YEAST ame: Full=Transposon Ty3-I Gag-Pol poly ame: Full=Gag3-Pol3 ame: Full=Transposon Ty3-2 TYA-TYB poly Contains: ame: Full=Capsid Short=CA ame: Full=p24 Contains: ame: Full=Spacer peptide p3 Contains: ame: Full=Nucleocapsid p11 Short=NC Contains: ame: Full=Ty3 protease Short=PR ame: Full=p16 Contains: ame: Full=Spacer peptide J Contains: ame: Full=Reverse transcriptase ribonuclease H Sho…	4.04417e-24
P27255_005732	7.33765e-05	0.999927	30.6293	36.8654	52.4543	1.41313	77.6284	124.786	5.05312	2.34952	2.68251	0.853039	0.939021	1.17796	LUH_ARATH ame: Full=Transcriptional corepressor LEUNIG_HOMOLOG ame: Full= MUCILAGE-MODIFIED 1	7.31945e-115
P27255_062435	0	1	30.3395	30.6257	940.308	30.6936	751.977	750.248	1215.03	1043.98	44.5029	24.6272	22.4989	31.1452	RGLB_ASPNC ame: Full=Probable rhamnogalacturonate lyase B Flags: Precursor	1.05537e-14
P27255_065314	1.11162e-07	1	30.0364	42.9927	28.85	0.661275	25.1391	22.5641	17.9689	49.7277	0	1.70608	0.939021	0	---NA---
P27255_060124	6.21836e-13	1	27.6876	45.9999	20.0699	0.42652	12.476	23.9316	19.2019	24.67	0	1.70608	0	0	---NA---
P27255_065714	1.67977e-13	1	26.3872	31.1252	49.9435	1.59492	39.5073	50.4017	75.7968	34.0681	4.02377	0	0	2.35591	type 2 DNA topoisomerase 6 subunit B-like	1.47134e-16
P27255_026066	6.16231e-08	1	25.8997	34.6425	29.5422	0.843063	41.5797	37.2393	30.0459	9.30412	1.34126	0.853039	0	1.17796	---NA---
P27255_016985	3.21965e-15	1	24.1094	27.3501	58.4082	2.12594	79.2295	65.5042	56.9689	31.93	5.36503	0	1.13622	2.00253	---NA---
P27255_034318	5.32179e-10	1	24.0547	46.7339	14.2199	0.294489	18.714	9.40171	18.1912	10.5729	0	0	0	1.17796	POL3_DROME ame: Full=Retrovirus-related Pol poly from transposon Includes: ame: Full=Protease Includes: ame: Full=Reverse transcriptase Includes: ame: Full=Endonuclease	9.57351e-20
P27255_023505	0	1	24.053	24.1146	2703.21	112.089	2210.33	2809.4	2818.63	2974.5	127.419	109.189	79.8168	131.931	PAM68_ARATH ame: Full= chloroplastic ame: Full=PHOTOSYNTHESIS AFFECTED MUTANT 68 Flags: Precursor	1.76802e-37
P27255_023870	1.72059e-05	0.999983	23.8819	27.1209	57.3772	2.10597	57.2024	104.333	36.7362	31.2369	1.71681	3.41216	0.939021	2.35591	---NA---
P27255_025252	2.31369e-06	0.999998	23.8791	28.6752	40.9627	1.41886	47.9425	25.1111	68.5001	22.297	0	1.91934	3.75608	0	---NA---
P27255_006357	1.27693e-09	1	23.767	25.8387	85.0426	3.28167	133.77	70.0854	57.6056	78.7091	2.68251	5.97127	0.939021	3.53387	---NA---
P27255_023611	5.60196e-06	0.999994	23.3051	24.1583	189.145	7.81979	197.557	298.282	228.634	32.1063	6.02224	10.2365	8.83619	6.18427	---NA---
P27255_006228	7.39955e-05	0.999926	22.9781	24.0438	148.515	6.16727	360.418	23.0769	77.8181	132.748	21.4601	0.853039	0	2.35591	C96AF_ARATH ame: Full=Alkane hydroxylase MAH1 ame: Full=Cytochrome P450 96A15 ame: Full= MID-CHAIN ALKANE HYDROXYLASE 1	1.45776e-134
P27255_012319	3.66374e-15	1	22.9247	23.769	184.866	7.76806	250.248	176.692	220.589	91.9369	28.7163	0	0	2.35591	ASPGB_ARATH ame: Full=Probable isoaspartyl peptidase L-asparaginase 2 ame: Full=L-asparagine amidohydrolase 2 Contains: ame: Full=Isoaspartyl peptidase L-asparaginase 2 subunit alpha Contains: ame: Full=Isoaspartyl peptidase L-asparaginase 2 subunit beta Flags: Precursor	0
P27255_019414	2.43184e-05	0.999976	22.3218	27.1586	35.8504	1.31041	63.7662	27.3504	25.2656	27.0195	2.68251	2.55912	0	0	POL2_DROME ame: Full=Retrovirus-related Pol poly from transposon 297 Includes: ame: Full=Protease Includes: ame: Full=Reverse transcriptase Includes: ame: Full=Endonuclease	2.90987e-56
P27255_026554	6.32827e-15	1	21.8945	24.0239	70.5993	2.92912	51.006	94.0171	84.9329	52.4414	1.34126	6.84137	0	3.53387	---NA---
P27255_021940	0	1	21.5976	21.7622	815.957	37.4847	809.553	1176.92	749.883	527.468	37.5552	55.4475	21.5975	35.3387	MES2_ARATH ame: Full=Methylesterase 2 Short= 2 ame: Full= METHYLESTERASE 8 Short= 8	1.22984e-15
P27255_020735	3.77837e-06	0.999996	21.2535	31.3816	18.7869	0.588978	22.0409	18.6581	19.6465	14.802	0	0	0	2.35591	---NA---
P27255_015660	0	1	20.5066	24.2636	37.7238	1.54516	42.9729	31.6239	29.3081	46.9905	2.68251	2.55912	0.939021	0	---NA---
P27255_042734	4.77396e-15	1	20.3985	28.9353	19.6842	0.670629	20.7933	15.3846	27.2869	15.2719	2.68251	0	0	0	---NA---
P27255_035958	7.95914e-11	1	19.7665	20.9993	95.7438	4.54986	109.061	138.231	51.5823	84.1012	2.68251	11.644	2.69499	1.17796	---NA---
P27255_034908	0	1	16.7662	17.1596	205.978	11.9942	151.916	229.812	172.281	269.902	1.34126	46.6356	0	0	---NA---
P27255_030040	8.15942e-06	0.999992	16.5424	17.6508	74.1236	4.19002	61.6869	34.188	124.307	76.3126	6.5051	8.13799	0.939021	1.17796	---NA---
P27255_025997	1.25713e-09	1	16.4795	16.8249	225.863	13.415	286.213	321.564	175.849	119.826	10.7301	21.326	14.536	7.06774	---NA---
P27255_022564	1.43157e-05	0.999986	16.2597	31.2709	9.51163	0.294489	12.476	11.9658	3.03187	10.5729	0	0	0	1.17796	CCD61_ARATH ame: Full= cyclin-D6-1 ame: Full=G1 S-specific cyclin-D6-1 Short= 6 1	2.20026e-09
P27255_030279	1.66465e-07	1	16.0954	24.4802	13.1908	0.529244	10.3967	20.5128	10.1062	11.7476	0	0	0.939021	1.17796	---NA---
P27255_032446	2.31722e-05	0.999977	15.9006	19.9011	22.1928	1.10566	34.808	26.7008	10.0052	17.2573	0	1.70608	1.26768	1.44889	---NA---
P27255_007935	0	1	14.9746	15.1142	453.289	29.9817	578.865	448.282	352.617	433.393	29.5077	31.2127	22.5365	36.6698	TBB1_LUPAL ame: Full=Tubulin beta-1 chain ame: Full=Beta-1-tubulin	0
P27255_059053	2.58912e-05	0.999974	14.7313	28.2388	8.58842	0.294489	5.54489	13.6752	8.08499	7.04857	0	0	0	1.17796	---NA---
P27255_063709	3.65532e-06	0.999996	14.5508	24.447	10.0167	0.400141	8.36585	11.5299	5.20471	14.9665	0	0	1.07048	0.53008	---NA---
P27255_024894	1.46177e-06	0.999999	14.5208	15.0053	125.424	8.34932	117.51	209.684	82.8712	91.6314	12.0713	21.326	0	0	HIPL1_ARATH ame: Full=HIPL1 Flags: Precursor	1.03877e-28
P27255_064168	4.45829e-06	0.999996	14.3377	20.3288	13.5457	0.656824	17.8337	17.5043	5.05312	13.7917	0	1.14307	0	1.48422	---NA---
P27255_023869	8.04756e-12	1	14.2202	17.6334	20.4476	1.15016	25.2708	23.8974	11.2179	21.4042	3.66163	0	0.939021	0	---NA---
P27255_006787	5.22604e-11	1	13.7213	14.046	164.826	11.7254	211.6	223.12	114.332	110.251	9.93872	15.005	8.97704	12.9811	ENO1_ARATH ame: Full=Enolase chloroplastic ame: Full=2-phospho-D-glycerate hydro-lyase 1 ame: Full=2-phosphoglycerate dehydratase 1 Flags: Precursor	0
P27255_030204	5.47831e-06	0.999995	13.6246	21.8808	10.0117	0.448015	5.54489	11.9658	13.1381	9.3981	0	0.853039	0.939021	0	---NA---
P27255_017304	2.07755e-05	0.999979	13.1913	21.1641	9.68349	0.448015	13.8622	10.2564	4.0425	10.5729	0	0.853039	0.939021	0	GST23_MAIZE ame: Full=Glutathione transferase GST 23 ame: Full=Glutathione transferase GST 36	3.19347e-76
P27255_030578	0	1	12.9633	13.6559	70.6441	5.16389	64.4801	77.9743	72.1384	67.9835	2.68251	5.97127	3.75608	8.24569	---NA---
P27255_028725	0	1	12.6385	12.7354	457.954	35.9498	501.93	611.41	337.548	380.928	45.5357	45.339	33.3353	19.5894	---NA---
P27255_015705	2.05736e-05	0.999979	12.4152	14.6138	22.7168	1.54516	30.4969	32.4786	9.09562	18.7962	2.68251	2.55912	0.939021	0	---NA---
P27255_028675	5.30069e-10	1	12.2911	12.4414	279.934	22.491	402.004	323.077	166.753	227.904	49.6265	7.67735	24.4145	8.24569	PCEP8_ARATH ame: Full=Precursor of CEP8 Short=PCEP8 Contains: ame: Full=C-terminally encoded peptide 8 Short=CEP8 Flags: Precursor	4.56863e-07
P27255_020911	0	1	12.2102	12.5677	118.036	9.38282	82.4802	135.914	126.075	127.673	16.0951	13.5633	4.7984	3.07447	OHP1_ORYSJ ame: Full=Histidine-containing phosphotransfer 1 ame: Full= 1 ame: Full= 1 ame: Full= 2 ame: Full= t1 ame: Full= pt2	2.7914e-18
P27255_009485	1.46116e-12	1	12.1346	12.8032	63.8549	4.97819	83.1733	52.1367	77.8181	42.2914	6.70629	11.0895	0.939021	1.17796	ADHL3_ARATH ame: Full=Alcohol dehydrogenase-like 3	3.02291e-169
P27255_054595	1.34873e-07	1	12.0796	13.9906	24.2852	1.72653	22.1795	29.9145	19.2019	25.8448	1.34126	0.853039	0	4.71182	---NA---
P27255_019541	1.6686e-05	0.999983	11.8586	14.7963	16.3717	1.09715	11.0898	24.7863	20.2125	9.3981	2.68251	1.70608	0	0	MY113_ARATH ame: Full=Transcription factor MYB113 ame: Full=Myb-related 113 Short= 113	1.17558e-32
P27255_016783	7.56219e-06	0.999992	11.612	11.6844	513.256	43.9176	769.942	649.641	251.645	381.798	34.8727	48.6232	49.7681	42.4064	GSTXA_TOBAC ame: Full=Probable glutathione S-transferase parA ame: Full=Auxin-regulated parA ame: Full=STR246C	6.64217e-90
P27255_024975	2.9689e-05	0.99997	11.5564	13.3664	23.3402	1.73693	34.9189	22.7094	27.5092	8.22334	2.68251	4.2652	0	0	---NA---
P27255_009744	3.23826e-08	1	11.4118	12.3558	40.8088	3.29361	58.9144	47.0085	23.2444	34.0681	6.70629	3.41216	1.87804	1.17796	---NA---
P27255_022926	1.39974e-07	1	11.285	15.3789	11.5627	0.742504	15.2484	14.5299	7.07437	9.3981	0	0.853039	0.939021	1.17796	GH31_ARATH ame: Full=Probable indole-3-acetic acid-amido synthetase ame: Full=Auxin-responsive GH3 1 Short= 3-1	8.95588e-76
P27255_047312	9.99243e-05	0.9999	11.2304	17.621	8.43944	0.469511	8.31733	12.8205	9.09562	3.52429	0	0	1.87804	0	---NA---
P27255_027851	6.34248e-12	1	11.0041	11.1098	315.135	28.3565	277.348	424.025	189.421	369.745	63.361	50.0649	0	0	---NA---
P27255_023593	4.69025e-12	1	10.8042	11.777	35.541	3.00868	46.6325	42.5641	28.2975	24.67	2.68251	5.11823	1.87804	2.35591	---NA---
P27255_026924	0	1	10.6994	10.9284	138.67	12.6799	142.947	155.846	134.1	121.788	12.6078	15.8153	12.5547	9.7417	---NA---
P27255_028890	0	1	10.6836	11.0575	85.7526	7.74604	101.984	72.8461	104.731	63.4489	2.84347	10.0232	13.7473	4.37022	---NA---
P27255_032839	4.30849e-06	0.999996	10.2527	10.9062	46.2391	4.23061	36.7834	76.7521	38.3633	33.0578	6.2905	3.49746	2.42267	4.71182	PR19A_ARATH ame: Full=Pre-mRNA-processing factor 19 homolog 1 ame: Full=MOS4-associated complex 3A Short=MAC 3A ame: Full=Plant U-box 59 ame: Full=U-box domain-containing 59	1.66555e-12
P27255_006576	0	1	10.151	10.1587	3602.19	354.583	3726.86	2701.71	4245.63	3734.57	409.083	388.986	348.377	271.884	DML_EUBBA ame: Full=2,3-dimethylmalate lyase	4.04743e-66
P27255_006844	0	1	9.95862	9.97449	1686.25	169.047	1818.15	1895.79	1550.09	1480.98	185.093	195.269	193.344	102.482	ZIFL1_ARATH ame: Full= ZINC INDUCED FACILITATOR-LIKE 1 ame: Full= ZIF-LIKE 1	9.55709e-178
P27255_012952	5.45043e-09	1	9.54333	9.79387	100.022	10.2038	54.0626	110.256	132.392	103.379	14.7538	11.9425	4.69511	9.42365	VRN1_ARATH ame: Full=B3 domain-containing transcription factor VRN1 ame: Full= VERNALIZATION 1	2.26194e-21
P27255_021912	2.87723e-10	1	9.47927	9.6035	196.333	20.4349	149.019	138.538	219.356	278.419	12.5273	32.9358	22.4238	13.8528	---NA---
P27255_064688	7.81764e-10	1	9.34822	9.5132	144.174	15.1462	208.758	154.701	99.2837	113.952	34.8995	6.82431	9.43716	9.42365	FRI3_SOYBN ame: Full=Ferritin- chloroplastic ame: Full=S -3 Flags: Precursor	3.14176e-90
P27255_021931	6.03162e-12	1	9.21452	9.53205	73.8527	7.73888	101.887	81.1965	60.6375	51.6895	17.4363	3.41216	6.57315	3.53387	EPF1_ARATH ame: Full= EPIDERMAL PATTERNING FACTOR 1 Contains: ame: Full=MEPF1 Flags: Precursor	1.06124e-23
P27255_030816	5.78617e-05	0.999942	8.9816	10.5724	15.8784	1.49282	17.3278	22.8291	8.08499	15.2719	0	5.97127	0	0	GR1_ARATH ame: Full= gamma response 1 ame: Full=COM1 SAE2 ame: Full= gamma response I	1.63765e-38
P27255_023851	0	1	8.9399	9.5252	38.6935	4.05328	47.8246	41.8803	33.3506	31.7186	9.3888	6.82431	0	0	HIPL2_ARATH ame: Full=HIPL2 Flags: Precursor	9.06527e-26
P27255_042964	0	1	8.90982	9.20563	73.7205	7.99928	79.2295	71.8119	70.6527	73.1877	4.70781	14.5955	0.619754	12.0741	---NA---
P27255_022888	0	1	8.85905	9.03198	122.933	13.6019	128.919	90.5983	139.466	132.748	13.4126	19.6199	17.8414	3.53387	---NA---
P27255_013825	7.24715e-07	0.999999	8.6884	9.14002	46.5967	5.08919	69.8794	50.4273	39.0606	27.0195	5.36503	6.82431	3.4556	4.71182	PDCT1_ARATH ame: Full=Phosphatidylcholine:diacylglycerol cholinephosphotransferase 1 Short= 1 ame: Full= REDUCED OLEATE DESATURATION 1	1.88368e-114
P27255_021890	4.94627e-08	1	8.16189	8.39326	77.8117	9.26192	101.194	105.128	55.5843	49.34	24.1426	2.55912	5.63413	4.71182	---NA---
P27255_015310	3.86242e-05	0.999961	8.11669	8.30856	92.2984	11.1	135.85	115.385	40.425	77.5343	24.1426	11.0895	5.63413	3.53387	AGL15_ARATH ame: Full=Agamous-like MADS-box AGL15	1.19537e-79
P27255_034637	3.44365e-06	0.999997	8.05892	9.22142	16.7619	1.8088	13.1691	24.7863	16.17	12.9224	0	5.11823	0.939021	1.17796	---NA---
P27255_018396	1.33051e-07	1	7.89818	8.75223	21.1643	2.4093	27.0313	28.2051	14.1487	15.2719	1.34126	1.70608	1.87804	4.71182	GG3_ARATH ame: Full=Guanine nucleotide-binding subunit gamma 3 ame: Full=Ggamma-subunit 3 ame: Full=Heterotrimeric G gamma-subunit 3 Short= 3 Flags: Precursor	3.13977e-21
P27255_012278	1.17509e-11	1	7.79082	8.09772	53.6587	6.61763	73.3173	48.7179	37.7266	54.8731	6.45145	5.97127	3.44621	10.6016	TF212_SCHPO ame: Full=Transposon Tf2-12 poly ame: Full=Retrotransposable element Tf2 155 kDa	8.37826e-76
P27255_047695	1.02594e-08	1	7.77864	8.68997	19.3509	2.21796	12.476	23.0769	17.1806	24.67	4.02377	0.853039	2.81706	1.17796	---NA---
P27255_065581	5.04159e-10	1	7.77288	7.81747	355.642	45.4845	221.137	423.496	323.935	453.999	34.9129	60.634	60.3227	26.0682	ABC1_ARATH ame: Full= ABC transporter mitochondrial Short=ABC1At Short= 1	0
P27255_030047	4.87399e-05	0.999951	7.67082	8.28456	26.9612	3.2456	25.6451	29.9145	25.2656	27.0195	1.34126	3.41216	4.69511	3.53387	---NA---
P27255_049998	4.51789e-06	0.999995	7.45435	8.15029	22.631	2.76793	12.0948	24.8376	23.1534	30.4381	1.35467	3.49746	0	6.21961	YCED2_ARATH ame: Full=Large ribosomal RNA subunit accumulation YCED homolog chloroplastic ame: Full= DUF177B Flags: Precursor	3.40957e-12
P27255_027414	4.16044e-05	0.999958	7.42119	7.82227	37.5008	4.78539	58.2213	41.0256	20.2125	30.5438	8.04754	4.2652	0.939021	5.88978	---NA---
P27255_017324	7.84817e-13	1	7.41426	7.79765	39.0658	5.00123	25.6451	40.1709	43.4568	46.9905	9.3888	4.2652	2.81706	3.53387	---NA---
P27255_036385	1.2413e-09	1	7.23625	8.03845	18.7077	2.31852	14.5553	16.2393	18.1912	25.8448	5.36503	0.853039	1.87804	1.17796	GCR1_ARATH ame: Full=G- coupled receptor 1	9.12295e-30
P27255_013235	4.73199e-12	1	7.07097	7.11449	297.255	41.773	341.26	373.359	181.427	292.974	84.3248	59.0218	8.52631	15.2192	BH096_ARATH ame: Full=Transcription factor bHLH96 ame: Full=Basic helix-loop-helix 96 Short= 96 Short=bHLH 96 ame: Full=Transcription factor EN 15 ame: Full=bHLH transcription factor bHLH096	6.11276e-58
P27255_063134	0	1	7.06516	7.20762	91.9061	12.7426	76.3046	90.7265	84.9733	115.62	8.43651	17.4361	15.1089	9.98907	PRP43_ARATH ame: Full=Probable pre-mRNA-splicing factor ATP-dependent RNA helicase DEAH3 ame: Full=DEAH RNA helicase homolog PRP43	7.51154e-23
P27255_064314	3.11892e-09	1	7.03263	7.23952	63.2202	8.72404	88.3508	57.2222	42.7898	64.5179	8.65111	10.9786	10.5546	4.71182	EPS1_ARATH ame: Full= ENHANCED PSEUDOMONAS SUSCEPTIBILTY 1	3.03294e-81
P27255_010532	1.7001e-08	1	6.9999	7.07512	169.03	23.8822	242.519	182.359	122.548	128.695	57.5802	12.642	13.3623	11.9445	PLP9_ARATH ame: Full=Probable inactive patatin 9 Short= 9 ame: Full=Patatin-related phospholipase A IIIdelta Short=pPLAIIId ame: Full=Phospholipase A IIIB Short=	1.29368e-180
P27255_029618	1.04182e-05	0.99999	6.94623	6.98129	354.608	50.7855	509.457	237.957	231.362	439.655	44.8516	39.2057	54.1909	64.8936	---NA---
P27255_039492	3.6556e-06	0.999996	6.91108	7.23176	39.9176	5.51115	36.7349	63.2478	30.3187	29.3691	8.04754	3.41216	4.69511	5.88978	---NA---
P27255_063145	4.08328e-10	1	6.88065	6.9085	436.933	63.2371	503.032	597.111	386.614	260.973	80.4754	57.1536	66.9053	48.414	PX11C_ARATH ame: Full=Peroxisomal membrane 11C ame: Full=Peroxin-11C Short= 11c	1.88302e-55
P27255_017542	6.77012e-07	0.999999	6.79101	6.88373	128.767	18.6975	172.176	166.197	74.7862	101.911	42.9202	7.67735	20.6585	3.53387	MUTE_ARATH ame: Full=Transcription factor MUTE ame: Full=Basic helix-loop-helix 45 Short= 45 Short=bHLH 45 ame: Full=Transcription factor EN 20 ame: Full=bHLH transcription factor bHLH045	3.73194e-80
P27255_012194	2.62541e-05	0.999974	6.59893	6.86502	43.2584	6.29273	56.142	26.4957	29.3081	61.0876	13.4126	6.82431	3.75608	1.17796	TSJT1_TOBAC ame: Full=Stem-specific TSJT1	7.22531e-26
P27255_062594	1.80278e-12	1	6.52736	6.97504	25.7853	3.68824	34.6555	23.9316	22.2337	22.3205	5.36503	2.55912	0.939021	5.88978	---NA---
P27255_005295	4.09079e-11	1	6.42393	6.52208	107.949	16.5428	119.215	147.008	72.7649	92.8062	26.8251	8.53039	13.1463	17.6693	KN1_ARATH ame: Full=Kinesin KIN-1 ame: Full= -1 ame: Full= 1 ame: Full=Pollen semi-sterility 1	0
P27255_011440	4.99083e-10	1	6.38611	6.65814	39.4769	5.92061	25.652	47.1709	47.8328	37.2517	5.4455	6.99492	5.39937	5.84266	RAE1_ARATH ame: Full= RAE1 ame: Full=RNA export factor 1	0
P27255_013263	6.21725e-15	1	6.36297	6.6321	39.5745	5.95862	47.6028	38.7436	28.2975	43.6542	14.7538	3.41216	1.93438	3.73412	---NA---
P27255_010223	3.22304e-09	1	6.2945	6.53198	43.608	6.66761	32.5762	41.0256	37.3931	63.4372	8.04754	4.2652	3.75608	10.6016	GLYT5_ARATH ame: Full=Probable glycosyltransferase At5g20260	9.77353e-157
P27255_010674	9.31735e-05	0.999907	6.16667	6.27313	91.1826	14.527	128.919	104.273	36.3825	95.1557	40.2377	6.82431	7.51217	3.53387	---NA---
P27255_059825	7.98149e-08	1	6.16037	6.39946	41.3623	6.45497	32.5762	56.4102	28.2975	48.1652	4.02377	7.67735	4.69511	9.42365	---NA---
P27255_034177	9.99947e-05	0.9999	6.13896	7.06862	11.6937	1.64572	14.5553	16.2393	10.1062	5.87381	4.02377	2.55912	0	0	---NA---
P27255_029132	4.66294e-15	1	6.03381	6.34565	30.6715	4.82504	35.7784	33.3333	33.6033	19.971	4.02377	4.2652	7.37132	3.63988	---NA---
P27255_023706	4.18554e-14	1	5.88667	5.99524	80.8216	13.4726	103.731	83.1453	81.0318	55.3783	13.1041	12.8894	6.4229	21.4741	---NA---
P27255_023254	3.8497e-05	0.999962	5.87059	6.53459	14.3472	2.18711	9.98079	19.0769	18.1811	10.1499	1.34126	3.41216	2.81706	1.17796	---NA---
P27255_029091	3.48277e-13	1	5.7629	5.78264	418.003	72.2777	482.079	474.812	249.634	465.488	80.9449	84.34	51.8527	71.9731	---NA---
P27255_025256	3.20597e-06	0.999997	5.73733	5.87497	60.5559	10.2992	37.3102	84.4615	66.8124	53.6396	5.36503	10.5436	9.36204	15.926	PRP43_ARATH ame: Full=Probable pre-mRNA-splicing factor ATP-dependent RNA helicase DEAH3 ame: Full=DEAH RNA helicase homolog PRP43	1.90135e-22
P27255_001596	3.24177e-06	0.999997	5.70573	5.77606	115.752	20.0317	164.267	85.4701	82.8712	130.399	52.309	15.3547	6.57315	5.88978	Y4361_ARATH ame: Full=Probable LRR receptor-like serine threonine- kinase At4g36180 Flags: Precursor	0
P27255_015074	0	1	5.68408	5.69262	935.621	164.349	830.582	841	1071.18	999.723	144.762	186.304	194.575	131.754	HDDC2_DANRE ame: Full=HD domain-containing 2	6.97615e-48
P27255_065054	4.83842e-06	0.999995	5.67171	5.7094	211.965	37.1174	204.066	314.376	125.469	203.95	30.1246	51.2591	39.9929	27.093	ATXR5_RICCO ame: Full=Probable Histone-lysine N-methyltransferase ATXR5 Flags: Precursor	0
P27255_019230	2.67977e-10	1	5.58301	5.65313	110.662	19.567	133.091	139.547	87.8333	82.1746	41.579	24.4652	7.51217	4.71182	---NA---
P27255_039968	4.68347e-05	0.999953	5.53537	5.80699	29.0334	4.99146	40.2004	37.6068	17.1806	21.1457	4.02377	5.11823	3.75608	7.06774	---NA---
P27255_014899	0	1	5.5218	5.55888	203.003	36.5105	160.42	171.308	238.083	242.201	62.127	25.8471	22.0576	36.0101	---NA---
P27255_035744	6.32827e-15	1	5.46572	5.65849	39.2532	6.92882	36.5616	30.5726	39.8691	50.0096	11.5885	2.83209	9.83155	3.46319	---NA---
P27255_005467	3.95572e-13	1	5.45991	5.54143	90.8028	16.378	76.5333	95.8889	87.7626	103.027	4.02377	4.2652	44.2655	12.9575	Y5064_ARATH ame: Full=CBS domain-containing CBSCBSPB5	0
P27255_016774	5.89294e-08	1	5.35029	5.5049	46.3877	8.41844	65.1524	42.735	35.3718	42.2914	20.1189	0.853039	5.63413	7.06774	LBD6_ARATH ame: Full=LOB domain-containing 6 ame: Full= ASYMMETRIC LEAVES 2	2.53202e-61
P27255_011225	4.43062e-06	0.999996	5.12234	5.12313	7994.09	1560.38	5344.54	11088.8	7249.21	8293.82	3404.03	1489.41	914.607	433.488	PME68_ARATH ame: Full=Probable pectinesterase 68 Short=PE 68 ame: Full=Pectin methylesterase 68 Short= 68 Flags: Precursor	5.6082e-156
P27255_065790	2.17494e-05	0.999978	5.08716	5.49532	16.4724	2.98935	17.3278	17.094	23.2444	8.22334	1.34126	4.2652	2.81706	3.53387	---NA---
P27255_013725	0	1	5.03819	5.04642	741.399	146.908	677.169	621.94	921.689	744.799	109.742	184.256	180.855	112.778	---NA---
P27255_004420	3.58713e-13	1	5.02826	5.03558	830.097	164.838	1027.88	772.649	703.394	816.46	399.695	30.7094	211.28	17.6693	CKX3_ARATH ame: Full=Cytokinin dehydrogenase 3 ame: Full=Cytokinin oxidase 3 Short= 3 Short=CKO 3 Flags: Precursor	0
P27255_009551	8.47686e-08	1	4.95611	5.02234	89.8476	17.8816	76.2422	118.803	58.6162	105.729	22.8014	24.7381	12.2073	11.7796	IQD31_ARATH ame: Full= IQ-DOMAIN 31	4.33669e-07
P27255_011214	0	1	4.8822	4.89361	498.499	101.859	513.567	378.513	549.78	552.138	92.5467	121.132	90.0991	103.66	DAPA_SOYBN ame: Full=4-hydroxy-tetrahydrodipicolinate chloroplastic Short=HTPA synthase Flags: Precursor	0
P27255_034566	2.34424e-09	1	4.81358	4.88228	81.1655	16.6166	79.7077	112.82	61.6481	70.4857	28.1664	16.2077	15.0243	7.06774	---NA---
P27255_034733	1.44329e-15	1	4.70431	4.7827	67.6872	14.1446	55.733	83.1282	57.2316	74.6561	13.6406	8.13799	17.6724	17.1275	---NA---
P27255_020278	0	1	4.70122	4.75336	101.068	21.2546	83.1733	93.1624	101.062	126.874	25.4839	22.179	29.1097	8.24569	---NA---
P27255_018833	4.56614e-06	0.999995	4.68969	4.82218	40.214	8.33145	46.9583	41.1367	37.1303	35.6305	1.34126	13.8875	12.2073	5.88978	ATL72_ARATH ame: Full=RING-H2 finger ATL72 ame: Full=RING-type E3 ubiquitin transferase ATL72	1.84552e-20
P27255_025020	1.53152e-06	0.999998	4.67078	4.68207	456.055	97.3967	520.907	628.598	380.166	294.548	50.2435	120.577	145.285	73.4809	---NA---
P27255_033895	1.67815e-05	0.999983	4.66092	4.80973	35.4315	7.3587	44.5462	25.094	25.9528	46.1329	19.0861	0	6.17876	4.16996	---NA---
P27255_028997	2.0307e-06	0.999998	4.63004	4.72121	56.2952	11.916	52.6487	57.9231	81.6685	32.9403	8.04754	10.2365	14.0665	15.3134	MED16_ARATH ame: Full=Mediator of RNA polymerase II transcription subunit 16 ame: Full= SENSITIVE TO FREEZING 6	4.99263e-15
P27255_020614	0	1	4.6195	4.63468	330.938	71.3968	357.645	387.179	305.209	273.72	128.761	74.2144	22.5365	60.0758	MAF1_SOLLC ame: Full=MFP1 attachment factor 1	3.1713e-25
P27255_015531	3.33067e-16	1	4.61416	4.61647	2160.8	468.054	2059.23	2510.26	1738.27	2335.43	1068.98	458.935	169.963	174.338	OLP1_SOLLC ame: Full=Osmotin Flags: Precursor	4.51231e-117
P27255_013872	3.05886e-07	1	4.59921	4.61501	314.973	68.242	404.084	372.649	229.412	253.749	179.728	40.0928	27.2316	25.915	XTH26_ARATH ame: Full=Probable xyloglucan endotransglucosylase hydrolase 26 Short=At-XTH26 Short=XTH-26 Flags: Precursor	9.55454e-123
P27255_012185	3.60689e-12	1	4.52758	4.65624	38.2291	8.20245	34.6555	33.3333	48.51	36.4176	5.36503	11.9425	13.1463	2.35591	ATML1_ARATH ame: Full=Homeobox-leucine zipper MERISTEM L1 ame: Full=HD-ZIP ATML1 ame: Full=Homeodomain transcription factor ATML1	1.97067e-128
P27255_065598	0	1	4.50223	4.53686	137.416	30.2811	131.532	145	112.321	160.813	37.0992	36.1433	21.0716	26.8103	XPO2_ARATH ame: Full=Exportin-2 Short=Exp2 ame: Full=Cellular apoptosis susceptibility homolog ame: Full=Importin-alpha re-exporter	0
P27255_015044	3.88365e-08	1	4.46643	4.47609	481.397	107.541	617.936	528.735	370.677	408.242	286.855	45.7741	48.9324	48.6025	EXPA4_ARATH ame: Full=Expansin-A4 Short= 4 ame: Full=Alpha-expansin-4 Short=At-EXP4 Short= x4 ame: Full=Ath- lpha- Flags: Precursor	3.88652e-157
P27255_018509	7.21017e-05	0.999928	4.45824	4.47058	375.463	83.9776	553.782	269.983	335.386	342.702	172.378	88.7502	40.2558	34.5259	---NA---
P27255_011093	0	1	4.44867	4.45608	621.179	139.392	670.931	525.641	625.576	662.566	177.046	130.515	119.256	130.753	GALM_MOUSE ame: Full=Aldose 1-epimerase ame: Full=Galactose mutarotase	7.20693e-75
P27255_024876	1.55412e-06	0.999998	4.44111	4.70427	18.4151	3.90667	24.952	17.9487	13.1381	17.6214	8.04754	1.70608	4.69511	1.17796	---NA---
P27255_031709	6.83794e-09	1	4.4097	4.55595	31.8054	6.97327	38.1211	31.6239	22.2337	35.2429	2.68251	8.53039	13.1463	3.53387	---NA---
P27255_065818	9.07772e-06	0.999991	4.40458	4.44999	99.9292	22.4483	128.919	130.769	63.6693	76.3595	38.8965	19.6199	15.9634	15.3134	---NA---
P27255_023742	7.41102e-05	0.999926	4.39052	4.44221	87.2654	19.6369	62.38	117.094	69.7331	99.8548	2.68251	5.97127	21.5975	48.2962	---NA---
P27255_027962	1.40345e-09	1	4.37482	4.57101	23.5427	5.14262	24.952	26.4957	26.2762	16.4467	12.0713	4.2652	1.87804	2.35591	---NA---
P27255_006711	1.98399e-05	0.99998	4.29494	4.32563	139.1	32.1494	121.863	96.5812	175.839	162.117	14.7538	18.7669	76.2297	18.8473	ZIFL1_ARATH ame: Full= ZINC INDUCED FACILITATOR-LIKE 1 ame: Full= ZIF-LIKE 1	7.79352e-168
P27255_023577	5.47714e-07	0.999999	4.28076	4.34888	62.7322	14.4172	58.9144	76.923	36.3825	78.7091	17.4363	11.0895	19.7194	9.42365	---NA---
P27255_008646	1.38394e-09	1	4.24851	4.28515	113.797	26.5484	87.4428	118.735	104.266	144.742	41.7265	42.8652	11.118	10.4838	IQD1_ARATH ame: Full= IQ-DOMAIN 1	9.53826e-15
P27255_006304	9.62164e-07	0.999999	4.24545	4.2707	164.345	38.4743	230.806	129.914	169.785	126.874	52.309	40.9459	39.4389	21.2032	ZOG_PHALU ame: Full=Zeatin O-glucosyltransferase ame: Full=Trans-zeatin O-beta-D-glucosyltransferase	0
P27255_003186	3.41512e-06	0.999997	4.22235	4.22374	2951.35	698.746	3600.71	3242.73	2648.85	2313.11	2243.92	109.189	226.304	215.566	AB11G_ARATH ame: Full=ABC transporter G family member 11 Short=ABC transporter Short= 11 ame: Full= CUTICULAR DEFECT AND ORGAN FUSION 1 ame: Full= DESPERADO ame: Full= PERMEABLE LEAVES 1 ame: Full=White-brown complex homolog 11 Short= 11	0
P27255_017954	5.62636e-06	0.999994	4.21722	4.35429	30.6019	7.02029	40.1866	36.8205	24.255	21.1457	5.36503	10.2365	1.87804	10.6016	---NA---
P27255_018442	7.60682e-05	0.999924	4.16709	4.18281	252.39	60.3322	275.858	363.248	156.647	213.807	134.126	43.505	41.3169	22.3812	---NA---
P27255_018161	1.39897e-10	1	4.13857	4.14782	421.603	101.637	440.818	519.658	304.198	421.74	229.355	52.0354	49.7681	75.3892	H12_ARATH ame: Full=Histone	4.60135e-22
P27255_016274	0	1	4.08304	4.08846	696.805	170.425	738.489	770.495	578.077	700.158	233.137	195.406	156.516	96.6395	DEFA_ANTMA ame: Full=Floral homeotic DEFICIENS	9.73035e-70
P27255_011405	2.22197e-05	0.999978	4.05755	4.07596	202.75	49.7353	197.537	115.385	224.359	273.72	85.8405	57.1536	34.7438	21.2032	CCD32_ARATH ame: Full=Cyclin-D3-2 ame: Full=G1 S-specific cyclin-D3-2 Short= 3 2	5.42339e-86
P27255_002908	0	1	4.04515	4.05018	733.471	181.088	756.184	834.188	668.023	675.488	332.632	257.618	51.6462	82.4569	SEOC_ARATH ame: Full= SIEVE ELEMENT OCCLUSION C Short= c	1.46697e-152
P27255_011047	4.48962e-07	1	4.03164	4.09512	58.5713	14.2951	70.0042	55.5555	39.4143	69.311	20.1189	5.11823	27.2316	4.71182	WOX1_ARATH ame: Full=WUSCHEL-related homeobox 1 ame: Full=PFS2	2.58229e-66
P27255_003004	2.74407e-05	0.999973	4.02346	4.03549	303.71	75.2521	300.165	276.846	183.489	454.339	118.125	64.558	60.7828	57.5432	ANT_ARATH ame: Full=AP2-like ethylene-responsive transcription factor ANT ame: Full=Complementing a kinase C mutant 1 ame: Full= AINTEGUMENTA ame: Full= DRAGON ame: Full= OVULE MUTANT	1.87912e-123
P27255_027246	3.5672e-09	1	4.01073	4.01723	557.623	138.801	570.797	705.128	370.899	583.669	273.254	102.22	103.161	76.5672	PRE5_ARATH ame: Full=Transcription factor PRE5 ame: Full=Basic helix-loop-helix 164 Short= 164 Short=bHLH 164 ame: Full= PACLOBUTRAZOL RESISTANCE 5 ame: Full=bHLH transcription factor bHLH164	1.38815e-32
P27255_002264	2.1719e-07	1	4.00069	4.00879	445.118	111.028	585.339	413.222	331.485	450.427	257.521	78.6587	57.2803	50.6521	CHUP1_ARATH ame: Full= chloroplastic ame: Full= CHLOROPLAST UNUSUAL POSITIONING 1	6.81923e-90
P27255_020578	1.92241e-05	0.999981	3.98044	4.08794	33.9397	8.29484	44.3591	29.0598	21.2231	41.1167	16.0951	7.67735	4.69511	4.71182	CLE9_ARATH ame: Full=CLAVATA3 ESR (CLE)-related 9 Contains: ame: Full=CLE9p Flags: Precursor	6.05187e-13
P27255_023268	3.18915e-07	1	3.90527	3.9792	46.8305	11.7613	30.1572	55.4102	48.2674	53.4869	8.9596	15.005	11.2776	11.8031	---NA---
P27255_025731	7.77156e-15	1	3.80284	3.82676	134.293	35.0857	136.806	169.718	122.275	108.372	22.8014	46.0641	37.3167	34.1607	---NA---
P27255_017410	5.52727e-06	0.999994	3.78273	3.93702	21.259	5.3923	23.5658	27.3504	14.1487	19.971	4.02377	7.67735	7.51217	2.35591	GEX3_ARATH ame: Full= GAMETE EXPRESSED 3 Flags: Precursor	2.39682e-35
P27255_011555	5.90956e-09	1	3.78117	3.78828	443.542	117.075	478.156	309.128	512.386	474.498	249.474	63.722	107.987	47.1182	PER18_ARATH ame: Full=Peroxidase 18 Short=Atperox P18 Flags: Precursor	1.81576e-139
P27255_013348	1.11452e-05	0.999989	3.76144	3.85291	34.8304	9.03262	41.2054	28.5043	27.297	42.3149	23.7134	4.17136	0	8.24569	BZP34_ARATH ame: Full=Basic leucine zipper 34 Short= 34 Short=bZIP 34	3.76351e-77
P27255_023815	1.50577e-06	0.999998	3.75441	3.90364	21.5723	5.51876	19.4071	18.8034	22.2337	25.8448	14.7538	4.2652	1.87804	1.17796	---NA---
P27255_016758	1.59023e-05	0.999984	3.74949	3.88674	23.3121	5.99043	26.3382	30.7692	16.17	19.971	13.4126	2.55912	5.63413	2.35591	---NA---
P27255_009299	1.1978e-11	1	3.74309	3.75937	189.754	50.4677	210.013	152.137	174.838	222.03	107.301	40.9459	25.3536	28.2709	GRCR2_DROME ame: Full=Glutaredoxin domain-containing cysteine-rich CG12206	1.33577e-24
P27255_034308	7.625e-05	0.999924	3.73778	3.81454	40.7387	10.6725	42.2798	58.1196	34.3612	28.1943	25.4839	4.2652	4.69511	8.24569	---NA---
P27255_015248	8.85747e-06	0.999991	3.73134	3.89505	19.4557	4.98755	22.1795	20.5128	15.1594	19.971	9.3888	9.38343	0	1.17796	TRL11_ARATH ame: Full=Thioredoxin-like 1- chloroplastic ame: Full=Atypical cysteine histidine-rich thioredoxin 4 Short= 4 ame: Full=Lilium-type thioredoxin 1-1 Flags: Precursor	8.03179e-72
P27255_014815	3.15748e-05	0.999968	3.71137	3.72158	296.193	79.5807	367.952	371.906	179.184	265.731	107.649	118.086	49.5803	43.0072	ARP1_ARATH ame: Full=Probable RNA-binding ARP1 ame: Full=ABA-regulated RNA-binding 1	1.845e-31
P27255_010102	1.0365e-06	0.999999	3.69635	3.7059	313.353	84.5477	304.276	417.949	237.497	293.691	185.093	87.01	31.9267	34.1607	---NA---
P27255_017279	4.93945e-06	0.999995	3.69233	3.72861	82.8587	22.2151	63.0731	115.385	70.7437	82.2334	41.579	13.6486	15.9634	17.6693	RPB5A_ARATH ame: Full=DNA-directed RNA polymerases II and IV subunit 5A Short=RPB5a ame: Full=DNA-directed RNA polymerase II subunit E ame: Full=RNA polymerase II and III kDa subunit Short=	1.44974e-111
P27255_017220	2.35106e-06	0.999998	3.68322	3.69644	224.688	60.7778	270.66	175.932	192.433	259.728	157.316	16.8305	22.5177	46.4468	KTI2_ARATH ame: Full=Kunitz trypsin inhibitor 2 Short= 2 Flags: Precursor	2.84345e-14
P27255_019437	5.69216e-06	0.999994	3.68173	3.68291	2516.5	683.283	2380.14	2188.89	2182.95	3314	1246.03	1181.46	108.926	196.719	---NA---
P27255_015398	9.80993e-13	1	3.65981	3.67078	266.38	72.5602	208.037	234.034	294.243	329.204	97.8313	54.2192	66.2761	71.9142	ZHD1_ORYSJ ame: Full=Zinc-finger homeodomain 1 Short= 1	5.60955e-66
P27255_017957	1.52173e-07	1	3.6499	3.7107	48.4326	13.0448	40.8935	52.9914	43.4568	56.3886	30.8489	14.5017	0.939021	5.88978	PDCB3_ARATH ame: Full=PLASMODESMATA CALLOSE-BINDING PROTEIN 3 Short= 3 Flags: Precursor	1.59864e-24
P27255_015889	4.52083e-13	1	3.64939	3.72597	38.5998	10.3524	37.428	38.4615	37.3931	41.1167	21.4601	11.9425	0.939021	7.06774	---NA---
P27255_007146	1.27643e-05	0.999987	3.6435	3.64842	588.304	161.242	410.335	659.803	498.935	784.142	280.189	181.023	100.804	82.9517	1A12_CUCMA ame: Full=1-aminocyclopropane-1-carboxylate synthase CMA101 Short=ACC synthase ame: Full=S-adenosyl-L-methionine methylthioadenosine-lyase	0
P27255_010847	0	1	3.62875	3.63167	981.023	270.123	1172.67	868.376	984.348	898.693	186.435	262.77	292.036	339.251	CK1_ARATH ame: Full=Probable choline kinase 1 Short= 1	1.73382e-153
P27255_028730	0	1	3.62709	3.65145	117.915	32.2854	120.601	116.231	131.614	103.215	39.1111	39.2313	28.8186	21.9807	---NA---
P27255_006608	0	1	3.62345	3.64102	162.865	44.7234	168.426	158.12	140.477	184.438	85.8405	37.5337	22.5365	32.9828	---NA---
P27255_012458	7.20084e-05	0.999928	3.59177	3.65973	41.7955	11.4131	55.4489	45.2991	39.4143	27.0195	5.36503	5.97127	22.5365	11.7796	GDL31_ARATH ame: Full=GDSL esterase lipase At1g74460 ame: Full=Extracellular lipase At1g74460 Flags: Precursor	1.0335e-165
P27255_015565	2.85842e-09	1	3.59134	3.59597	602.25	167.472	488.317	564.401	546.131	810.151	280.94	164.304	122.279	102.364	GDIR_ARATH ame: Full=Rho GDP-dissociation inhibitor 1 Short= hoGDI1 Short=Rho GDI-1	2.80225e-99
P27255_008738	9.43897e-10	1	3.58176	3.58323	1885.2	526.111	1987.84	2094.87	1499.77	1958.33	1243.35	428.226	238.511	194.363	---NA---
P27255_006736	1.29756e-07	1	3.54291	3.55214	293.024	82.485	318.186	228.581	238.831	386.497	158.644	36.6807	74.5395	60.0758	VAB_ARATH ame: Full=VAN3-binding ame: Full= FORKED 1	8.39898e-134
P27255_063219	2.16493e-14	1	3.5209	3.52418	811.636	230.298	808.368	841.333	741.98	854.863	512.95	202.239	85.2725	120.729	Y1710_ARATHRecName: Full=Uncharacterized protein At1g65710	2.05049e-15
P27255_021079	6.34186e-07	0.999999	3.51993	3.52157	1619.7	459.928	1601.09	2158.12	1244.08	1475.5	917.42	425.667	330.535	166.092	---NA---
P27255_018517	0	1	3.51977	3.53646	159.908	45.2098	167.733	192.308	137.445	142.146	67.0629	43.505	47.8901	22.3812	Y3795_ARATHRecName: Full=Uncharacterized protein At3g17950	1.29448e-39
P27255_021037	2.57979e-05	0.999974	3.51897	3.58226	42.6961	11.9116	28.4175	37.6068	56.595	48.1652	14.7538	9.38343	14.0853	9.42365	GRXC9_ARATH ame: Full=Glutaredoxin-C9 Short= rxC9 ame: Full= ROXY 19	1.83367e-28
P27255_002137	6.24117e-05	0.999938	3.50573	3.50714	1866.48	532.188	2335.46	2295.33	1444.64	1390.5	1234.31	335.432	285.988	273.027	SBT12_ARATH ame: Full=Subtilisin-like protease ame: Full=Cucumisin-like serine protease SDD1 ame: Full= STOMATAL DENSITY AND DISTRIBUTION 1 ame: Full=Subtilase subfamily 1 member 2 Short= ame: Full=Subtilisin-like protease SDD1 Flags: Precursor	0
P27255_005006	2.44249e-15	1	3.50333	3.50673	774.221	220.774	805.395	798.29	664.991	828.207	470.781	175.726	116.439	120.152	WDL7_ARATH ame: Full= WVD2-like 7	1.79125e-14
P27255_007997	1.291e-07	1	3.49258	3.4978	500.858	143.185	560.727	568.376	330.181	544.15	304.465	104.924	89.1413	74.2112	IQD1_ARATH ame: Full= IQ-DOMAIN 1	1.30864e-06
P27255_019605	4.5748e-09	1	3.49016	3.49469	576.261	164.889	691.725	682.051	464.887	466.381	291.053	100.659	72.3046	195.541	H32_PEA ame: Full=Histone	1.34633e-91
P27255_009544	3.68944e-06	0.999996	3.48334	3.51099	94.4447	26.8926	79.8602	66.5897	98.839	132.49	30.0978	25.1305	22.9872	29.3547	LNP_HUMAN ame: Full= lunapark	3.80146e-117
P27255_006849	4.18554e-13	1	3.4214	3.42643	494.719	144.376	566.271	429.914	437.6	545.09	284.347	113.454	80.7558	98.9483	---NA---
P27255_012525	4.12386e-05	0.999959	3.41478	3.43629	115.525	33.612	94.8245	99.7008	127.015	140.56	5.37844	7.71147	55.4398	65.9184	POL2_DROME ame: Full=Retrovirus-related Pol poly from transposon 297 Includes: ame: Full=Protease Includes: ame: Full=Reverse transcriptase Includes: ame: Full=Endonuclease	5.37052e-37
P27255_007023	5.61552e-05	0.999944	3.40479	3.55485	17.0538	4.79014	23.5658	16.2393	13.1381	15.2719	8.04754	1.70608	4.69511	4.71182	---NA---
P27255_010919	7.77156e-16	1	3.3789	3.38155	908.943	268.788	939.768	888.034	828.217	979.752	547.756	241.41	204.707	81.279	PRF1_SOLLC ame: Full= kDa proline-rich	1.84094e-24
P27255_012238	9.13991e-10	1	3.35195	3.35606	575.394	171.442	645.286	504.273	574.035	577.983	395.671	145.017	77.9388	67.1435	---NA---
P27255_064484	1.46422e-05	0.999985	3.34824	3.356	304.126	90.6147	302.286	391.624	215.101	307.494	210.859	69.9577	44.3124	37.3294	MS5L2_ARATH ame: Full= POLLENLESS 3-LIKE 2	0
P27255_008821	4.18944e-05	0.999958	3.33178	3.34656	158.147	47.2497	209.319	156.41	143.509	123.35	114.007	36.6807	25.3536	12.9575	GRCR2_DROME ame: Full=Glutaredoxin domain-containing cysteine-rich CG12206	1.6758e-26
P27255_003590	5.15317e-07	0.999999	3.32904	3.33962	220.046	65.8823	187.812	272.949	204.651	214.77	140.832	77.6266	22.5365	22.5343	---NA---
P27255_022385	5.39603e-08	1	3.30467	3.31466	229.168	69.1308	254.372	281.196	177.87	203.234	143.515	53.7415	35.6828	43.5844	EPF1_ARATH ame: Full= EPIDERMAL PATTERNING FACTOR 1 Contains: ame: Full=MEPF1 Flags: Precursor	4.3924e-31
P27255_018806	1.60616e-07	1	3.27181	3.27321	1586.88	484.8	1241.37	1621.48	1546.02	1938.64	1010.33	431.638	242.549	254.686	---NA---
P27255_008137	3.33067e-16	1	3.26479	3.2677	762.1	233.215	711.825	696.282	779.191	861.101	443.956	185.109	104.72	199.075	---NA---
P27255_025152	0	1	3.24578	3.28027	63.9596	19.4913	56.8351	58.9743	63.6693	76.3595	26.8251	12.7956	15.9634	22.3812	---NA---
P27255_014126	8.20244e-09	1	3.2449	3.2524	291.791	89.7087	281.403	367.521	230.422	287.817	174.363	68.2431	43.195	73.0333	AUR3_ARATH ame: Full=Serine threonine- kinase Aurora-3 Short= ur3 ame: Full=Aurora-like kinase 3	7.69064e-164
P27255_014801	1.07757e-05	0.999989	3.21522	3.22465	226.948	70.3722	274.943	270.786	169.401	192.661	156.619	46.0641	32.8657	45.9403	Y6944_ORYSJ ame: Full=B3 domain-containing Os06g0194400	1.06953e-61
P27255_006391	9.90961e-05	0.999901	3.20919	3.21055	1564.93	487.427	1221.84	2003.42	1313.58	1720.89	1053.13	444.715	267.621	184.244	FZR3_ARATH ame: Full= FIZZY-RELATED 3 ame: Full=Cell cycle switch CCS52B	0
P27255_011131	6.5232e-06	0.999993	3.20818	3.26194	40.1223	12.2932	42.2798	33.3333	34.3612	50.5148	21.4601	18.7669	1.87804	7.06774	CRF2_ARATH ame: Full=Ethylene-responsive transcription factor CRF2 ame: Full= CYTOKININ RESPONSE FACTOR 2	6.70054e-33
P27255_006337	1.12661e-09	1	3.19726	3.20421	303.627	94.7519	267.541	288.889	288.028	370.05	195.824	80.1857	53.5242	49.4742	ZDH16_ARATH ame: Full= S-acyltransferase 18 ame: Full=Probable palmitoyltransferase At4g01730 ame: Full=Zinc finger DHHC domain-containing At4g01730	5.33556e-165
P27255_006958	1.61338e-12	1	3.19708	3.21009	162.357	50.5702	166.347	181.197	130.371	171.515	97.9118	41.7989	27.2316	35.3387	ROGF2_ARATH ame: Full=Rop guanine nucleotide exchange factor 2 Short= opGEF2 ame: Full=Rho of plants guanine nucleotide exchange factor 2	0
P27255_009366	0	1	3.19547	3.19649	2051.15	641.682	2261.62	2060.68	1947.47	1934.83	1110.56	604.805	547.449	303.913	HIP37_ARATH ame: Full=Heavy metal-associated isoprenylated plant 37 Short= 37 Flags: Precursor	4.38063e-31
P27255_003385	1.99174e-13	1	3.19335	3.20121	267.563	83.5748	278.631	277.778	221.327	292.516	160.951	55.4475	36.6218	81.279	FIGL1_ARATH ame: Full=ATPase family AAA domain-containing FIGL1 ame: Full=AAA-ATPase FIDGETIN-LIKE 1	0
P27255_010152	1.42489e-07	1	3.19228	3.20048	256.347	80.0895	221.102	299.145	232.595	272.545	171.681	86.1569	41.3169	21.2032	TANB_ARATH ame: Full=Probable microtubule-binding TANGLED Short=	1.02877e-72
P27255_008109	1.95201e-06	0.999998	3.19032	3.19452	499.378	156.317	447.264	655.008	393.193	502.046	303.62	147.064	100.006	74.5764	CCNB1_SOYBN ame: Full=G2 mitotic-specific cyclin S13-6 ame: Full=B-like cyclin	0
P27255_007010	1.24189e-08	1	3.18961	3.1899	7460.69	2338.84	6508.31	5505.84	9227	8601.61	2559.12	2032.79	2236.75	2526.72	FES1_EMENI ame: Full=Hsp70 nucleotide exchange factor fes1	6.00124e-15
P27255_018295	5.28655e-10	1	3.18461	3.20488	103.44	32.2689	105.762	127.82	85.9031	94.2747	60.3566	22.179	30.0487	16.4914	MUTE_ARATH ame: Full=Transcription factor MUTE ame: Full=Basic helix-loop-helix 45 Short= 45 Short=bHLH 45 ame: Full=Transcription factor EN 20 ame: Full=bHLH transcription factor bHLH045	1.03093e-81
P27255_014594	4.62408e-06	0.999995	3.17926	3.18693	271.046	85.0424	219.023	228.393	289.039	347.73	174.363	77.6266	46.9511	41.2285	CDCA7_BOVIN ame: Full=Cell division cycle-associated 7	1.02076e-08
P27255_010541	6.45679e-11	1	3.17488	3.17821	621.542	195.557	584.168	645.299	609.406	647.294	433.226	168.902	102.353	77.7451	---NA---
P27255_012157	4.80852e-09	1	3.16536	3.17245	289.952	91.3897	290.85	303.299	238.133	327.524	198.305	69.8554	24.978	72.4207	EB1C_ARATH ame: Full=Microtubule-associated RP EB family member 1C ame: Full=APC-binding EB1C ame: Full=End-binding 1C Short= 1C ame: Full= ATEB1 homolog 1 Short= 1H1	1.13673e-111
P27255_023847	1.97606e-06	0.999998	3.15876	3.22568	31.1584	9.65257	29.1107	23.0769	31.3293	41.1167	16.0951	5.11823	10.3292	7.06774	---NA---
P27255_001209	8.92951e-09	1	3.15731	3.16529	256.315	80.9698	296.651	273.504	221.327	233.778	175.705	70.8022	38.4999	38.8726	---NA---
P27255_006013	1.9881e-08	1	3.15524	3.17562	100.565	31.661	103.967	109.402	117.232	71.6605	61.6978	22.179	30.9877	11.7796	CKX6_ARATH ame: Full=Cytokinin dehydrogenase 6 ame: Full=Cytokinin oxidase 6 Short= 6 Short= 7 Short=CKO6 Flags: Precursor	0
P27255_017311	7.08014e-07	0.999999	3.15031	3.16271	164.219	51.9168	176.702	156.214	137.657	186.306	123.771	45.4243	21.25	17.2217	---NA---
P27255_002350	9.15477e-09	1	3.14005	3.14183	1131.6	360.167	1138.09	1073.5	1023.76	1291.06	814.143	303.682	175.597	147.245	KN10A_ARATH ame: Full=Kinesin KIN-10A ame: Full=Phragmoplast-associated kinesin-related 2 Short= 2	0
P27255_009408	6.38597e-05	0.999936	3.13842	3.13881	5198.36	1656.15	6442.08	5322.66	3548.17	5480.54	3651	1023.45	1081.1	869.049	CCD31_ARATH ame: Full=Cyclin-D3-1 ame: Full=Cyclin-delta-3 Short=Cyclin-d3 ame: Full=G1 S-specific cyclin-D3-1 Short= 3 1	9.05665e-90
P27255_026778	9.47009e-06	0.999991	3.13349	3.15051	118.267	37.5321	76.5957	123.684	149.684	123.103	40.5328	36.1774	42.7912	30.6269	MRG2_ARATH ame: Full= MRG2 ame: Full=MRG family 2 ame: Full=Morf Related Gene 2	3.85006e-08
P27255_011148	1.71526e-05	0.999983	3.13227	3.17702	45.3358	14.2631	60.3006	49.1367	32.34	39.566	21.4601	5.97127	17.8414	11.7796	RD21B_ARATH ame: Full=Probable cysteine protease RD21B Flags: Precursor	1.24214e-169
P27255_062644	4.21185e-12	1	3.11322	3.12046	272.695	87.3826	298.904	305.743	222.762	263.37	166.383	72.2439	59.2147	51.6887	NET3A_ARATH ame: Full= NETWORKED 3A	1.60003e-41
P27255_007663	6.65286e-07	0.999999	3.10405	3.11031	313.205	100.692	273.086	361.538	258.72	359.477	213.26	93.8343	59.1583	36.5166	---NA---
P27255_004142	3.18582e-08	1	3.09446	3.0969	795.889	256.989	742.717	823.931	764.032	852.877	598.777	212.407	124.195	92.5756	---NA---
P27255_064251	1.28651e-05	0.999987	3.09239	3.09902	292.975	94.5313	242.817	318.778	282.864	327.441	213.635	112.473	30.3773	21.6391	RTNLQ_ARATH ame: Full=Reticulon B17 Short= 17	3.95508e-93
P27255_016829	1.07102e-07	1	3.07831	3.08163	577.521	187.401	465.077	546.154	617.491	681.362	380.917	167.196	115.5	85.9908	MAD2_ARATH ame: Full=Mitotic spindle checkpoint MAD2 ame: Full=Mitotic arrest deficient 2	5.65268e-119
P27255_024727	3.40334e-06	0.999997	3.06264	3.11591	36.1252	11.587	27.7175	34.7949	34.9979	46.9905	5.36503	15.9433	11.6345	13.4051	---NA---
P27255_021358	3.00515e-07	1	3.06263	3.06379	1637.62	534.5	1908.16	1983.31	1154.13	1504.87	851.591	319.89	335.137	631.385	H32_PEA ame: Full=Histone	9.43403e-83
P27255_003494	4.61831e-06	0.999995	3.05809	3.06591	241.645	78.8101	277.937	317.949	176.859	193.836	80.4754	69.0962	52.5852	113.084	PP240_ARATH ame: Full=Pentatricopeptide repeat-containing At3g18020	0
P27255_003710	4.81546e-05	0.999952	3.04317	3.04658	547.733	179.78	709.101	523.179	426.18	532.473	398.353	135.633	77.9388	107.194	KN10B_ARATH ame: Full=Kinesin KIN-10B	0
P27255_007194	1.48558e-07	1	3.03588	3.04054	397.238	130.64	417.253	464.102	337.548	370.05	284.347	121.132	67.6095	49.4742	---NA---
P27255_006424	1.04035e-08	1	3.03469	3.04022	335.191	110.245	342.397	314.53	310.262	373.574	246.791	89.5691	61.0364	43.5844	TPX2_ARATH ame: Full= TPX2 Short= 2 ame: Full=Targeting for XKLP2	1.62392e-11
P27255_002035	8.36907e-10	1	3.03192	3.03652	402.252	132.465	344.275	505.273	349.656	409.804	198.506	149.887	78.8778	102.588	KN14C_ARATH ame: Full=Kinesin KIN-14C ame: Full= 14a ame: Full=Kinesin	0
P27255_005850	1.52296e-08	1	3.02292	3.04297	91.9546	30.212	90.7975	91.453	79.8393	105.729	61.6978	33.2685	9.39021	16.4914	---NA---
P27255_006771	4.25821e-06	0.999996	3.02196	3.02305	1684.93	557.353	1518.23	1581.3	1678.99	1961.18	1320.19	454.55	238.098	216.579	CCNB1_SOYBN ame: Full=G2 mitotic-specific cyclin S13-6 ame: Full=B-like cyclin	0
P27255_064875	2.5471e-05	0.999975	3.01774	3.02014	763.026	252.64	669.711	797.88	716.128	868.384	626.823	203.655	101.358	78.7228	CCNB1_SOYBN ame: Full=G2 mitotic-specific cyclin S13-6 ame: Full=B-like cyclin	0
P27255_016629	3.60125e-05	0.999964	3.01395	3.01795	455.6	150.957	452.601	605.128	340.58	424.089	303.124	140.751	70.4266	89.5247	PYM_ARATH ame: Full= POLYCHOME ame: Full= UV-B-INSENSITIVE 4	1.1522e-31
P27255_002620	5.17244e-11	1	3.01191	3.01588	457.125	151.566	490.722	456.41	403.239	478.128	315.195	124.544	76.9997	89.5247	---NA---
P27255_010789	1.52234e-05	0.999985	3.01117	3.01638	349.187	115.757	392.994	254.701	292.07	456.982	207.895	96.3934	79.8168	78.9231	CCD31_ARATH ame: Full=Cyclin-D3-1 ame: Full=Cyclin-delta-3 Short=Cyclin-d3 ame: Full=G1 S-specific cyclin-D3-1 Short= 3 1	1.64334e-82
P27255_008401	7.06577e-08	1	2.99529	2.99627	1832	611.421	1734.16	1941.61	1732.26	1919.97	1389.22	523.92	300.487	232.057	CCNB1_MEDSV ame: Full=G2 mitotic-specific cyclin-1 ame: Full=B-like cyclin ame: Full= s1	0
P27255_012737	2.06508e-05	0.999979	2.98713	2.99687	183.132	61.1009	219.716	172.65	133.402	206.758	132.784	51.1823	30.9877	29.4489	GRCR1_MOUSE ame: Full=Glutaredoxin domain-containing cysteine-rich 1	9.77636e-26
P27255_001834	1.87929e-07	1	2.98427	2.9876	533.651	178.615	500.426	590.598	474.993	568.585	402.377	150.988	79.8168	81.279	KN7N_ARATH ame: Full=Kinesin KIN-7N	0
P27255_014410	4.98712e-13	1	2.98199	3.01278	58.0827	19.2721	63.0731	68.376	51.5418	49.34	30.8489	14.5017	18.7804	12.9575	PTI6_SOLLC ame: Full=Pathogenesis-related genes transcriptional activator PTI6 ame: Full=PTO-interacting 6	9.80677e-26
P27255_016682	4.74138e-09	1	2.98144	2.99345	147.871	49.3916	136.543	177.778	116.222	160.942	89.8642	36.6807	35.6828	35.3387	PYM_ARATH ame: Full= POLYCHOME ame: Full= UV-B-INSENSITIVE 4	2.53593e-23
P27255_059159	2.25609e-05	0.999977	2.97753	3.02479	37.8972	12.5222	43.7284	48.3419	33.674	25.8448	8.04754	13.6486	18.7804	9.61212	---NA---
P27255_019491	9.97055e-06	0.99999	2.97645	2.97744	1777.19	596.877	1891.89	2326.68	1330.97	1559.2	1077.43	428.192	265.874	616.012	---NA---
P27255_006826	9.61814e-06	0.99999	2.97465	2.97668	869.145	291.978	833.029	714.359	905.681	1023.51	671.688	241.402	142.553	112.271	MS5L2_ARATH ame: Full= POLLENLESS 3-LIKE 2	0
P27255_006352	1.35923e-06	0.999999	2.97455	3.00352	61.2931	20.4004	63.0731	74.3589	45.4781	62.2624	41.579	17.9138	10.3292	11.7796	IQM1_ARATH ame: Full=IQ domain-containing IQM1 ame: Full=IQ motif-containing 1	5.2166e-172
P27255_019019	9.95602e-08	1	2.97004	2.97187	956.462	321.832	936.393	1042.73	781.212	1065.51	682.7	292.592	167.146	144.889	ENL1_ARATH ame: Full=Early nodulin 1 ame: Full=Phytocyanin Flags: Precursor	1.15234e-30
P27255_001814	9.60123e-07	0.999999	2.96325	2.96416	1914.9	646.012	1784.76	1957.26	1817.1	2100.47	1504.89	541.68	304.243	233.235	TPX2_ARATH ame: Full= TPX2 Short= 2 ame: Full=Targeting for XKLP2	0
P27255_019323	4.62087e-05	0.999954	2.96324	2.96478	1138.2	383.902	957.394	1012.61	1092.74	1490.08	831.968	282.544	211.186	209.912	UBC19_ARATH ame: Full=Ubiquitin-conjugating enzyme E2 19 ame: Full=E2 ubiquitin-conjugating enzyme 19 ame: Full=Ubiquitin carrier 19	7.52185e-92
P27255_012467	8.37796e-09	1	2.96057	2.96446	448.003	151.118	421.391	445.726	417.115	507.779	321.902	128.681	52.5852	101.304	EB1C_ARATH ame: Full=Microtubule-associated RP EB family member 1C ame: Full=APC-binding EB1C ame: Full=End-binding 1C Short= 1C ame: Full= ATEB1 homolog 1 Short= 1H1	9.89884e-135
P27255_063869	6.98009e-08	1	2.95884	2.96309	408.638	137.903	421.092	420.607	349.908	442.944	307.067	104.821	46.275	93.4473	EB1C_ARATH ame: Full=Microtubule-associated RP EB family member 1C ame: Full=APC-binding EB1C ame: Full=End-binding 1C Short= 1C ame: Full= ATEB1 homolog 1 Short= 1H1	1.16723e-136
P27255_004207	5.67757e-06	0.999994	2.95409	2.96039	275.002	92.8873	244.8	282.949	243.631	328.628	212.281	78.4028	45.9745	34.8911	FEI1_ARATH ame: Full=LRR receptor-like serine threonine- kinase FEI 1 Flags: Precursor	0
P27255_022286	3.49828e-05	0.999965	2.94054	2.94227	989.08	336.156	817.122	1264.91	760.646	1113.64	604.169	324.88	192.847	222.728	CKS2_ARATH ame: Full=Cyclin-dependent kinases regulatory subunit 2	7.65244e-17
P27255_008516	3.296e-07	1	2.92972	2.94384	120.566	40.9487	155.423	129.197	104.003	93.6403	66.2045	38.0967	27.1471	32.3467	---NA---
P27255_014132	2.70675e-06	0.999997	2.92596	2.94023	118.867	40.4212	118.522	141.88	115.211	99.8548	88.523	40.9459	16.9024	15.3134	DRE2F_ARATH ame: Full=Dehydration-responsive element-binding 2F Short= DREB2F	7.54076e-74
P27255_027921	3.87724e-05	0.999961	2.92453	2.95344	58.8972	19.9353	41.8639	72.0085	56.8577	64.8586	25.001	6.25278	15.7756	32.7118	---NA---
P27255_005638	1.84935e-07	1	2.9193	2.93436	112.015	38.1671	101.887	95.7265	107.126	143.321	67.0629	43.505	19.7194	22.3812	AIL6_ARATH ame: Full=AP2-like ethylene-responsive transcription factor AIL6 ame: Full= AINTEGUMENTA-LIKE 6	5.33051e-153
P27255_011092	1.96061e-05	0.99998	2.91459	2.91961	333.362	114.174	304.969	262.393	360.793	405.293	248.133	92.1282	51.6462	64.7876	---NA---
P27255_010806	2.58767e-07	1	2.91374	2.92089	234.034	80.1176	243.469	314.726	203.277	174.664	91.9029	73.5405	83.0658	71.9613	LYSM2_MOUSE ame: Full= and peptidoglycan-binding domain-containing 2	1.05426e-06
P27255_017270	1.69007e-07	1	2.90439	2.9305	63.9915	21.8297	73.9965	75.2136	51.5418	55.2138	40.2377	19.5772	16.9024	10.6016	---NA---
P27255_016764	3.87699e-05	0.999961	2.89955	2.91839	88.1433	30.1961	79.0146	88.8889	63.6693	121.001	52.309	27.2973	14.0853	27.093	GG3_ARATH ame: Full=Guanine nucleotide-binding subunit gamma 3 ame: Full=Ggamma-subunit 3 ame: Full=Heterotrimeric G gamma-subunit 3 Short= 3 Flags: Precursor	4.83027e-28
P27255_018743	7.29571e-10	1	2.89475	2.90251	212.372	73.1619	205.854	232.479	180.902	230.253	135.467	83.5978	44.134	29.4489	---NA---
P27255_004766	1.24012e-13	1	2.89372	2.89938	290.565	100.21	259.917	323.077	259.73	319.535	109.983	80.1857	51.6462	159.024	EXO1_ARATH ame: Full=Exonuclease 1	2.87969e-91
P27255_002531	3.14392e-08	1	2.89204	2.89468	621.839	214.815	572.509	657.265	575.045	682.537	453.345	201.317	103.292	101.304	---NA---
P27255_014837	2.25394e-09	1	2.89023	2.89639	266.424	91.9783	278.631	267.521	265.794	253.749	194.482	87.863	52.5852	32.9828	GILT_BOVIN ame: Full=Gamma-interferon-inducible lysosomal thiol reductase ame: Full=IFI30 Flags: Precursor	6.65801e-27
P27255_009691	5.76432e-07	0.999999	2.887	2.89723	159.999	55.2181	165.737	175.983	142.983	155.292	119.788	59.363	16.2545	25.4674	TPX2_ARATH ame: Full= TPX2 Short= 2 ame: Full=Targeting for XKLP2	3.26262e-06
P27255_003432	2.50628e-10	1	2.88621	2.88706	1916.1	663.678	1956.15	1874.79	1847.53	1985.91	1353.57	652.123	303.877	345.141	PATL4_ARATH ame: Full=Patellin-4	6.69019e-155
P27255_010473	7.7063e-11	1	2.88049	2.88704	248.111	85.933	246.747	223.932	220.144	301.62	156.833	64.831	57.2803	64.7876	CCD32_ARATH ame: Full=Cyclin-D3-2 ame: Full=G1 S-specific cyclin-D3-2 Short= 3 2	2.3697e-102
P27255_001720	4.54304e-05	0.999955	2.87814	2.88317	322.294	111.778	315.365	247.008	356.75	370.05	252.156	93.8343	51.6462	49.4742	Y4862_ARATHRecName: Full=Uncharacterized protein At4g38062	5.43977e-103
P27255_002012	6.66134e-15	1	2.87695	2.88236	299.486	103.897	304.477	325.359	266.502	301.608	190.459	73.7111	61.9754	89.4422	KN14C_ARATH ame: Full=Kinesin KIN-14C ame: Full= 14a ame: Full=Kinesin	0
P27255_019560	1.65422e-05	0.999983	2.86713	2.86829	1388.96	484.24	1618.29	1722.09	970.199	1245.25	854.381	345.481	283.584	453.513	H32_PEA ame: Full=Histone	1.88443e-91
P27255_000849	1.38149e-05	0.999986	2.86698	2.8692	723.221	252.057	841.956	642.598	604.192	804.136	549.392	226.96	117.378	114.497	---NA---
P27255_013757	1.70837e-07	1	2.85604	2.85775	927.923	324.698	928.075	1024.79	794.351	964.48	702.819	267.001	174.658	154.312	---NA---
P27255_011439	1.43145e-05	0.999986	2.85056	2.85161	1508.07	528.844	1415.33	1398.09	1374.45	1844.42	1177.62	434.197	303.304	200.253	---NA---
P27255_013605	8.33587e-11	1	2.83826	2.84418	264.278	92.9124	255.065	271.795	257.709	272.545	190.459	74.2144	61.0364	45.9403	---NA---
P27255_017007	7.77519e-05	0.999922	2.83613	2.84069	342.41	120.531	307.741	295.726	338.559	427.613	265.569	114.307	65.7315	36.5166	---NA---
P27255_064385	3.57254e-09	1	2.82969	2.83967	156.004	54.9308	148.908	190.59	110.876	173.642	68.2298	55.3025	47.2234	48.9676	GAE1_ARATH ame: Full=UDP-glucuronate 4-epimerase 1 ame: Full=UDP-glucuronic acid epimerase 1 Short= lcAE3	0
P27255_001647	4.23937e-07	1	2.82261	2.8241	1033.34	365.894	1111.92	960.82	879.405	1181.21	773.087	291.688	214.097	184.704	---NA---
P27255_004642	5.11059e-08	1	2.82218	2.83625	110.032	38.7885	142.088	99.1453	99.0412	99.8548	57.6741	29.0033	22.5365	45.9403	NET4A_ARATH ame: Full= NETWORKED 4A	3.99601e-07
P27255_017450	7.70425e-08	1	2.81295	2.81571	554.757	197.016	691.725	538.461	421.43	567.41	274.958	117.719	246.963	148.422	CSPLO_POPTR ame: Full=CASP 3A1 Short= 3A1	2.56294e-90
P27255_001963	5.13234e-07	0.999999	2.79329	2.79691	414.892	148.333	435.274	352.137	409.303	462.856	316.537	123.691	74.1827	78.9231	---NA---
P27255_006024	1.81894e-07	1	2.79281	2.79455	864.336	309.287	734.448	1030.29	765.376	927.228	564.723	307.751	181.231	183.443	FZR3_ARATH ame: Full= FIZZY-RELATED 3 ame: Full=Cell cycle switch CCS52B	0
P27255_013989	9.72535e-06	0.99999	2.79212	2.80882	90.2743	32.1331	106.739	86.3248	57.6056	110.428	46.944	25.5912	20.6585	35.3387	HOX27_ORYSJ ame: Full=Homeobox-leucine zipper HOX27 ame: Full=HD-ZIP HOX27 ame: Full=Homeodomain transcription factor HOX27 ame: Full= ox27	1.84859e-55
P27255_007999	2.99962e-06	0.999997	2.78843	2.78898	2708.65	971.19	2773.83	2514.45	2479.25	3067.06	2155.92	778.688	517.157	432.993	CCNB1_SOYBN ame: Full=G2 mitotic-specific cyclin S13-6 ame: Full=B-like cyclin	9.88686e-129
P27255_028851	3.89513e-08	1	2.78693	2.79616	162.12	57.973	172.585	192.308	177.87	105.717	61.6978	49.4763	39.4389	81.279	---NA---
P27255_018316	9.59873e-07	0.999999	2.78283	2.78582	497.976	178.748	404.673	590.282	436.59	560.362	315.195	183.796	98.663	117.336	---NA---
P27255_011919	7.99561e-10	1	2.76596	2.78438	79.9558	28.7094	88.0251	81.1965	63.6693	86.9324	36.2139	42.652	20.6585	15.3134	---NA---
P27255_007635	5.47831e-06	0.999995	2.76591	2.7707	305.583	110.284	262.689	265.812	335.527	358.302	228.014	88.7161	61.9754	62.4317	RTNLQ_ARATH ame: Full=Reticulon B17 Short= 17	2.06991e-83
P27255_021776	9.95426e-13	1	2.76575	2.76796	662.75	239.43	695.883	685.47	616.481	653.168	426.52	131.368	123.012	276.82	H32_PEA ame: Full=Histone	3.80446e-93
P27255_010619	6.49733e-06	0.999994	2.75965	2.76491	276.867	100.13	272.85	310.726	269.837	254.054	229.355	82.7448	46.012	42.4064	---NA---
P27255_001197	7.28152e-05	0.999927	2.75372	2.75866	293.075	106.232	257.837	239.316	320.368	354.778	226.672	87.01	53.5242	57.7199	NACK2_TOBAC ame: Full=Kinesin NACK2 ame: Full=NPK1-activating kinesin 2	0
P27255_006039	0	1	2.75353	2.76654	111.671	40.3585	93.4244	111.846	114.574	126.839	53.2881	37.5764	40.2371	30.3324	HSL1_ARATH ame: Full=Receptor kinase HSL1 ame: Full= HAESA-LIKE1 Flags: Precursor	0
P27255_000239	2.15342e-08	1	2.75117	2.75247	1114.34	404.846	1290.57	1007.69	984.348	1174.76	780.612	263.589	234.755	340.429	ASPM_MOUSE ame: Full=Abnormal spindle-like microcephaly-associated homolog ame: Full=Calmodulin-binding Sha1 Short=Calmodulin-binding 1 ame: Full=Spindle and hydroxyurea checkpoint abnormal	2.29074e-39
P27255_031909	8.59605e-05	0.999914	2.75061	2.75845	184.612	66.9199	173.971	227.35	130.371	206.758	130.102	63.9779	39.4389	34.1607	---NA---
P27255_024828	2.45207e-08	1	2.74599	2.75073	303.313	110.26	311.9	384.615	232.444	284.292	135.467	134.78	69.4876	101.304	---NA---
P27255_016449	5.28517e-05	0.999947	2.74034	2.7502	145.293	52.8236	146.246	164.102	126.328	144.496	127.419	28.1503	30.9877	24.7371	---NA---
P27255_012809	9.27133e-05	0.999907	2.73105	2.73219	1251.66	458.112	1187.04	1191.29	1181.9	1446.43	1076.22	354.131	215.975	186.117	CKB21_ARATH ame: Full=Cyclin-dependent kinase B2-1 Short=CDKB2 1	2.02257e-168
P27255_008072	1.48882e-07	1	2.72572	2.74116	91.8042	33.4847	113.67	84.6154	73.7756	95.1557	57.6741	22.179	28.1706	25.915	PUB23_ARATH ame: Full=E3 ubiquitin- ligase PUB23 ame: Full=Plant U-box 23 ame: Full=RING-type E3 ubiquitin transferase PUB23 ame: Full=U-box domain-containing 23	3.19062e-148
P27255_017432	1.71211e-05	0.999983	2.71684	2.71957	510.773	187.807	411.015	388.034	636.693	607.352	167.657	197.905	197.194	188.473	P24D3_ARATH ame: Full=Transmembrane emp24 domain-containing p24delta3 ame: Full=p24 family delta1a Short=p24delta1a ame: Full=p24 family delta3 Short=p24delta3 Flags: Precursor	5.68261e-92
P27255_016984	3.25153e-05	0.999967	2.70968	2.71004	3862.48	1425.24	4116.37	3806.48	3431.07	4096.01	3189.51	1332.45	630.083	548.928	ENL1_ARATH ame: Full=Early nodulin 1 ame: Full=Phytocyanin Flags: Precursor	1.38746e-23
P27255_001762	2.74684e-06	0.999997	2.69746	2.6988	1030.36	381.78	1120.09	965.427	932.149	1103.79	826.63	313.987	167.052	219.453	KN14S_ARATH ame: Full=Kinesin KIN-14S	0
P27255_000838	1.90663e-07	1	2.68756	2.69005	546.36	203.098	580.827	482.906	500.259	621.449	409.083	167.196	118.317	117.796	KN14Q_ARATH ame: Full=Kinesin KIN-14Q	0
P27255_007736	2.17521e-05	0.999978	2.68717	2.68908	713.344	265.269	615.482	820.512	676.108	741.275	568.693	232.027	124.89	135.465	IST1L_DICDI ame: Full=IST1	3.25101e-30
P27255_013100	5.383e-08	1	2.68452	2.69547	124.139	46.0485	138.622	100.855	131.381	125.7	87.1817	40.0928	26.2926	30.6269	TLPH_ORYSJ ame: Full=Thaumatin Flags: Precursor	1.13078e-94
P27255_007888	1.94762e-08	1	2.67889	2.67922	4034.05	1505.68	4638.3	4118.89	3628.14	3750.89	2888.06	1021.94	816.948	1295.75	TBB2_LUPAL ame: Full=Tubulin beta-2 chain ame: Full=Beta-2-tubulin	0
P27255_012254	9.42707e-09	1	2.67673	2.69679	67.4989	25.0231	57.5282	79.4871	63.6693	69.311	44.2615	19.6199	19.7194	16.4914	TO6BL_ARATH ame: Full=Type 2 DNA topoisomerase 6 subunit B-like ame: Full=Meiotic topoisomerase VIB-like Short=	6.28591e-86
P27255_000694	4.47259e-07	1	2.676	2.67724	1080.93	403.742	1031.35	1075.21	1024.77	1192.38	846.333	355.717	219.731	193.185	KN14R_ARATH ame: Full=Kinesin KIN-14R	0
P27255_023186	4.99393e-08	1	2.6703	2.6828	107.347	40.0066	109.511	120.513	88.9349	110.428	77.7929	30.7094	19.7194	31.8048	SMR15_ARATH ame: Full=Cyclin-dependent kinase inhibitor SMR15 ame: Full= SIAMESE-RELATED 15	1.20928e-17
P27255_017805	3.88392e-08	1	2.66203	2.66481	477.334	179.119	502.505	515.384	543.716	347.73	254.839	145.017	70.4266	246.193	DUT_ARATH ame: Full=Deoxyuridine 5 -triphosphate nucleotidohydrolase Short=dUTPase ame: Full=dUTP pyrophosphatase ame: Full=dUTP-pyrophosphatase-like 1 Short= 1	1.06404e-79
P27255_009362	5.10282e-08	1	2.65938	2.66294	372.343	139.818	334.079	377.778	319.357	458.157	250.815	87.863	109.865	110.728	IQD31_ARATH ame: Full= IQ-DOMAIN 31	2.07478e-07
P27255_021845	4.69451e-07	1	2.65618	2.6575	994.162	374.09	874.934	1291.37	875.342	935.005	523.64	259.622	235.779	477.32	H2B1_MEDTR ame: Full=Probable histone	4.06028e-59
P27255_012386	7.55887e-05	0.999924	2.65548	2.67616	64.156	23.9669	65.1524	74.3589	38.4037	78.7091	36.2139	21.326	20.6585	17.6693	CCD53_ORYSJ ame: Full=Cyclin-D5-3 ame: Full=G1 S-specific cyclin-D5-3 Short= 5 3	3.60825e-39
P27255_005500	3.18881e-05	0.999968	2.65433	2.66036	218.674	82.1912	239.144	292.897	185.955	156.702	109.983	89.407	56.3413	73.0333	PLRX1_ARATH ame: Full=Pollen-specific leucine-rich repeat extensin 1 Short= 1 Short=Pollen-specific LRR EXTENSIN1 ame: Full=Cell wall hydroxyproline-rich glyco Flags: Precursor	7.19738e-148
P27255_010111	6.18085e-05	0.999938	2.64856	2.65153	441.248	166.407	440.125	433.333	384.037	507.497	374.211	141.604	73.2436	76.5672	BUBR1_ARATH ame: Full=Mitotic spindle checkpoint BUBR1 ame: Full=BUB1-related 1	3.97345e-140
P27255_001448	0	1	2.639	2.6427	350.491	132.62	386.957	303.333	331.828	379.848	201.162	108.703	116.955	103.66	---NA---
P27255_018627	1.536e-05	0.999985	2.63718	2.63835	1111.64	421.334	1099.97	1047.01	1081.37	1218.23	929.491	359.982	245.085	150.778	---NA---
P27255_010123	1.84009e-05	0.999982	2.63241	2.63658	308.883	117.147	404.25	295.393	278.356	257.531	199.539	112.772	56.0314	100.244	PLP9_ARATH ame: Full=Probable inactive patatin 9 Short= 9 ame: Full=Patatin-related phospholipase A IIIdelta Short=pPLAIIId ame: Full=Phospholipase A IIIB Short=	6.10023e-120
P27255_001884	2.3168e-05	0.999977	2.63208	2.63386	724.314	274.995	832.426	584.615	694.299	785.916	572.717	174.873	147.426	204.964	KN10C_ARATH ame: Full=Kinesin KIN-10C	6.57459e-120
P27255_014890	2.11634e-06	0.999998	2.62709	2.63561	150.794	57.2077	120.601	179.487	137.445	165.641	100.594	40.9459	31.9267	55.3639	---NA---
P27255_000866	7.1235e-05	0.999929	2.62113	2.6233	588.034	224.152	733.311	528.205	489.142	601.478	450.662	151.841	107.987	186.117	CND3_HUMAN ame: Full=Condensin complex subunit 3 ame: Full=Chromosome-associated G ame: Full=Condensin subunit CAP-G Short=hCAP-G ame: Full=Melanoma antigen NY-MEL-3 ame: Full=Non-SMC condensin I complex subunit G ame: Full=XCAP-G homolog	8.30302e-33
P27255_016306	4.05038e-06	0.999996	2.61806	2.62378	222.188	84.6759	222.489	154.701	286.007	225.554	105.959	82.7448	86.3899	63.6096	ZFP4_ARATH ame: Full=Zinc finger 4	1.05722e-29
P27255_002195	4.63772e-05	0.999954	2.61529	2.61867	375.093	143.232	400.618	366.667	332.495	400.594	307.148	155.253	56.3413	54.186	SBT18_ARATH ame: Full=Subtilisin-like protease ame: Full=Subtilase subfamily 1 member 8 Short= Flags: Precursor	0
P27255_000360	4.81761e-06	0.999995	2.6095	2.61317	343.266	131.354	364.576	335.897	263.773	408.817	253.498	89.5691	65.7315	116.618	---NA---
P27255_003375	1.78316e-06	0.999998	2.60726	2.61119	320.197	122.619	327.322	258.026	316.275	379.166	232.131	113.906	61.0739	83.364	Y2239_ARATH ame: Full=Probable LRR receptor-like serine threonine- kinase At2g23950 Flags: Precursor	0
P27255_009602	1.4504e-12	1	2.60609	2.61614	125.285	47.8833	152.997	110.778	119.89	117.476	61.6978	50.3293	34.7438	44.7623	LNP_XENTR ame: Full= lunapark	9.31948e-118
P27255_021627	5.83274e-05	0.999942	2.60043	2.63748	34.1176	12.9295	33.2693	41.0256	22.2337	39.9419	18.7776	13.6486	7.51217	11.7796	---NA---
P27255_065660	2.50149e-05	0.999975	2.59229	2.59438	592.672	228.439	599.097	654.624	518.228	598.741	500.691	188.513	109.546	115.004	AUR1_ARATH ame: Full=Serine threonine- kinase Aurora-1 Short= ur1 ame: Full=Aurora-like kinase 1	0
P27255_008170	8.5319e-05	0.999915	2.58898	2.58976	1579.62	609.943	1568.51	1428.2	1623.06	1698.71	1353.33	546.798	291.097	248.549	JASON_ARATH ame: Full= JASON	3.74539e-10
P27255_004372	0	1	2.58422	2.58674	487.327	188.388	460.052	523.564	452.143	513.547	307.483	162.205	138.975	144.889	---NA---
P27255_011768	7.44115e-09	1	2.56139	2.57139	120.341	46.7941	123.131	132.479	96.6965	129.059	62.5026	40.9459	16.9024	66.8255	RAD51_SOLLC ame: Full=DNA repair RAD51 homolog	0
P27255_001630	1.71939e-06	0.999998	2.56038	2.56274	507.101	197.868	569.737	471.795	433.558	553.313	392.988	156.959	120.195	121.329	---NA---
P27255_008953	1.33227e-15	1	2.56017	2.56152	887.748	346.564	1001.54	999.145	769.085	781.217	453.345	313.065	262.926	356.921	---NA---
P27255_035835	1.74944e-08	1	2.55054	2.55969	129.799	50.7027	121.294	169.231	118.243	110.428	57.6741	43.505	40.3779	61.2537	---NA---
P27255_010475	7.4709e-09	1	2.55024	2.55125	1169.36	458.343	1046.88	1202.49	1092.96	1335.13	826.214	327.584	260.222	419.352	---NA---
P27255_003570	1.68715e-06	0.999998	2.54516	2.54815	394.552	154.833	345.744	363.231	372.213	497.018	277.224	134.942	108.804	98.3593	NPK1_TOBAC ame: Full=Mitogen-activated kinase kinase kinase NPK1 ame: Full=Nicotiana kinase 1	0
P27255_065599	4.17862e-06	0.999996	2.54447	2.55157	166.266	65.1562	191.007	115.111	170.068	188.878	42.9068	63.0481	61.6937	92.9761	XPO2_ARATH ame: Full=Exportin-2 Short=Exp2 ame: Full=Cellular apoptosis susceptibility homolog ame: Full=Importin-alpha re-exporter	0
P27255_020558	1.00508e-06	0.999999	2.54148	2.54169	5559.91	2187.48	5950.42	6399.4	4334.29	5555.51	3925.36	1641.16	1186.88	1996.52	H2A1_MEDTR ame: Full=Probable histone	4.93822e-60
P27255_017499	3.40254e-06	0.999997	2.53333	2.54028	167.939	66.1042	194.764	184.615	145.53	146.845	128.761	52.8884	45.073	37.6946	---NA---
P27255_002765	9.53191e-05	0.999905	2.518	2.5191	1041.84	413.571	892.137	988.316	1068.69	1218.23	843.651	375.337	219.731	215.566	---NA---
P27255_021282	1.54494e-07	1	2.5178	2.53124	85.6252	33.8214	93.9927	105.624	83.1946	59.6897	38.4538	36.2115	23.7854	36.8347	---NA---
P27255_008782	8.3258e-07	0.999999	2.5155	2.52197	176.837	70.1126	191.299	204.273	127.339	184.438	118.031	60.5658	44.134	57.7199	FB2_ARATH ame: Full=F-box At1g10780	1.78907e-171
P27255_018975	3.5523e-09	1	2.51033	2.51868	136.402	54.1502	142.781	146.154	112.179	144.496	87.1817	37.5337	64.7925	27.093	HMGYA_MAIZE ame: Full=HMG-Y-related A Short= ame: Full=High mobility group A	1.58509e-33
P27255_007558	3.74007e-06	0.999996	2.50787	2.51322	212.13	84.3997	243.975	200.855	205.157	198.535	171.681	64.831	61.0364	40.0505	U74B1_ARATH ame: Full=UDP-glycosyltransferase 74B1 ame: Full=N-hydroxythioamide S-beta-glucosyltransferase ame: Full=Thiohydroximate S-glucosyltransferase	2.62732e-160
P27255_034339	0	1	2.50404	2.51157	150.219	59.8048	153.177	151.282	149.572	146.845	52.309	48.6232	67.6095	70.6774	---NA---
P27255_007915	2.5921e-06	0.999997	2.4974	2.4975	10960.6	4388.61	13164.8	7922.09	11948.7	10806.7	5349.55	4256.68	2882.29	5065.91	EF1A_ORYSJ ame: Full=Elongation factor 1-alpha Short=EF-1-alpha	0
P27255_003148	8.56345e-07	0.999999	2.48934	2.49082	752.176	301.973	845.124	790.769	603.343	769.469	548.4	229.186	138.468	291.839	CND2_ARATH ame: Full=Condensin complex subunit 2 ame: Full=Chromosome-associated H Short= -H ame: Full=Non-SMC condensin I complex subunit H ame: Full= EMBRYO DEFECTIVE 2795	0
P27255_007029	2.22045e-16	1	2.48872	2.48959	1282.78	515.251	1224.03	1252.14	1280.46	1374.47	820.849	475.996	292.975	471.182	JASON_ARATH ame: Full= JASON	5.16635e-76
P27255_016512	3.59305e-06	0.999996	2.48842	2.48935	1189.93	478.005	1407.99	1401.4	927.874	1022.48	766.475	391.485	386.041	368.017	---NA---
P27255_021794	7.84068e-06	0.999992	2.48602	2.48622	5651.4	2273.09	6247.76	6417.95	4533.66	5406.26	4069.12	1491.11	1052.51	2479.6	H32_PEA ame: Full=Histone	7.48235e-92
P27255_001941	4.05626e-05	0.999959	2.47694	2.47769	1462.93	590.437	1516.55	1359.85	1353.64	1621.69	1240.37	495.445	333.118	292.816	MA653_ARATH ame: Full=65-kDa microtubule-associated 3 Short= 65-3 ame: Full= PLEIADE	0
P27255_019709	7.13077e-08	1	2.47145	2.4772	189.798	76.6118	187.833	203.419	157.657	210.282	135.467	48.6232	42.256	80.101	HMGB2_ARATH ame: Full=High mobility group B 2 ame: Full=High mobility group B 1 Short= beta1 Short=HMG beta 1 ame: Full=Nucleosome chromatin assembly factor group D 02 Short=Nucleosome chromatin assembly factor group D 2	1.51416e-20
P27255_020821	1.57006e-05	0.999984	2.45554	2.45567	8027.31	3268.89	7975.91	10120.1	5851.85	8161.37	4884.03	2260.61	2419.6	3511.3	H2B1_MEDTR ame: Full=Probable histone	1.99309e-60
P27255_032319	2.99335e-06	0.999997	2.4456	2.46851	46.6425	18.8891	50.5971	58.1196	41.4356	36.4176	29.5077	18.7669	13.1463	14.1355	SMR4_ARATH ame: Full=Cyclin-dependent kinase inhibitor SMR4 ame: Full= SIAMESE-RELATED 4	1.56217e-08
P27255_000432	6.15101e-06	0.999994	2.44273	2.44882	173.711	70.9304	203.081	186.325	137.445	167.991	127.419	42.652	39.4389	74.2112	CNDG2_MOUSE ame: Full=Condensin-2 complex subunit G2 ame: Full=Chromosome-associated G2 Short=CAP-G2 ame: Full=Leucine zipper 5 ame: Full=More than blood ame: Full=Non-SMC condensin II complex subunit G2	1.25368e-72
P27255_017386	9.92124e-10	1	2.44084	2.4429	509.852	208.701	510.823	561.538	382.016	585.032	258.863	246.528	182.17	147.245	---NA---
P27255_002497	2.01809e-06	0.999998	2.4377	2.43904	780.266	319.901	914.553	767.436	712.581	726.496	599.542	222.643	160.573	296.845	---NA---
P27255_003002	1.67799e-09	1	2.42542	2.42569	3921.29	1616.56	3256.88	4208.13	4228.41	3991.72	2609.78	1387.78	1400.79	1067.89	SCL28_ARATH ame: Full=Scarecrow 28 Short= 28 ame: Full=GRAS family 8 Short= -8	0
P27255_021381	1.9984e-15	1	2.42513	2.42646	775.499	319.594	686.595	867.589	873.038	674.772	310.716	364.435	254.681	348.545	---NA---
P27255_018852	1.14119e-05	0.999989	2.42462	2.4319	142.585	58.6253	149.712	103.419	144.519	172.69	92.5467	55.4475	53.5242	32.9828	ST14_SOLTU ame: Full=STS14 Flags: Precursor	4.11866e-62
P27255_000986	3.08955e-10	1	2.42398	2.42459	1698.28	700.435	2026.66	1548.72	1446.2	1771.54	1013.99	545.945	661.071	580.732	EFR3B_HUMAN ame: Full= EFR3 homolog B	1.54262e-07
P27255_013776	3.14405e-06	0.999997	2.4027	2.40833	179.471	74.515	198.535	138.06	175.06	206.229	116.797	43.9656	46.4064	90.8911	---NA---
P27255_000969	1.57379e-07	1	2.38687	2.38954	371.487	155.458	441.11	346.538	330.343	367.959	264.389	102.987	101.64	152.816	KN5C_TOBAC ame: Full=Kinesin KIN-5C ame: Full=125 kDa kinesin-related	0
P27255_029825	1.21191e-05	0.999988	2.38394	2.38876	205.357	85.9622	167.636	226.632	265.208	161.953	92.0639	93.8428	74.8963	83.0459	THO4D_ARATH ame: Full=THO complex subunit 4D ame: Full=ALYREF homolog 4 Short= 4	1.42616e-15
P27255_008843	7.98299e-05	0.99992	2.38145	2.38873	135.868	56.8732	137.236	117.239	130.371	158.628	112.92	51.7965	35.6828	27.093	---NA---
P27255_021479	9.91118e-06	0.99999	2.37986	2.38301	313.287	131.461	267.846	310.393	271.272	403.637	198.654	116.576	69.1777	141.437	H2B1_MEDTR ame: Full=Probable histone	2.73815e-55
P27255_021665	2.58118e-07	1	2.37048	2.39072	48.4765	20.2712	43.666	47.0085	51.5418	51.6895	36.2139	18.7669	13.1463	12.9575	---NA---
P27255_000603	2.05626e-07	1	2.3674	2.36986	395.121	166.722	435.967	400.855	332.495	411.167	296.418	150.988	91.0851	128.397	KN14F_ARATH ame: Full=Kinesin KIN-14F ame: Full= 14h ame: Full=Kinesin KP1 ame: Full=Kinesin 1 Short= 1	0
P27255_003519	4.15362e-05	0.999958	2.35927	2.36205	345.132	146.109	334.946	335.137	309.686	400.758	288.37	130.515	85.4509	80.101	EDE1_ARATH ame: Full= ENDOSPERM DEFECTIVE 1 ame: Full= EMBRYO DEFECTIVE 3116 ame: Full=QWRF motif-containing 5	6.10477e-63
P27255_009961	6.73676e-05	0.999933	2.34917	2.35072	610.537	259.717	678.555	718.803	438.611	606.177	453.345	190.228	205.646	189.651	KIP1L_ARATH ame: Full=Kinase-interacting family Short=KIP1-like family	1.44544e-24
P27255_012884	1.60233e-06	0.999998	2.34284	2.36074	53.0271	22.4563	51.2902	60.3162	39.4143	61.0876	21.4601	29.0033	24.0483	15.3134	MIOX4_ARATH ame: Full=Inositol oxygenase 4 ame: Full=Myo-inositol oxygenase 4 Short= 4 Short=MI oxygenase 4	1.10281e-161
P27255_010528	7.09391e-06	0.999993	2.33747	2.35177	65.9172	28.0231	83.8664	56.4102	57.6056	65.7867	41.579	18.7669	23.4755	28.2709	---NA---
P27255_000685	1.63098e-05	0.999984	2.32375	2.32502	723.055	310.983	733.311	705.983	667.012	785.916	610.272	276.385	165.268	192.007	PS1_ARATH ame: Full=FHA domain-containing PS1 ame: Full= PARALLEL SPINDLE 1 Short= 1	8.87971e-69
P27255_012616	5.51033e-10	1	2.32309	2.32445	673.318	289.661	763.808	665.316	534.62	729.527	426.52	236.292	222.548	273.286	HIP7_ARATH ame: Full=Heavy metal-associated isoprenylated plant 7 Short= 07 ame: Full=Farnesylated 3 Short= 3 Flags: Precursor	9.16376e-50
P27255_003143	6.0115e-05	0.99994	2.31967	2.32246	329.468	141.856	359.191	305.555	301.873	351.254	285.983	98.9525	71.7506	110.74	KN13B_ARATH ame: Full=Kinesin KIN-13B ame: Full= -13B Short= 13B	0
P27255_002404	6.31384e-13	1	2.31513	2.31634	753.039	325.093	900.489	731.35	667.952	712.364	251.285	350.002	381.731	317.353	Y3330_ARATH ame: Full= metallophosphoesterase At3g03305 Flags: Precursor	0
P27255_015097	1.12133e-14	1	2.31509	2.31562	1694.21	731.638	1654.18	1602.01	2048.94	1471.72	876.19	775.378	570.061	704.924	SGRL_ARATH ame: Full= STAY-GREEN chloroplastic Flags: Precursor	1.20657e-73
P27255_007407	1.95253e-05	0.99998	2.30763	2.30977	423.206	183.219	453.294	493.162	337.548	408.817	269.593	244.822	113.622	104.838	RGAP2_ARATH ame: Full=Rho GTPase-activating 2 ame: Full=Rho-type GTPase-activating 2	2.36759e-163
P27255_017164	5.0891e-09	1	2.30645	2.307	1617.95	701.313	1613.28	2041.26	1472.89	1344.34	656.827	629.295	817.822	701.308	RAE1C_ARATH ame: Full=Ras-related RABE1c Short= 1c ame: Full=Ras-related Ara-3 ame: Full=Ras-related Rab8A Short= ab8A	1.45133e-118
P27255_020870	7.30195e-06	0.999993	2.30528	2.30637	823.393	357.002	594.841	885	849.652	964.08	294.486	402.558	376.341	354.624	---NA---
P27255_002648	0	1	2.28933	2.28968	2481.29	1083.68	2307.42	2119.89	2819.39	2678.48	1018.75	1130.6	1069.45	1115.91	DEAH2_ARATH ame: Full=Probable pre-mRNA-splicing factor ATP-dependent RNA helicase DEAH2 ame: Full=DEAH RNA helicase homolog PRP43	0
P27255_004148	7.36849e-05	0.999926	2.28462	2.28524	1426.01	624.004	1623.96	1669.23	1032.86	1378	926.809	507.558	707.083	354.565	GRF1_ARATH ame: Full=Growth-regulating factor 1 Short= 1 ame: Full=Transcription activator GRF1	4.71898e-48
P27255_006579	1.59066e-08	1	2.28024	2.28113	975.276	427.535	870.547	1127.26	1078.98	824.319	560.283	475.348	250.737	423.77	---NA---
P27255_000052	2.22045e-16	1	2.2754	2.27646	820.676	360.5	919.758	801.709	730.681	830.557	485.535	269.56	286.401	400.505	ESP1_ARATH ame: Full=Separase ame: Full= EXTRA SPINDLE POLES Short= ame: Full= RADIALLY SWOLLEN 4	0
P27255_022181	1.57507e-05	0.999984	2.27139	2.27186	1821.84	801.908	1821.02	2302.08	1442.19	1722.06	1175.84	510.723	623.454	897.614	H4_ARATH ame: Full=Histone H4	1.82284e-50
P27255_019685	8.00239e-05	0.99992	2.26894	2.27018	698.229	307.56	874.075	606.436	615.197	697.21	523.385	234.432	255.292	217.133	---NA---
P27255_058917	6.75093e-05	0.999932	2.26888	2.28332	60.1107	26.3204	78.3215	55.5555	45.4781	61.0876	32.1902	18.7669	27.2316	27.093	---NA---
P27255_012788	3.13349e-05	0.999969	2.25577	2.25657	1057.98	468.84	1181.06	1090.6	855.999	1104.28	863.77	336.097	382.182	293.311	CCD61_ARATH ame: Full= cyclin-D6-1 ame: Full=G1 S-specific cyclin-D6-1 Short= 6 1	4.51448e-48
P27255_020941	2.74743e-06	0.999997	2.2447	2.24505	2363.37	1052.7	2544.94	2562.71	2024.77	2321.08	1815.81	750.64	551.863	1092.48	H4_ARATH ame: Full=Histone H4	2.93851e-50
P27255_022763	2.25574e-06	0.999998	2.24007	2.24552	152.839	68.0582	154.564	142.735	200.104	113.952	65.7216	70.8022	63.8534	71.8553	---NA---
P27255_019954	3.57324e-05	0.999964	2.23343	2.23361	4652.96	2083.15	4957.82	5625.64	3816.84	4211.52	3385.33	1404.1	1356.89	2186.29	H32_PEA ame: Full=Histone	1.66342e-92
P27255_023502	6.65027e-07	0.999999	2.22237	2.23047	100.829	45.1997	123.02	86.3077	86.1557	107.831	51.236	31.5454	40.5094	57.5078	M860_ARATH ame: Full=Uncharacterized mitochondrial g00860 ame: Full=ORF158	3.93468e-24
P27255_016679	4.7182e-05	0.999953	2.21375	2.22002	128.875	58.0459	103.849	108.59	155.606	147.456	64.3133	57.8446	68.7739	41.252	SVP_ARATH ame: Full=MADS-box SVP ame: Full= SHORT VEGETATIVE PHASE	1.10971e-101
P27255_008941	5.06475e-05	0.999949	2.20454	2.20486	2524.7	1145.05	2779.46	2200.85	2310.78	2807.68	2016.73	1113.22	735.254	715.019	PRF1_SOLLC ame: Full= kDa proline-rich	3.76407e-27
P27255_012015	2.30555e-05	0.999977	2.20348	2.20536	423.961	192.236	506.511	499.231	374.477	315.623	160.535	209.848	229.901	168.66	MBD11_ARATH ame: Full=Methyl- -binding domain-containing 11 Short= 11 Short=MBD11 ame: Full=Methyl- -binding MBD11	8.60797e-24
P27255_021304	2.12384e-09	1	2.18874	2.19957	72.2828	32.8567	74.1628	87.1795	66.7012	61.0876	28.1664	40.9459	32.8657	29.4489	---NA---
P27255_010051	1.13201e-08	1	2.18575	2.19581	77.5223	35.2992	73.4697	94.8718	74.7862	66.9614	44.2615	27.2973	27.2316	42.4064	SPO12_ARATH ame: Full=Meiotic recombination SPO11-2 Short= 11-2	0
P27255_019378	5.76929e-06	0.999994	2.18279	2.19542	61.5899	28.0484	65.1524	78.6324	55.5843	46.9905	34.8727	25.5912	28.1706	23.5591	---NA---
P27255_014206	7.44928e-08	1	2.17908	2.18011	751.9	344.886	852.367	785.179	664.738	705.315	564.133	308.391	265.527	241.493	EXPB3_ARATH ame: Full=Expansin-B3 Short=At-EXPB3 Short= 3 ame: Full=Ath- eta- ame: Full=Beta-expansin-3 Flags: Precursor	1.79266e-133
P27255_004064	3.67061e-09	1	2.17201	2.17415	355.639	163.571	375.666	334.188	356.75	355.953	276.299	127.103	138.975	111.906	Y1710_ARATHRecName: Full=Uncharacterized protein At1g65710	2.40974e-27
P27255_006676	1.0576e-06	0.999999	2.16898	2.17321	180.137	82.8844	186.447	192.308	166.753	175.04	142.173	52.8884	46.9511	89.5247	BUBR1_ARATH ame: Full=Mitotic spindle checkpoint BUBR1 ame: Full=BUB1-related 1	1.01383e-22
P27255_009971	2.59238e-05	0.999974	2.16833	2.1728	169.87	78.1748	168.426	176.068	186.965	148.02	103.277	36.6807	117.378	55.3639	CRF2_ARATH ame: Full=Ethylene-responsive transcription factor CRF2 ame: Full= CYTOKININ RESPONSE FACTOR 2	4.00769e-35
P27255_019328	1.40238e-08	1	2.16244	2.16539	256.089	118.259	282.879	303.222	216.648	221.607	159.717	104.856	112.438	96.027	---NA---
P27255_003773	0	1	2.15698	2.15962	282.707	130.9	293.186	310.256	253.667	273.72	131.443	141.604	98.5972	151.956	PPA27_ARATH ame: Full=Probable inactive purple acid phosphatase 27 Flags: Precursor	0
P27255_004373	3.93483e-05	0.999961	2.1565	2.1615	149.689	69.2471	152.484	138.461	144.519	163.292	130.102	58.0067	48.8291	40.0505	GENL2_ARATH ame: Full=Flap endonuclease GEN-like 2	0
P27255_012566	3.81939e-05	0.999962	2.15245	2.16384	65.5247	30.2762	73.7678	63.4957	51.5418	73.2934	50.4715	20.0038	28.7904	21.8393	BZR1_ARATH ame: Full= BRASSINAZOLE-RESISTANT 1 ame: Full= BIN2 SUBSTRATE 2	1.86356e-70
P27255_063833	9.69746e-05	0.999903	2.14765	2.15031	278.059	129.306	313.695	218.094	240.084	340.364	171.265	105.666	82.2113	158.082	3)-beta-glucan endohydrolase Short=(1-	0
P27255_024068	3.8046e-06	0.999996	2.14529	2.15137	121.416	56.4311	131.691	147.863	98.0305	108.078	63.0391	71.6553	40.3779	50.6521	---NA---
P27255_009542	0	1	2.13169	2.13334	439.492	206.006	408.034	456.496	414.78	478.657	255.469	223.138	191.034	154.383	P2C60_ORYSJ ame: Full=Probable phosphatase 2C 60 Short= 2C60	0
P27255_010603	3.81789e-09	1	2.12677	2.12693	4501.62	2116.48	4327.25	4674.55	4576.28	4428.38	3166.49	1761.12	1089.22	2449.09	NAP1C_TOBAC ame: Full=Nucleosome assembly 1 3 Short= 1 3 ame: Full=Nucleosome assembly 1-like 3 Short= 1_L3 Flags: Precursor	4.02006e-146
P27255_011331	6.18348e-05	0.999938	2.11974	2.12168	366.934	172.939	306.355	479.487	329.463	352.429	205.212	180.844	159.634	146.067	ORR22_ORYSI ame: Full=Two-component response regulator ORR22	1.02334e-19
P27255_001308	1.02141e-14	1	2.08792	2.08994	337.466	161.467	380.518	352.991	306.219	310.137	214.601	151.841	128.646	150.778	TOP3A_ARATH ame: Full=DNA topoisomerase 3-alpha	0
P27255_010262	9.76343e-11	1	2.07326	2.07427	662.37	319.322	682.021	603.419	729.671	634.372	237.403	250.793	435.706	353.387	TPPA_ARATH ame: Full=Trehalose-phosphate phosphatase A Short= ame: Full=Trehalose 6-phosphate phosphatase	0
P27255_016355	1.99845e-05	0.99998	2.06709	2.06716	9541.99	4615.98	10983.7	11080.3	8034.46	8069.44	6703.6	3656.98	4179.58	3923.77	GSTUH_ARATH ame: Full=Glutathione S-transferase U17 Short= 17 ame: Full=GST class-tau member 17 ame: Full=Glutathione S-transferase 30 ame: Full= EARLY RESPONSIVE TO DEHYDRATION 9	2.46932e-92
P27255_009078	3.36031e-08	1	2.06478	2.06508	2161.64	1046.75	2386.38	1841.88	2169.81	2248.49	1604.14	885.455	865.777	831.637	PILS3_ARATH ame: Full= PIN-LIKES 3 ame: Full=Auxin efflux carrier 3	5.03881e-138
P27255_018103	7.29686e-05	0.999927	2.06044	2.06067	2912.37	1413.31	2935.34	3545.17	2349.57	2819.42	2215.85	1028.26	1139.3	1269.84	H12_ARATH ame: Full=Histone	3.22092e-24
P27255_014035	3.95353e-10	1	2.05682	2.05906	291.823	141.721	338.931	305.128	264.784	258.448	193.141	109.189	136.158	128.397	---NA---
P27255_019046	6.63907e-06	0.999993	2.05352	2.05361	7349.31	3578.72	7397.92	8952.31	5705.43	7341.58	4874.25	3306.83	2800.97	3332.83	H2B9_ARATH ame: Full=Histone ame: Full=HTB10	3.39601e-30
P27255_003833	1.05617e-06	0.999999	2.04102	2.04146	1444.08	707.374	1611.32	1476.07	1192.97	1495.98	1100.74	628.613	484.187	615.953	ICR2_ARATH ame: Full=Interactor of constitutive active ROPs chloroplastic ame: Full=ROP-interactive partner 2 Flags: Precursor	4.84618e-156
P27255_007836	1.34315e-05	0.999987	2.0187	2.01972	604.891	299.488	654.297	591.453	476.004	697.809	426.52	290.033	307.06	174.338	IRX7_ARATH ame: Full=Probable glucuronoxylan glucuronosyltransferase IRX7 ame: Full= FRAGILE FIBER 8 ame: Full= IRREGULAR XYLEM 7	0
P27255_011152	2.41094e-05	0.999976	2.01843	2.01858	4102.4	2032.31	4496.51	3103.32	4859.64	3950.11	2126.62	1693.77	2450.93	1857.94	THA1_ARATH ame: Full=Probable low-specificity L-threonine aldolase 1 ame: Full=Threonine aldolase 1	0
P27255_020381	7.77095e-08	1	2.01527	2.01937	149.74	74.1466	137.375	136.863	133.847	190.875	73.7423	79.2644	72.4549	71.125	Y4833_ARATHRecName: Full=Uncharacterized protein At4g08330, chloroplastic; Flags: Precursor	1.24353e-37
P27255_011435	2.69302e-10	1	2.0141	2.01549	440.694	218.649	509.436	440.171	432.547	380.623	252.156	155.253	196.255	270.93	BH025_ARATH ame: Full=Transcription factor bHLH25 ame: Full=Basic helix-loop-helix 25 Short= 25 Short=bHLH 25 ame: Full=Transcription factor EN 29 ame: Full=bHLH transcription factor bHLH025	1.0317e-32
P27255_006591	8.21565e-15	1	2.01259	2.01356	633.973	314.847	598.848	694.872	583.13	659.042	430.544	259.324	303.304	266.218	PID2_ARATH ame: Full= kinase PINOID 2 ame: Full= kinase AGC1-10	0
P27255_013932	4.08858e-05	0.999959	2.00759	2.01419	92.0345	45.6879	87.4082	103.82	75.0692	101.84	58.8275	59.2009	33.2601	31.4632	RBSK_MOUSE ame: Full=Ribokinase Short=RK	9.46943e-06
List of abbreviation used:
PPEE - posterior probability that a gene/transcript is equally expressed, estimated by EBSeq/RSEM
PPDE - posterior probability that a gene/transcript is differentially expressed, estimated by EBSeq/RSEM
PostFC - posterior fold change (bitter over sweet NLL accessions) for a gene/transcript, estimated by RSEM
RealFC - Real fold change (bitter over sweet NLL accessions) for a gene/transcript, estimated by RSEM
