# Supplementary material for: Transcriptome-derived investigation of biosynthesis of quinolizidine alkaloids in narrow-leafed lupin (Lupinus angustifolius L.) highlights candidate genes linked to iucundus locus
Source: Sci Rep. 2019 Feb 19;9:2231. doi: 10.1038/s41598-018-37701-5 (PMC6381137; doi:10.1038/s41598-018-37701-5)
Supplement: Supplementary file 2 — Supplementary Table S2. [file 41598_2018_37701_MOESM2_ESM.xlsx]

## Sheet: Arkusz1
"Transcriptome-derived investigation of biosynthesis of quinolizidine alkaloids in narrow-leafed lupin (Lupinus angustifolius L.) highlights candidate genes linked to iucundus locus".
Magdalena Kroc, Grzegorz Koczyk, Katarzyna A. Kamel, Katrzyna Czepiel, Olga Fedorowicz-Strońska, Paweł Krajewski, Joanna Kosińska, Jan Podkowiński, Paulina Wilczura and Wojciech Święcicki
Supplementary Table S2. Enriched NLL linkage map with new transcriptome-derived markers for 93 RILs
Linkage group	Distance (cM)	Locus name	Source of markers	97L380-008	97L380-009	97L380-010	97L380-011	97L380-012	97L380-013	97L380-014	97L380-015	97L380-017	97L380-018	97L380-021	97L380-023	97L380-024	97L380-025	97L380-026	97L380-027	97L380-028	97L380-032	97L380-033	97L380-034	97L380-035	97L380-036	97L380-037	97L380-038	97L380-039	97L380-040	97L380-041	97L380-042	97L380-044	97L380-045	97L380-046	97L380-048	97L380-049	97L380-050	97L380-051	97L380-052	97L380-053	97L380-054	97L380-055	97L380-057	97L380-058	97L380-059	97L380-061	97L380-062	97L380-063	97L380-064
NLL-01	0	LaIND_231	Hane et al. (2017)	1	2	1	0	2	1	2	0	1	1	1	1	2	1	1	2	2	2	1	2	2	1	2	2	2	2	2	2	2	0	1	1	2	2	1	1	1	1	2	2	1	2	1	2	1	1
NLL-01	5.0807	LaDArT_SNP02699	Hane et al. (2017)	2	2	1	2	2	1	2	2	1	1	1	1	2	1	1	2	2	2	1	2	2	1	2	2	2	1	2	2	2	2	2	1	2	2	1	1	1	1	2	2	1	2	2	2	1	1
NLL-01	5.0807	LaDArT_SNP10980	Hane et al. (2017)	2	2	1	2	2	1	2	2	1	1	1	1	2	1	1	2	2	2	1	2	2	1	2	2	2	1	2	2	2	2	2	1	2	2	1	1	1	1	2	2	1	2	2	2	1	1
NLL-01	5.6302	LaSNP_069	Hane et al. (2017)	2	2	1	2	0	1	2	2	1	1	1	1	2	1	1	2	2	2	1	2	2	1	2	2	2	1	2	2	2	2	2	1	2	2	1	1	1	1	2	2	1	2	2	2	1	1
NLL-01	7.3751	LaDArT_SNP14286	Hane et al. (2017)	2	2	1	2	2	0	2	2	1	1	1	1	2	1	1	2	2	2	1	2	2	1	2	2	2	1	2	2	2	2	2	1	2	2	1	1	0	1	2	2	1	2	1	2	1	1
NLL-01	8.6741	Lup330	Hane et al. (2017)	2	2	1	2	2	2	2	2	1	1	1	1	2	1	1	2	2	2	1	2	0	1	2	2	2	2	2	2	2	2	2	1	0	0	1	1	1	1	0	2	1	2	1	2	1	0
NLL-01	10.73	LaDArT_PAV02600	Hane et al. (2017)	2	2	1	2	2	2	2	2	1	1	1	1	2	1	1	2	2	2	1	1	2	1	2	2	2	2	2	2	2	2	0	1	2	2	1	1	1	1	1	2	0	2	1	2	1	1
NLL-01	10.73	LaDArT_SNP01268	Hane et al. (2017)	2	2	1	2	2	2	2	2	1	1	1	1	2	1	1	2	2	2	1	1	2	1	2	2	2	2	2	2	2	2	0	1	2	2	1	1	1	1	1	2	1	2	1	2	1	1
NLL-01	12.4548	LaDArT_SNP09817	Hane et al. (2017)	2	2	1	2	2	2	2	2	1	1	1	1	2	1	1	2	2	2	1	1	2	1	2	1	2	2	2	2	2	2	2	1	2	2	1	1	1	1	1	2	1	2	1	2	1	2
NLL-01	14.16	LaDArT_SNP04045	Hane et al. (2017)	2	2	1	2	2	2	2	2	1	2	1	1	2	1	1	2	2	2	1	1	2	1	1	1	2	2	2	2	2	2	2	1	2	2	1	1	1	1	1	2	1	2	1	2	1	2
NLL-01	17.7376	LaDArT_SNP00430	Hane et al. (2017)	2	2	1	2	2	2	2	2	1	2	0	1	2	1	1	1	2	2	1	1	2	1	1	1	2	1	2	2	2	2	1	1	2	2	1	1	1	1	1	2	1	2	1	1	1	2
NLL-01	18.8741	lPb-518033	Hane et al. (2017)	2	2	1	2	2	2	2	2	1	2	1	1	2	1	1	2	2	2	1	1	2	1	1	1	2	1	2	2	2	2	1	1	2	2	1	2	1	1	1	2	1	2	1	1	1	2
NLL-01	20.6396	LaDArT_PAV11501	Hane et al. (2017)	2	2	1	2	2	2	2	2	1	0	1	1	2	1	1	2	2	2	1	0	2	1	1	1	2	1	2	2	2	2	1	1	2	2	1	2	1	0	1	2	1	2	1	1	1	2
NLL-01	21.2078	LaDArT_SNP18237	Hane et al. (2017)	2	2	2	2	2	2	2	2	1	2	1	1	2	1	1	2	2	2	1	1	2	1	1	1	2	1	2	2	2	2	1	1	2	2	1	2	1	0	1	2	1	2	1	1	1	2
NLL-01	22.9527	LaDArT_SNP09681	Hane et al. (2017)	2	0	2	2	1	2	2	2	1	2	1	1	2	1	1	2	2	1	1	1	2	1	1	1	2	1	2	2	2	2	1	1	2	2	1	2	1	0	0	2	1	2	1	1	1	2
NLL-01	24.1023	LaDArT_SNP18665	Hane et al. (2017)	2	2	2	2	1	2	2	2	1	2	1	1	2	1	1	2	2	1	1	1	2	1	1	1	2	1	2	2	2	2	1	1	2	2	1	2	1	0	1	2	1	2	1	1	1	2
NLL-01	26.3766	LaDArT_SNP03034	Hane et al. (2017)	1	2	1	2	1	1	2	2	1	2	1	1	2	1	1	2	2	1	1	1	2	1	1	1	2	1	2	2	2	1	1	1	2	2	1	2	1	0	1	2	1	2	1	1	1	2
NLL-01	26.9261	LaDArT_SNP06674	Hane et al. (2017)	1	2	1	2	1	1	2	2	1	2	1	1	2	1	1	2	2	1	1	1	2	1	1	1	2	1	2	2	2	1	1	1	2	2	1	2	1	2	1	1	1	2	1	1	1	2
NLL-01	26.9261	LaDArT_PAV00398	Hane et al. (2017)	1	2	1	2	1	1	2	2	1	2	1	1	2	1	1	2	2	1	1	1	0	1	1	1	2	1	0	0	2	1	1	1	2	2	1	2	1	2	1	1	1	2	1	1	1	2
NLL-01	28.1168	LaDArT_SNP07714	Hane et al. (2017)	1	2	1	2	1	1	2	2	1	2	0	1	2	1	1	2	2	1	1	1	2	2	1	1	2	1	2	2	2	1	1	1	2	2	1	2	1	2	1	1	1	2	1	1	1	2
NLL-01	30.444	LaDArT_PAV26451	Hane et al. (2017)	1	2	1	2	1	1	2	2	1	2	1	1	0	1	1	2	2	1	1	1	2	2	1	1	2	2	2	2	2	1	1	1	2	1	1	2	1	2	1	1	1	2	1	1	1	2
NLL-01	31.0323	LaDArT_SNP00843	Hane et al. (2017)	1	2	1	2	1	1	2	2	1	2	1	1	2	1	1	2	2	1	1	1	2	2	1	1	2	2	2	2	0	1	1	1	2	1	1	0	1	2	1	1	1	2	1	1	1	2
NLL-01	32.2373	LaDArT_SNP11295	Hane et al. (2017)	2	2	1	2	1	1	2	2	1	2	1	1	2	1	1	2	2	1	1	1	2	2	1	1	2	2	2	2	2	1	1	1	0	1	1	2	0	2	1	1	2	2	1	0	1	2
NLL-01	33.387	LaDArT_SNP00273	Hane et al. (2017)	2	2	1	2	1	1	2	2	2	2	1	1	2	1	1	2	2	1	1	1	2	2	1	1	2	2	2	2	2	1	1	1	2	1	1	2	1	2	1	1	2	2	1	1	1	2
NLL-01	33.387	LaDArT_PAV07472	Hane et al. (2017)	2	2	1	2	1	1	2	2	2	2	1	1	2	1	1	2	2	1	1	1	2	2	1	1	2	2	2	0	2	1	1	1	0	1	1	2	1	2	1	1	2	2	1	1	1	2
NLL-01	34.55	LaDArT_SNP03441	Hane et al. (2017)	2	2	1	2	1	1	2	2	2	2	1	1	0	1	1	2	2	1	1	1	2	2	1	1	2	2	2	2	2	1	1	1	2	1	1	2	1	2	1	1	2	2	1	1	1	1
NLL-01	35.0994	LaSNP_311	Hane et al. (2017)	2	2	1	2	1	1	2	2	2	2	1	1	2	1	1	2	2	1	1	1	2	2	1	1	2	2	2	2	2	1	1	1	2	1	1	2	1	2	1	1	2	2	1	1	1	2
NLL-01	38.1151	LaDArT_PAV28948	Hane et al. (2017)	2	2	1	2	1	1	2	2	0	0	1	1	2	2	1	2	2	1	1	1	2	2	1	1	2	0	2	2	0	1	1	1	2	1	1	2	1	2	1	2	2	2	1	1	1	2
NLL-01	39.9452	LaDArT_SNP13538	Hane et al. (2017)	2	2	1	2	1	1	2	2	2	2	1	0	2	2	1	2	0	1	0	1	2	2	1	1	2	2	2	2	2	1	1	1	2	1	1	1	1	2	1	2	2	2	1	1	2	2
NLL-01	41.0949	LaDArT_SNP01481	Hane et al. (2017)	2	2	1	2	1	1	2	2	2	2	1	1	2	2	1	2	0	1	0	2	2	2	1	1	2	2	2	2	2	1	1	1	1	1	1	1	1	2	1	2	2	2	1	1	2	2
NLL-01	41.6567	LaSNP_310	Hane et al. (2017)	2	2	1	2	1	1	2	2	2	2	1	1	2	2	1	2	0	1	0	2	2	2	1	1	2	2	2	2	2	1	1	1	0	1	1	1	1	2	1	2	2	2	1	1	2	2
NLL-01	45.3672	LaDArT_PAV17524	Hane et al. (2017)	2	2	1	0	1	1	0	2	2	2	1	1	2	2	1	2	2	1	2	2	2	1	1	1	2	1	2	2	1	1	1	1	1	1	1	1	1	2	1	2	2	2	1	1	2	2
NLL-01	46.5439	LaSNP_360	Hane et al. (2017)	2	2	1	2	1	1	2	2	2	2	1	1	2	2	1	2	0	1	0	2	2	1	1	1	2	2	2	2	1	1	1	1	0	1	1	1	1	2	1	2	2	2	1	1	2	2
NLL-01	51.5606	LaDArT_SNP13459	Hane et al. (2017)	2	2	1	2	1	1	2	2	2	2	1	1	2	2	1	2	0	1	1	2	2	1	1	1	2	2	2	2	1	1	2	1	1	1	1	1	1	2	1	2	2	2	1	1	2	2
NLL-01	52.7103	LaDArT_SNP17766	Hane et al. (2017)	2	2	1	2	1	1	2	1	2	2	1	1	2	2	1	2	0	1	1	2	2	1	1	1	2	2	2	2	1	1	2	1	1	1	1	1	1	2	1	2	2	2	1	1	2	2
NLL-01	53.285	LaDArT_PAV24364	Hane et al. (2017)	2	2	1	2	1	1	2	1	2	2	1	1	2	2	1	2	1	1	1	2	2	1	1	1	2	2	2	2	1	0	2	1	1	1	1	1	1	2	1	2	2	2	1	1	2	2
NLL-01	53.8597	LaSNP_359	Hane et al. (2017)	2	2	1	2	1	1	2	1	2	2	1	1	2	2	1	2	0	1	0	1	2	1	1	1	2	2	2	2	1	1	2	1	1	1	1	1	1	2	1	2	2	2	1	1	2	2
NLL-01	55.5846	LaDArT_SNP01364	Hane et al. (2017)	2	2	1	2	1	1	2	1	2	2	0	1	2	2	1	2	0	1	1	2	2	1	1	1	2	2	2	2	1	1	1	1	1	1	1	1	1	2	1	2	2	2	1	1	2	2
NLL-01	56.7211	LaDArT_SNP17343	Hane et al. (2017)	2	2	1	2	1	1	2	1	2	1	1	1	2	2	1	2	0	1	0	2	2	1	1	1	2	2	2	2	1	1	1	1	1	1	1	1	1	2	1	2	2	2	1	1	2	2
NLL-01	57.8577	LaDArT_SNP00832	Hane et al. (2017)	2	2	1	2	1	1	2	1	2	1	1	1	2	2	1	2	0	0	0	2	2	1	1	1	2	2	2	2	1	1	1	1	1	1	1	1	1	2	1	2	2	2	1	1	2	2
NLL-01	58.9942	LaDArT_SNP03726	Hane et al. (2017)	2	2	1	2	1	1	2	1	2	1	1	1	2	2	1	2	0	1	0	2	2	1	1	1	2	2	2	2	1	1	1	1	1	1	1	1	1	2	1	2	2	2	1	1	2	2
NLL-01	59.5757	LaDArT_PAV24410	Hane et al. (2017)	2	2	1	2	1	1	2	1	2	1	1	1	2	0	1	2	0	1	2	2	0	1	1	1	2	2	2	2	1	1	1	1	1	1	1	1	1	2	1	2	2	2	1	1	2	2
NLL-01	59.5757	LaDArT_PAV01120	Hane et al. (2017)	2	2	1	2	1	1	2	1	2	1	1	1	2	2	1	2	0	1	2	2	2	1	1	1	2	2	2	2	1	1	1	1	1	1	1	1	1	2	1	2	2	2	1	1	2	2
NLL-01	62.5554	LaDArT_SNP08767	Hane et al. (2017)	2	2	1	2	2	1	2	1	2	1	1	1	2	2	1	2	1	1	2	2	2	1	1	1	2	2	2	2	1	1	1	1	1	1	1	1	1	2	1	2	2	2	1	1	2	2
NLL-01	62.5554	LaSNP_273	Hane et al. (2017)	2	2	1	2	2	1	2	1	2	1	1	1	2	2	1	2	1	1	2	2	2	1	1	1	2	2	2	2	1	1	1	1	1	1	1	1	1	2	1	2	2	2	1	1	2	2
NLL-01	62.5554	LaDArT_SNP19659	Hane et al. (2017)	2	2	1	2	2	1	2	1	2	1	1	1	2	2	1	2	1	1	2	2	2	1	1	1	2	2	2	2	1	1	1	1	1	1	1	1	1	2	1	2	2	2	1	1	2	2
NLL-01	63.1109	LaSNP_570	Hane et al. (2017)	2	2	1	2	2	1	2	1	2	1	1	1	2	2	1	2	1	1	2	2	2	1	1	1	2	2	2	2	1	1	1	1	0	1	1	1	1	2	1	2	2	2	1	1	2	2
NLL-01	63.6665	LaDArT_SNP01216	Hane et al. (2017)	2	2	1	2	2	1	2	1	2	1	1	1	2	2	1	2	1	1	2	2	2	1	1	1	2	2	2	2	1	1	1	1	1	1	1	1	1	2	1	2	2	2	1	1	2	2
NLL-01	64.21	LaDArT_SNP02035	Hane et al. (2017)	2	2	1	2	2	1	2	1	2	1	1	1	2	2	1	2	1	1	2	2	2	1	1	1	2	2	2	2	1	1	1	1	1	1	1	1	1	2	1	2	2	2	1	1	2	2
NLL-01	64.7535	LaDArT_SNP01965	Hane et al. (2017)	2	2	1	2	2	1	2	1	2	1	1	1	2	2	1	2	1	1	2	2	2	1	1	1	2	2	2	2	1	1	1	1	1	1	1	1	1	2	1	2	2	2	1	1	2	2
NLL-01	65.8526	LaSNP_181	Hane et al. (2017)	2	2	1	1	2	1	2	1	2	1	1	1	2	2	1	2	1	1	2	2	2	1	1	1	2	2	2	2	1	1	1	1	1	1	1	1	1	2	1	2	2	2	1	1	2	2
NLL-01	65.8526	LaDArT_PAV01794	Hane et al. (2017)	2	2	1	1	2	1	2	1	2	1	1	1	2	2	1	2	1	1	2	2	2	1	1	1	2	2	2	2	1	1	1	1	1	1	1	1	1	2	1	2	0	2	1	1	2	2
NLL-01	66.434	LaDArT_SNP04957	Hane et al. (2017)	2	2	1	2	2	1	2	1	2	1	1	1	2	2	1	2	1	1	2	2	2	1	1	1	2	2	2	2	1	1	1	1	1	1	1	1	1	2	1	2	2	2	1	1	2	2
NLL-01	66.9835	LaDArT_SNP14504	Hane et al. (2017)	2	2	1	2	2	1	2	1	2	1	1	1	2	2	1	2	1	1	2	2	2	1	1	1	2	2	2	2	1	1	1	1	1	1	1	1	1	2	1	2	2	2	1	1	2	2
NLL-01	67.527	LaDArT_SNP04176	Hane et al. (2017)	2	2	1	2	2	1	2	1	2	1	1	1	2	2	1	2	1	1	2	2	2	1	1	1	2	2	2	2	1	1	1	1	1	1	1	1	1	2	1	2	2	2	1	1	2	2
NLL-01	67.527	LaDArT_SNP18396	Hane et al. (2017)	2	2	1	2	2	1	2	1	2	1	1	1	2	2	1	2	1	1	2	2	2	1	1	1	2	2	2	2	1	1	1	1	1	1	1	1	1	2	1	2	2	2	1	1	2	2
NLL-01	67.527	LaDArT_SNP17568	Hane et al. (2017)	2	2	1	2	2	1	0	1	2	1	1	1	2	2	1	2	1	1	2	2	2	1	1	1	2	2	2	2	1	1	1	1	1	1	1	1	1	2	1	2	2	2	1	1	2	2
NLL-01	67.527	LaSNP_173	Hane et al. (2017)	2	2	1	2	2	1	2	1	2	1	1	1	2	2	1	2	1	1	2	2	2	1	1	1	2	2	2	2	1	1	1	1	1	1	1	1	1	2	1	2	2	2	1	1	2	2
NLL-01	67.527	LaDArT_PAV27392	Hane et al. (2017)	2	2	1	0	2	1	2	1	2	1	1	1	2	2	1	2	1	1	2	2	0	1	1	1	2	2	2	2	1	1	1	1	1	1	1	1	1	2	1	2	2	0	1	1	2	2
NLL-01	68.1084	LaDArT_PAV20828	Hane et al. (2017)	2	2	1	2	2	1	2	1	2	1	1	1	2	2	1	2	1	1	2	2	2	1	1	1	2	2	2	2	1	1	1	1	1	1	1	1	1	2	1	0	2	2	1	1	2	2
NLL-01	68.1084	LaDArT_SNP09104	Hane et al. (2017)	2	2	1	2	2	1	2	1	2	1	1	1	2	2	1	2	1	0	2	2	2	1	1	1	2	2	2	2	1	1	1	1	1	1	1	1	1	2	1	2	2	2	1	1	2	2
NLL-01	69.245	LaDArT_SNP13622	Hane et al. (2017)	2	2	1	2	2	1	2	1	2	1	1	1	2	2	1	2	1	1	2	2	2	1	1	2	2	2	2	2	1	1	1	1	1	1	1	1	1	2	1	2	2	2	1	1	2	2
NLL-01	70.3688	LaDArT_SNP18048	Hane et al. (2017)	2	2	1	2	2	1	2	1	2	1	1	1	2	2	1	2	1	2	2	2	2	1	1	2	2	2	2	2	1	1	1	1	1	1	1	1	1	2	1	2	2	2	1	1	2	2
NLL-01	70.3688	LaDArT_SNP06691	Hane et al. (2017)	2	2	1	2	2	1	2	1	2	1	1	1	2	2	1	2	1	2	2	2	2	0	1	2	2	2	2	2	1	1	1	1	1	1	1	1	1	2	1	2	2	2	1	1	2	2
NLL-01	70.3688	LaDArT_PAV14392	Hane et al. (2017)	2	2	1	2	2	1	2	1	2	1	1	1	2	2	1	2	1	2	2	2	2	2	1	2	2	2	2	2	1	1	1	1	1	1	1	1	1	2	1	2	2	2	1	1	2	2
NLL-01	70.3688	LaDArT_SNP10593	Hane et al. (2017)	2	2	1	2	2	1	2	1	2	1	1	1	2	2	1	2	1	2	2	2	2	0	1	2	2	2	2	2	1	1	1	1	1	1	1	1	1	2	1	2	2	2	1	1	2	2
NLL-01	70.937	LaDArT_PAV24444	Hane et al. (2017)	2	2	1	2	2	1	0	1	2	1	1	1	2	2	1	2	1	2	2	2	2	2	1	2	2	2	2	2	1	1	1	2	1	1	1	1	1	2	1	2	2	2	1	1	2	2
NLL-01	71.5117	LaDArT_SNP07380	Hane et al. (2017)	2	2	1	2	2	1	2	1	2	1	1	1	2	2	1	2	1	2	2	2	2	0	1	2	2	2	2	1	1	1	1	2	1	1	1	1	1	2	1	2	2	2	1	1	2	2
NLL-01	72.0931	LaDArT_PAV10969	Hane et al. (2017)	1	2	1	2	2	1	2	1	2	1	1	1	2	2	1	2	1	2	2	2	2	0	1	2	2	2	2	1	1	1	1	0	1	1	1	1	1	2	1	2	2	2	1	1	2	2
NLL-01	72.6745	LaDArT_SNP05255	Hane et al. (2017)	1	2	1	2	2	1	2	1	2	1	1	1	2	2	1	2	1	2	2	2	2	0	1	2	2	2	2	1	1	1	1	2	1	1	1	1	1	2	1	2	2	2	1	1	2	2
NLL-01	72.6745	LaDArT_SNP11604	Hane et al. (2017)	1	2	1	2	2	1	2	1	2	1	1	1	2	2	1	2	1	2	2	2	2	0	1	2	2	2	2	1	1	1	1	2	1	1	1	1	1	2	1	2	2	2	1	1	2	2
NLL-01	73.8375	LaSNP_350	Hane et al. (2017)	0	2	1	2	2	1	2	1	2	1	1	1	2	2	1	2	1	2	2	2	2	0	1	2	2	2	2	1	1	1	1	2	0	1	1	1	2	2	1	2	2	2	1	1	2	2
NLL-01	73.8375	LaDArT_PAV22570	Hane et al. (2017)	1	2	1	2	2	1	2	1	2	1	1	1	2	2	1	2	1	2	2	2	2	1	1	2	2	2	2	1	1	1	1	2	1	1	1	1	2	2	1	2	2	2	1	1	2	2
NLL-01	73.8375	LaDArT_SNP06192	Hane et al. (2017)	1	2	1	2	2	1	2	1	2	1	1	1	2	2	1	2	1	2	2	2	2	0	1	2	2	2	2	1	1	1	1	2	1	1	1	1	2	2	1	2	2	2	1	1	2	2
NLL-01	73.8375	LaDArT_SNP19361	Hane et al. (2017)	1	2	1	2	2	1	2	0	2	1	1	1	2	2	1	2	1	2	2	2	2	0	1	2	2	0	2	0	1	0	1	2	0	1	1	1	2	2	1	2	2	2	1	1	2	2
NLL-01	74.4955	LaDArT_PAV14812	Hane et al. (2017)	1	2	1	2	2	1	2	1	2	1	1	1	2	0	1	2	1	2	2	2	0	2	1	2	2	2	2	1	1	1	1	2	1	1	1	1	2	2	1	2	0	2	1	1	2	2
NLL-01	74.4955	LaDArT_PAV15138	Hane et al. (2017)	1	2	1	2	2	1	2	1	2	1	1	1	2	2	1	2	1	2	0	2	2	2	1	2	2	0	0	1	1	1	1	2	1	1	1	1	2	2	1	2	2	2	1	1	2	2
NLL-01	75.1205	LaDArT_PAV15964	Hane et al. (2017)	1	2	1	2	2	1	1	1	2	1	1	1	2	2	1	2	1	2	2	2	2	0	1	2	2	1	0	1	1	1	1	2	1	1	1	1	2	2	1	2	2	0	1	1	2	2
NLL-01	76.9964	LaDArT_PAV15657	Hane et al. (2017)	1	2	1	2	2	1	2	1	2	1	1	1	2	2	1	2	1	2	2	2	0	0	1	1	2	2	2	1	1	1	1	2	1	1	1	1	2	2	0	2	2	2	1	1	2	2
NLL-01	76.9964	LaDArT_SNP04025	Hane et al. (2017)	1	2	1	2	2	1	2	1	2	1	1	1	2	2	1	2	1	2	2	2	2	0	1	1	2	2	2	1	1	1	1	2	1	1	1	1	2	2	1	2	2	2	1	1	2	2
NLL-01	78.1871	LaDArT_SNP09285	Hane et al. (2017)	1	2	1	2	2	1	2	1	2	1	1	1	2	2	1	2	1	2	2	2	2	0	1	1	2	2	2	1	1	1	1	2	1	1	1	1	2	2	1	2	2	2	1	1	2	2
NLL-01	78.7618	LaDArT_SNP15558	Hane et al. (2017)	1	2	1	2	2	1	2	1	2	1	1	1	2	2	1	2	1	1	2	2	2	0	1	1	2	2	2	1	1	1	1	2	1	1	1	1	2	2	1	2	2	2	1	1	2	2
NLL-01	79.3236	LaDArT_SNP03725	Hane et al. (2017)	1	2	1	2	2	1	2	1	2	1	1	1	2	2	1	2	1	1	2	2	2	0	1	1	2	2	2	1	1	1	1	2	1	1	1	1	2	2	1	2	2	2	1	1	2	2
NLL-01	79.3236	LaDArT_SNP06923	Hane et al. (2017)	1	2	1	2	2	1	2	1	2	1	1	1	2	2	1	2	1	1	2	2	2	0	1	1	2	2	2	0	1	1	1	2	1	1	1	1	2	2	1	2	2	2	1	1	2	2
NLL-01	79.8855	LaDArT_SNP03493	Hane et al. (2017)	1	2	1	2	2	1	2	1	2	1	1	1	2	2	1	2	1	1	2	2	2	0	1	1	2	2	2	1	1	1	1	2	1	1	1	2	2	2	1	2	2	2	1	1	2	2
NLL-01	79.8855	LaDArT_PAV15619	Hane et al. (2017)	1	2	1	2	2	1	0	1	2	1	1	1	2	2	1	2	1	1	2	2	2	0	1	1	2	2	2	1	1	1	1	2	1	1	1	2	2	2	1	2	2	2	1	1	2	2
NLL-01	80.4602	LaDArT_SNP18360	Hane et al. (2017)	1	2	1	2	2	1	2	1	2	1	1	1	2	2	1	2	1	1	2	2	2	0	1	1	2	2	2	1	1	1	1	2	1	1	1	1	2	2	1	2	2	2	1	1	2	2
NLL-01	81.0349	LaDArT_PAV15961	Hane et al. (2017)	1	2	1	2	2	1	1	1	2	1	1	1	2	2	1	2	1	1	0	2	0	2	1	1	2	2	2	1	1	1	1	2	1	1	1	1	2	2	1	2	2	2	1	1	2	2
NLL-01	81.6164	LaDArT_SNP04960	Hane et al. (2017)	1	2	1	2	2	1	1	1	2	1	1	1	2	2	1	2	1	1	2	2	2	0	1	1	2	2	2	1	1	1	1	2	1	1	1	1	2	2	1	2	2	2	1	1	2	2
NLL-01	82.1846	LaDArT_SNP18566	Hane et al. (2017)	1	2	1	2	2	1	1	1	2	1	0	1	2	2	1	2	1	1	2	2	2	2	1	1	2	2	2	1	1	1	1	2	1	1	1	1	2	2	1	2	2	2	1	1	2	2
NLL-01	82.1846	LaDArT_SNP12650	Hane et al. (2017)	1	2	1	2	2	1	1	1	2	1	1	1	2	2	1	2	1	1	2	2	2	2	1	1	2	2	2	1	1	1	1	2	1	1	1	1	2	2	1	2	2	2	1	1	2	2
NLL-01	84.4589	LaDArT_SNP08791	Hane et al. (2017)	1	2	1	2	2	1	1	1	2	1	1	1	2	2	1	2	2	1	2	2	2	2	1	1	2	2	2	1	1	1	1	2	1	1	1	2	2	2	2	2	2	2	1	2	2	2
NLL-01	84.4589	LaDArT_PAV15913	Hane et al. (2017)	1	2	1	2	2	1	1	1	2	1	1	1	2	2	1	2	2	1	2	2	0	2	1	1	0	2	2	1	1	1	1	2	1	1	1	2	2	2	2	2	2	2	1	2	2	2
NLL-01	85.0687	LaDArT_SNP16679	Hane et al. (2017)	1	2	1	2	2	1	1	1	2	1	1	1	2	2	1	2	2	0	2	2	2	2	1	1	2	0	2	1	1	1	1	2	0	1	1	2	2	2	2	2	2	2	1	2	2	2
NLL-01	85.6639	LaDArT_PAV14781	Hane et al. (2017)	1	2	1	2	2	1	1	0	2	1	1	1	2	2	2	2	2	1	2	2	2	2	1	1	2	2	2	1	1	1	1	2	1	1	1	2	2	2	2	2	2	2	0	2	2	2
NLL-01	85.6639	LaDArT_SNP17800	Hane et al. (2017)	1	2	1	2	2	1	1	1	2	1	1	1	2	2	2	2	2	1	2	2	2	2	1	1	2	2	2	1	1	0	1	2	1	1	1	2	2	2	2	2	2	2	1	2	2	2
NLL-01	87.3691	LaDArT_SNP03362	Hane et al. (2017)	1	2	1	2	2	1	1	1	2	1	1	1	2	2	2	2	2	1	2	2	2	2	1	1	2	2	2	1	1	1	1	2	1	1	1	2	2	2	2	1	2	2	2	2	2	2
NLL-01	87.9309	LaDArT_PAV20217	Hane et al. (2017)	1	2	1	2	2	1	1	1	2	1	1	1	2	2	2	2	2	1	2	2	2	2	1	1	2	0	2	1	1	1	1	2	1	1	1	2	2	2	2	1	2	2	2	2	2	2
NLL-01	88.4928	LaDArT_SNP10401	Hane et al. (2017)	1	2	1	2	2	1	1	2	2	1	1	1	2	2	2	2	2	1	2	2	2	2	1	1	2	2	2	1	1	1	1	2	1	1	1	2	2	2	2	1	2	2	2	2	2	2
NLL-01	89.0422	LaDArT_SNP13047	Hane et al. (2017)	1	2	1	2	2	1	1	2	2	1	1	1	2	2	2	2	2	1	2	2	2	2	1	1	2	2	2	1	1	1	1	2	1	1	1	2	2	2	2	1	2	2	2	0	2	2
NLL-01	90.166	LaDArT_SNP00156	Hane et al. (2017)	1	2	1	2	2	1	1	2	2	1	1	2	2	2	2	2	2	1	2	2	2	2	1	1	2	1	2	1	1	1	1	2	1	1	1	2	2	2	2	1	2	2	2	2	2	2
NLL-01	90.7216	LaDArT_SNP00109	Hane et al. (2017)	1	2	1	2	2	1	1	2	2	1	1	2	2	2	2	2	2	0	2	2	2	2	1	1	2	1	2	1	1	1	1	2	1	1	1	2	2	2	2	1	2	2	2	2	2	2
NLL-01	90.7216	LaIND_135	Hane et al. (2017)	1	2	1	2	2	1	1	2	2	1	1	2	2	2	2	2	0	1	2	2	2	2	1	1	2	1	2	1	1	1	1	2	1	1	1	2	2	2	2	1	2	2	2	2	2	2
NLL-01	92.4268	LaDArT_SNP04894	Hane et al. (2017)	1	2	1	2	1	1	1	2	2	1	1	2	2	2	2	2	2	1	2	2	2	2	1	1	2	1	2	1	1	1	1	2	1	1	1	2	2	2	2	1	2	2	2	2	2	2
NLL-01	93.5506	LaDArT_SNP17092	Hane et al. (2017)	1	2	1	2	1	1	1	2	2	1	1	2	2	2	2	2	2	1	2	2	2	2	1	1	2	1	2	2	1	0	1	2	0	1	1	2	2	2	2	1	2	2	2	2	2	2
NLL-01	93.5506	LaDArT_SNP02030	Hane et al. (2017)	1	2	1	2	1	1	1	2	2	1	1	2	2	2	2	2	2	1	2	2	2	2	1	1	2	1	2	0	1	1	1	2	1	1	1	2	2	2	2	1	2	2	2	2	2	2
NLL-01	94.132	LaDArT_SNP00192	Hane et al. (2017)	1	2	1	2	1	1	1	2	2	1	1	2	2	2	2	2	2	1	2	2	2	2	1	1	2	0	2	0	1	1	1	2	0	1	1	2	2	2	2	1	2	2	2	2	2	1
NLL-01	94.7203	LaDArT_SNP05738	Hane et al. (2017)	1	2	1	2	1	1	1	2	2	1	1	2	2	2	2	2	2	1	2	2	2	2	1	1	2	1	2	0	1	1	1	2	1	1	1	2	2	2	2	1	2	2	2	2	2	1
NLL-01	95.2821	LaDArT_SNP00613	Hane et al. (2017)	1	2	1	2	1	1	1	2	1	1	1	2	2	2	2	2	2	1	2	2	2	2	1	1	2	1	2	0	1	1	1	2	1	1	1	2	2	2	2	1	2	2	2	2	2	1
NLL-01	95.8704	LaDArT_PAV14471	Hane et al. (2017)	1	2	0	2	1	1	1	2	1	1	1	2	2	2	2	2	2	1	2	2	2	2	1	1	2	1	2	1	1	1	1	2	0	1	1	2	2	2	2	0	2	2	2	2	2	2
NLL-01	96.4451	LaDArT_PAV16077	Hane et al. (2017)	1	2	1	2	1	1	1	2	1	1	1	2	2	2	2	2	2	1	2	2	2	2	1	1	2	1	2	2	1	1	1	2	0	1	1	2	2	2	2	1	2	2	2	2	2	2
NLL-01	96.4451	LaIND_167	Hane et al. (2017)	1	2	1	2	1	1	1	2	1	1	1	2	2	2	2	2	2	1	2	2	2	2	1	1	2	1	2	0	1	1	1	2	1	1	1	2	2	2	2	1	2	2	2	2	2	2
NLL-01	96.4451	LaDArT_SNP02710	Hane et al. (2017)	1	2	1	2	1	1	1	2	1	1	0	2	2	2	2	2	2	1	2	2	2	2	1	1	2	1	2	0	1	1	1	2	1	1	1	2	2	2	2	1	2	2	2	2	2	2
NLL-01	97.6081	LaIND_039	Hane et al. (2017)	0	2	1	0	1	1	1	2	1	1	1	2	2	2	2	2	2	1	2	2	2	2	1	1	2	1	2	0	1	1	1	2	1	2	1	2	2	2	0	1	2	2	2	2	2	2
NLL-01	98.1828	LaDArT_SNP00376	Hane et al. (2017)	1	2	1	2	1	1	1	2	1	1	1	2	2	2	2	2	2	1	2	2	2	2	0	1	2	1	2	0	1	1	1	2	1	2	1	2	2	2	2	1	2	2	2	2	2	2
NLL-01	99.3066	LaDArT_SNP12644	Hane et al. (2017)	1	2	2	2	1	1	1	2	1	1	2	2	2	2	2	2	2	1	2	2	2	2	1	1	2	1	2	0	1	1	1	2	1	2	1	2	2	2	2	1	2	2	2	2	2	2
NLL-01	99.3066	LaDArT_SNP05525	Hane et al. (2017)	1	2	2	2	1	1	1	2	1	1	2	2	2	2	2	2	2	1	2	2	2	0	1	1	2	1	2	0	1	1	1	2	1	2	1	2	2	2	2	1	2	2	2	2	2	2
NLL-01	99.3066	LaDArT_SNP13654	Hane et al. (2017)	1	2	2	2	1	1	1	2	1	1	2	2	2	2	2	2	2	1	2	2	2	2	1	1	2	1	2	0	1	1	1	2	1	2	1	2	2	2	2	1	2	2	2	2	2	2
NLL-01	99.8949	LaDArT_PAV16105	Hane et al. (2017)	1	2	2	2	1	1	1	2	0	1	2	2	2	2	2	2	2	1	2	2	2	2	1	1	2	2	2	0	1	1	1	2	1	2	1	2	2	2	2	1	2	2	2	2	2	2
NLL-01	101.1	LaDArT_PAV04019	Hane et al. (2017)	1	2	2	2	1	0	1	2	1	1	2	2	2	2	2	2	2	1	2	2	2	2	1	1	2	1	2	1	1	1	1	2	1	2	1	2	2	2	2	1	2	2	2	2	1	2
NLL-01	103.483	LaDArT_SNP18933	Hane et al. (2017)	0	2	2	2	1	1	1	2	1	1	2	2	2	2	2	2	2	1	2	2	2	2	1	1	2	1	2	0	1	1	2	2	1	2	1	2	2	2	2	1	1	2	2	2	1	2
NLL-01	104.619	LaDArT_SNP03490	Hane et al. (2017)	1	2	2	2	1	1	1	2	1	1	2	2	2	2	2	2	2	1	2	2	2	2	0	1	2	1	2	0	1	1	2	2	1	2	1	2	2	2	2	1	1	2	2	2	1	2
NLL-01	104.619	LaDArT_SNP19288	Hane et al. (2017)	1	2	2	2	1	1	1	2	1	1	2	2	2	2	2	2	2	1	2	2	2	2	1	1	2	1	2	0	1	1	2	2	1	2	1	2	2	2	2	1	1	2	2	2	1	2
NLL-01	106.364	LaDArT_SNP12042	Hane et al. (2017)	1	2	2	2	1	1	1	2	1	0	2	2	2	1	2	2	2	1	2	2	2	0	1	1	2	1	2	0	1	1	2	2	1	2	1	2	2	2	2	1	1	2	2	2	1	2
NLL-01	106.932	LaDArT_SNP03787	Hane et al. (2017)	1	2	2	2	1	1	1	2	1	1	2	2	2	1	2	2	2	1	2	2	2	2	1	1	2	1	2	0	1	1	2	2	1	2	1	2	1	2	2	1	1	2	2	2	1	2
NLL-01	106.932	LaDArT_SNP08052	Hane et al. (2017)	1	2	2	2	1	1	1	2	1	1	2	2	2	1	2	2	2	1	2	2	2	2	1	1	2	1	2	2	1	1	0	2	1	2	1	2	1	2	2	1	1	2	2	2	1	2
NLL-01	108.109	LaDArT_PAV14759	Hane et al. (2017)	1	2	2	2	1	1	2	2	1	1	2	2	2	1	2	2	2	1	2	2	2	2	1	1	2	1	2	1	1	1	2	2	1	2	1	2	0	2	2	1	1	2	2	2	1	2
NLL-01	108.109	LaDArT_SNP06211	Hane et al. (2017)	1	2	2	2	1	1	2	2	1	1	2	2	2	1	2	2	2	1	2	2	2	2	1	1	2	1	2	1	1	1	2	2	1	2	1	2	1	2	2	1	1	2	2	2	1	2
NLL-01	108.658	LaDArT_SNP07855	Hane et al. (2017)	1	2	2	2	1	1	2	2	1	1	2	2	2	1	2	2	2	1	2	2	2	2	1	1	2	1	2	1	1	1	2	2	1	2	1	2	1	2	2	1	1	2	2	2	1	2
NLL-01	108.658	LaDArT_SNP13712	Hane et al. (2017)	1	2	2	2	1	1	2	2	1	1	2	2	2	1	2	2	2	1	2	2	2	2	1	1	2	1	2	1	1	1	2	2	1	2	1	2	0	2	2	1	1	2	2	2	1	2
NLL-01	108.658	LaDArT_SNP13676	Hane et al. (2017)	1	2	2	2	1	1	2	2	1	1	2	2	2	1	2	2	2	1	2	2	2	2	1	1	2	1	2	1	1	1	2	2	1	2	1	2	1	2	2	1	1	2	2	2	1	2
NLL-01	109.208	LaDArT_SNP03495	Hane et al. (2017)	1	2	2	2	1	1	2	2	1	1	2	2	2	1	2	2	2	1	2	2	2	2	1	1	2	1	2	2	1	1	2	2	1	2	1	2	1	2	2	1	1	2	2	2	1	2
NLL-01	109.77	LaDArT_SNP13714	Hane et al. (2017)	1	2	2	2	1	1	2	2	1	1	1	2	2	1	2	2	2	0	2	2	2	2	1	1	2	1	2	2	1	1	2	2	0	2	1	0	1	2	2	1	1	2	2	2	1	2
NLL-01	110.358	LaDArT_PAV27734	Hane et al. (2017)	1	2	2	2	1	1	0	2	1	1	1	2	2	1	2	2	2	1	2	2	2	2	1	1	2	1	2	2	1	1	2	2	1	2	1	2	1	2	2	1	1	2	2	2	1	2
NLL-01	110.933	LaDArT_SNP05981	Hane et al. (2017)	1	2	2	2	1	1	2	2	1	1	1	2	2	1	2	2	2	1	2	2	2	2	1	1	2	1	2	2	1	1	2	2	1	2	1	2	1	2	2	1	1	2	2	2	1	2
NLL-01	110.933	LaDArT_SNP15114	Hane et al. (2017)	1	2	2	2	1	1	2	2	1	1	1	2	2	1	2	2	2	1	2	2	2	2	1	1	2	1	2	2	1	1	2	2	1	2	1	2	1	2	2	1	1	2	2	2	1	2
NLL-01	110.933	LaDArT_SNP12072	Hane et al. (2017)	1	2	2	2	1	1	2	2	1	1	1	2	2	1	2	2	2	1	2	2	2	2	1	1	2	1	2	2	1	1	2	2	1	2	1	2	1	2	2	1	1	2	2	2	1	2
NLL-01	111.482	LaDArT_SNP03759	Hane et al. (2017)	1	2	2	2	1	1	2	2	1	1	1	2	2	1	2	0	2	1	2	2	2	2	1	1	2	1	2	2	1	1	2	2	1	2	1	2	1	2	2	1	1	2	2	2	1	2
NLL-01	112.038	LaDArT_SNP07633	Hane et al. (2017)	1	2	2	2	1	1	2	2	1	1	1	2	2	1	2	2	2	1	2	2	2	2	1	1	2	1	2	2	1	1	2	2	1	2	1	2	1	2	2	1	1	2	2	2	1	2
NLL-01	112.038	LaDArT_SNP08926	Hane et al. (2017)	1	2	2	2	1	1	2	2	1	1	1	2	2	1	2	2	2	1	2	2	2	2	1	1	2	1	2	2	1	1	2	2	1	2	1	2	1	2	2	1	1	2	2	2	1	2
NLL-01	113.174	LaDArT_SNP13247	Hane et al. (2017)	0	2	2	2	1	1	2	1	1	1	1	2	2	2	2	2	2	1	2	2	2	2	1	1	2	1	2	2	1	1	2	2	1	2	1	2	1	2	2	1	1	2	2	2	1	2
NLL-01	113.743	LaDArT_SNP18348	Hane et al. (2017)	1	2	2	2	1	1	2	1	1	1	1	2	0	2	2	2	2	1	2	2	2	2	1	2	2	1	2	2	1	1	2	2	1	2	1	2	1	2	2	1	1	2	2	2	1	2
NLL-01	113.743	LaDArT_PAV22598	Hane et al. (2017)	1	2	2	2	1	1	0	1	1	1	1	2	2	2	2	2	2	1	2	2	2	2	1	2	2	1	2	2	0	1	2	2	1	2	1	2	0	2	2	1	1	2	2	2	1	2
NLL-01	113.743	LaDArT_PAV27787	Hane et al. (2017)	1	2	2	2	1	1	1	1	1	1	1	2	2	2	2	2	2	1	2	2	2	2	1	2	2	1	2	2	1	1	2	2	1	2	1	2	1	0	0	1	1	2	2	2	1	2
NLL-01	115.618	LaDArT_PAV11867	Hane et al. (2017)	1	2	2	0	1	1	2	1	1	1	1	2	2	2	2	2	2	1	2	2	0	2	1	1	2	1	2	0	1	1	2	2	1	2	1	2	1	2	0	1	1	2	2	2	1	2
NLL-01	116.214	LaDArT_SNP05357	Hane et al. (2017)	1	2	2	2	1	1	2	1	1	1	1	2	2	2	2	2	2	1	2	2	2	2	1	2	2	1	2	2	1	1	2	2	1	2	1	2	1	2	2	1	1	2	2	2	1	2
NLL-01	116.763	LaDArT_SNP15391	Hane et al. (2017)	1	2	2	2	1	1	2	1	1	1	1	2	2	2	2	2	2	1	2	2	2	2	1	2	2	1	1	2	1	1	2	2	1	2	1	2	1	2	2	1	1	2	2	2	1	2
NLL-01	116.763	LaDArT_SNP06274	Hane et al. (2017)	1	2	2	2	1	1	2	1	1	1	1	2	2	2	2	2	2	1	2	2	2	2	1	2	2	1	1	2	1	1	2	2	1	2	1	2	1	2	2	1	1	2	2	2	1	2
NLL-01	117.875	LaDArT_SNP04503	Hane et al. (2017)	1	2	2	2	1	1	2	1	1	1	1	2	2	2	2	2	2	1	2	2	2	2	1	2	2	1	2	2	1	1	2	2	1	2	1	2	1	2	2	1	1	2	2	2	1	2
NLL-01	118.424	LaDArT_SNP14052	Hane et al. (2017)	1	2	2	2	1	1	2	1	1	1	1	2	2	2	2	2	2	1	2	2	2	2	1	2	2	1	2	2	1	1	2	2	1	2	1	2	1	2	2	1	1	2	2	2	1	2
NLL-01	118.98	lPb-333955	Hane et al. (2017)	1	2	2	2	1	1	2	1	1	1	1	2	2	2	2	2	2	1	2	2	2	2	1	2	2	1	2	2	1	1	2	2	1	2	1	2	1	2	2	1	1	2	2	2	1	2
NLL-01	119.535	LaDArT_SNP15774	Hane et al. (2017)	1	2	2	2	1	1	2	1	1	1	1	2	2	2	2	2	2	1	2	2	2	2	1	2	2	1	2	0	1	1	2	2	1	2	1	2	1	2	2	1	1	2	2	2	1	2
NLL-01	119.535	LaSNP_225	Hane et al. (2017)	1	2	2	2	1	1	2	1	1	1	1	2	2	2	2	2	2	1	2	2	2	2	1	2	2	1	2	2	1	1	2	2	1	2	1	2	1	2	2	1	1	2	2	2	1	2
NLL-01	119.535	LaDArT_SNP16409	Hane et al. (2017)	1	2	2	2	1	1	2	1	1	1	1	2	2	2	2	2	2	1	2	2	2	2	1	2	2	1	2	2	1	1	2	2	1	2	1	2	1	2	2	1	1	2	2	2	1	2
NLL-01	120.103	LaDArT_SNP15464	Hane et al. (2017)	1	2	2	2	1	1	2	1	1	1	1	2	2	2	2	2	2	1	2	2	2	2	1	2	2	0	2	2	1	1	2	2	1	2	1	2	1	2	2	1	1	2	2	2	1	2
NLL-01	121.848	LaDArT_SNP06168	Hane et al. (2017)	1	2	2	2	1	1	2	1	1	1	1	2	2	2	2	2	2	1	2	2	2	2	1	2	2	1	2	2	1	1	2	2	1	2	1	2	1	2	2	1	1	2	2	2	1	2
NLL-01	122.481	Lup214	Hane et al. (2017)	1	2	2	2	1	1	2	1	1	1	1	2	2	2	2	2	2	1	2	2	0	2	1	2	2	1	2	2	1	1	2	2	0	0	1	2	1	2	0	1	1	2	2	2	1	0
NLL-01	123.833	LaDArT_PAV28380	Hane et al. (2017)	1	2	2	2	1	1	0	1	1	1	1	2	2	2	2	2	0	1	2	2	0	2	2	1	2	1	2	0	1	1	2	2	1	2	1	2	1	0	2	1	1	2	2	2	1	2
NLL-01	124.428	LaDArT_SNP15800	Hane et al. (2017)	1	2	2	2	1	1	2	1	1	1	1	2	2	2	2	2	2	1	2	2	2	2	2	1	2	1	2	2	1	1	0	2	1	2	1	2	1	1	2	1	1	2	2	2	1	2
NLL-01	124.428	LaDArT_SNP05932	Hane et al. (2017)	1	2	2	2	1	1	2	1	1	1	1	2	2	2	2	2	2	1	2	2	2	2	2	1	2	1	2	2	1	0	2	2	1	2	1	2	1	1	2	1	1	2	2	2	1	2
NLL-01	124.984	LaDArT_SNP19475	Hane et al. (2017)	1	2	2	2	1	1	2	1	1	1	1	2	2	2	2	2	2	1	2	2	2	2	2	1	2	1	2	2	1	1	2	2	1	2	2	2	1	1	2	1	1	2	2	2	1	2
NLL-01	124.984	LaSNP_261	Hane et al. (2017)	1	2	2	2	1	1	2	1	1	1	1	2	2	2	2	2	2	1	2	2	2	2	2	1	2	1	2	2	1	1	2	2	1	2	2	2	1	1	2	1	1	2	2	2	1	2
NLL-01	124.984	LaDArT_PAV01153	Hane et al. (2017)	1	2	2	2	1	1	2	1	1	1	1	2	2	2	2	2	2	1	2	2	2	2	2	1	2	1	2	2	1	1	2	2	1	2	2	2	1	1	2	1	1	2	2	2	1	2
NLL-01	125.546	LaDArT_SNP01541	Hane et al. (2017)	1	2	2	2	1	1	2	1	1	1	1	2	2	2	2	2	2	1	2	2	2	2	2	1	2	1	2	2	0	1	2	2	1	2	2	2	1	1	2	1	1	2	2	2	1	2
NLL-01	125.546	Tardus	Hane et al. (2017)	1	2	2	2	1	1	2	1	1	1	1	2	2	2	2	2	2	1	2	2	2	2	2	1	2	1	2	2	2	1	2	2	1	2	2	2	1	1	2	1	1	2	2	2	1	2
NLL-01	126.127	LaDArT_PAV08349	Hane et al. (2017)	1	2	2	2	1	1	2	1	1	1	1	2	2	2	2	2	2	1	2	2	0	2	2	1	2	1	2	2	0	1	2	2	1	2	2	2	1	1	2	1	1	2	2	2	1	2
NLL-01	126.722	LaDArT_PAV22030	Hane et al. (2017)	1	2	2	2	1	1	2	1	1	1	1	2	2	2	2	2	2	1	2	2	0	2	2	1	2	1	0	0	0	1	2	2	1	2	2	2	1	1	2	1	1	0	2	2	1	2
NLL-01	129.891	TaM3	Hane et al. (2017)	1	2	2	2	1	1	2	1	1	1	1	2	2	2	2	2	2	1	2	2	2	2	2	1	2	1	2	2	2	0	2	2	1	2	2	2	1	1	2	1	1	2	2	2	1	2
NLL-01	135.54	LaDArT_PAV26383	Hane et al. (2017)	1	2	2	2	1	1	2	1	1	2	1	2	2	2	2	2	2	1	2	1	2	2	2	1	2	1	2	2	0	0	2	2	1	2	2	2	1	1	2	1	1	2	2	2	1	2
NLL-01	136.121	LaDArT_SNP07943	Hane et al. (2017)	1	2	2	2	1	1	2	1	1	2	1	2	2	2	2	2	2	1	2	1	2	2	2	1	2	1	2	2	1	1	2	2	1	2	2	2	1	1	2	1	1	2	2	2	1	2
NLL-01	136.683	LaDArT_SNP16061	Hane et al. (2017)	1	2	2	2	2	1	2	1	1	2	1	2	2	2	2	2	2	1	2	1	2	2	2	1	2	1	2	2	0	1	2	2	1	2	2	2	1	1	2	1	1	2	2	2	1	2
NLL-01	137.245	LaDArT_SNP04558	Hane et al. (2017)	1	2	2	2	2	1	2	1	1	2	1	2	2	2	2	2	2	1	2	1	2	2	2	1	2	1	2	2	0	1	2	2	1	2	2	2	1	1	2	1	1	2	2	0	1	2
NLL-01	137.813	LaDArT_SNP04014	Hane et al. (2017)	1	2	2	2	2	1	2	1	1	2	1	2	2	2	2	2	2	1	2	1	2	0	2	1	2	1	2	2	0	1	2	2	1	2	2	2	1	1	2	1	1	2	2	2	1	2
NLL-01	141.434	LaDArT_PAV26983	Hane et al. (2017)	1	2	2	2	2	2	2	1	1	1	1	2	2	2	2	2	2	1	2	1	2	2	2	1	2	1	2	2	2	1	2	2	1	2	2	2	1	1	2	1	1	2	2	2	1	2
NLL-01	142.597	LaDArT_SNP05737	Hane et al. (2017)	1	2	2	2	2	2	2	1	1	1	1	2	2	2	2	2	2	0	2	1	2	2	2	1	2	1	2	2	0	1	2	2	1	2	2	2	1	1	2	1	1	2	2	2	1	2
NLL-01	143.199	LaDArT_PAV16619	Hane et al. (2017)	1	2	2	2	2	0	0	1	1	1	1	2	2	2	2	2	0	0	2	0	2	2	2	1	2	1	2	2	2	1	1	2	1	2	2	2	1	1	2	1	1	2	2	2	1	2
NLL-01	143.199	LaDArT_SNP16754	Hane et al. (2017)	1	2	2	2	2	2	2	1	1	1	1	2	2	2	2	2	2	2	2	1	2	2	2	1	2	0	2	2	2	1	1	2	0	2	2	2	1	1	2	1	1	2	2	2	1	2
NLL-01	143.809	LaDArT_PAV06625	Hane et al. (2017)	1	2	2	2	2	2	2	1	1	1	1	2	2	2	2	2	2	2	2	1	2	2	2	2	2	1	2	2	0	1	1	2	0	2	2	2	1	1	2	0	1	2	2	2	1	2
NLL-01	148.49	LaDArT_PAV21522	Hane et al. (2017)	1	2	2	2	2	2	2	1	1	1	1	2	2	2	2	2	2	2	2	1	2	2	2	1	2	1	2	2	1	1	1	2	1	2	2	2	1	1	2	1	1	2	2	2	2	2
NLL-01	149.071	LaDArT_SNP16871	Hane et al. (2017)	1	2	2	2	2	2	2	1	1	1	1	2	2	2	2	2	2	2	2	1	2	2	2	1	2	1	2	2	1	1	1	2	0	2	2	2	1	1	2	1	1	2	2	2	2	2
NLL-01	149.071	LaDArT_PAV24995	Hane et al. (2017)	1	2	2	2	2	2	2	1	1	1	1	2	2	2	2	2	2	2	2	1	2	2	2	1	2	1	2	2	1	1	1	2	2	2	2	2	1	0	2	1	1	2	2	2	2	2
NLL-01	152.736	LaDArT_SNP08619	Hane et al. (2017)	1	2	2	2	2	2	2	1	1	1	1	2	2	2	1	2	2	2	1	1	2	2	2	1	2	1	2	2	1	1	1	1	1	2	2	2	1	1	2	1	1	2	2	2	2	2
NLL-01	156.19	LaDArT_SNP19128	Hane et al. (2017)	1	2	2	2	2	2	2	1	1	1	1	2	2	2	1	2	2	2	1	1	2	2	2	2	2	1	1	2	1	1	2	1	1	2	2	2	1	2	2	1	1	2	2	1	2	2
NLL-01	159.767	LaDArT_SNP01181	Hane et al. (2017)	1	2	2	2	1	2	2	1	1	1	1	2	2	2	1	2	2	2	1	1	2	2	2	2	2	2	1	2	2	1	2	1	2	2	2	2	1	2	2	1	1	2	0	1	2	2
NLL-01	161.554	LaDArT_PAV02822	Hane et al. (2017)	1	2	2	2	1	2	2	1	1	1	1	2	2	2	1	2	2	2	1	0	2	2	2	2	2	2	1	2	2	1	2	1	1	2	1	2	1	2	2	1	1	2	2	1	2	2
NLL-01	161.554	LaDArT_SNP05297	Hane et al. (2017)	1	2	2	2	1	2	2	1	1	1	1	2	2	2	1	2	2	2	1	1	2	2	2	2	2	2	1	2	2	1	2	1	1	2	1	2	1	2	2	1	1	2	2	1	2	2
NLL-01	162.097	LaSNP_208	Hane et al. (2017)	1	2	2	2	1	2	2	1	1	1	1	2	2	2	1	2	2	2	1	1	2	2	2	2	2	2	1	2	2	1	2	1	1	2	1	2	1	2	2	1	1	2	2	1	2	2
NLL-01	162.647	LaDArT_SNP09032	Hane et al. (2017)	1	2	2	2	1	2	2	1	1	1	1	2	2	2	1	2	2	2	1	0	2	2	2	2	2	2	1	2	2	1	2	1	1	1	1	2	1	2	2	1	1	2	2	1	2	2
NLL-01	163.196	LaDArT_SNP08404	Hane et al. (2017)	1	2	2	2	1	2	2	1	1	1	1	2	2	2	1	2	2	2	1	1	2	2	2	2	2	2	1	2	2	1	2	1	1	1	1	2	1	2	2	1	1	2	2	1	2	2
NLL-01	164.901	LaDArT_SNP04012	Hane et al. (2017)	1	2	2	2	1	2	2	1	1	1	1	2	2	2	1	2	2	2	1	1	2	2	2	2	2	2	1	2	2	1	2	1	1	1	1	2	1	2	2	1	1	2	2	1	2	2
NLL-01	167.202	LaDArT_SNP09020	Hane et al. (2017)	1	2	2	2	1	2	2	1	1	1	1	1	2	2	1	2	2	2	1	1	2	2	2	2	2	2	1	2	2	1	2	1	1	1	1	2	1	2	2	1	1	2	2	1	2	2
NLL-01	167.202	LaDArT_PAV21280	Hane et al. (2017)	1	2	2	2	1	2	2	1	1	1	1	1	2	2	1	2	2	2	1	1	2	2	2	2	2	2	1	2	2	1	2	1	1	1	1	2	1	2	2	1	1	2	2	1	2	2
NLL-01	167.202	LaDArT_SNP08056	Hane et al. (2017)	1	2	2	2	1	2	0	1	1	1	1	1	2	2	1	2	2	2	1	1	2	2	2	2	2	2	1	2	2	1	2	1	0	1	1	2	1	2	2	1	1	2	2	1	2	2
NLL-01	167.783	LaDArT_PAV02158	Hane et al. (2017)	1	2	2	2	1	0	2	1	1	0	1	1	2	2	1	2	2	2	1	1	2	2	2	2	2	2	2	2	2	1	2	1	1	1	1	2	1	0	2	1	1	2	2	1	2	2
NLL-01	169.683	LaDArT_SNP18857	Hane et al. (2017)	1	2	2	2	1	0	2	1	1	1	1	1	2	2	1	2	2	2	0	1	2	2	2	2	2	0	2	2	0	1	2	1	0	1	1	2	1	1	2	1	1	2	2	1	2	2
NLL-01	169.683	LaSNP_380	Hane et al. (2017)	1	2	2	2	1	2	2	1	1	1	1	1	2	2	1	2	2	2	1	1	2	2	2	2	2	2	2	2	2	1	2	1	1	1	1	2	1	1	2	1	1	2	0	1	2	2
NLL-01	170.232	LaDArT_SNP18877	Hane et al. (2017)	1	2	2	2	1	2	2	1	1	1	1	1	2	2	1	2	2	2	1	1	2	2	2	2	2	2	2	2	2	1	2	1	1	1	1	2	1	1	2	1	1	2	0	1	2	2
NLL-01	170.794	LaDArT_PAV28018	Hane et al. (2017)	1	2	2	2	1	2	2	0	1	1	1	1	2	2	1	2	2	2	1	1	2	2	2	2	2	2	2	2	2	1	2	1	1	1	1	2	1	1	2	1	1	2	0	1	2	2
NLL-02	0	LaDArT_PAV26416	Hane et al. (2017)	1	2	0	2	1	2	2	2	2	2	1	1	1	1	2	1	1	1	1	0	2	2	1	2	2	2	2	2	2	1	2	1	1	2	1	1	2	1	2	2	1	1	0	2	2	2
NLL-02	1.808	LaDArT_SNP08726	Hane et al. (2017)	1	2	1	2	1	2	2	2	2	2	1	1	1	1	2	1	1	1	1	1	2	2	1	2	2	2	2	1	2	1	2	1	1	2	1	1	2	1	2	2	1	1	1	2	0	2
NLL-02	2.3575	LaDArT_SNP09004	Hane et al. (2017)	1	2	1	2	1	2	2	2	2	2	1	1	1	1	2	1	1	1	1	1	2	2	1	2	2	2	2	1	2	1	2	1	1	2	1	1	2	1	2	2	1	1	1	2	2	2
NLL-02	7.1918	LaDArT_PAV25543	Hane et al. (2017)	1	2	1	2	1	2	2	2	2	2	1	1	1	2	2	1	0	1	1	1	2	2	1	2	2	2	2	1	2	1	2	1	1	2	1	1	2	1	2	2	1	1	1	1	2	2
NLL-02	8.3283	LaDArT_SNP14171	Hane et al. (2017)	1	2	1	2	1	2	2	2	2	2	1	1	1	1	2	1	1	1	1	1	2	2	1	2	2	2	2	1	2	1	2	1	1	2	1	1	2	1	2	2	1	0	1	1	2	2
NLL-02	8.3283	LaDArT_SNP13630	Hane et al. (2017)	1	2	1	2	1	2	2	2	2	2	1	1	1	1	2	1	1	1	1	1	2	2	1	0	2	2	2	1	2	1	2	1	1	2	1	1	2	1	2	2	1	0	1	1	2	2
NLL-02	11.2729	LaDArT_SNP00890	Hane et al. (2017)	1	2	1	2	1	2	2	2	2	2	1	1	1	1	2	1	1	1	1	1	2	2	1	0	2	2	2	1	2	1	2	1	2	2	1	1	2	1	2	2	1	0	1	1	2	2
NLL-02	11.2729	LaDArT_SNP18946	Hane et al. (2017)	1	2	1	2	1	2	2	2	2	2	1	1	1	1	2	1	1	1	1	1	2	2	1	2	2	2	2	1	2	1	2	1	2	2	1	1	2	1	2	2	1	0	1	1	2	2
NLL-02	13.5734	LaDArT_SNP00582	Hane et al. (2017)	1	2	2	2	1	2	2	2	2	1	1	1	1	1	2	1	1	1	1	1	2	2	1	2	2	2	2	1	2	1	2	1	2	2	1	1	2	1	2	2	1	1	1	1	2	2
NLL-02	14.6847	LaDArT_SNP13054	Hane et al. (2017)	1	2	2	2	1	2	0	2	2	1	1	1	1	1	1	1	1	1	1	1	2	2	1	2	2	2	2	1	2	1	2	1	2	2	1	1	2	1	2	2	1	1	1	1	1	2
NLL-02	14.6847	LaDArT_SNP01370	Hane et al. (2017)	1	2	2	2	1	2	2	2	2	1	1	1	1	1	1	1	1	1	1	1	2	2	1	2	2	2	2	1	2	1	2	1	2	2	1	1	2	1	2	2	1	1	1	1	1	2
NLL-02	15.2282	LaSNP_005	Hane et al. (2017)	1	2	2	2	1	2	2	2	2	1	1	1	1	1	1	1	1	1	1	1	2	2	1	1	2	2	2	1	2	1	2	1	2	2	1	1	2	1	2	2	1	1	1	1	1	2
NLL-02	17.4769	LaDArT_SNP02641	Hane et al. (2017)	1	2	2	2	1	2	2	2	2	1	1	1	1	1	1	1	1	1	1	1	2	2	1	1	2	2	2	1	2	1	2	1	2	2	1	1	2	1	2	2	1	1	1	1	1	2
NLL-02	18.0387	LaDArT_PAV13624	Hane et al. (2017)	1	2	2	2	1	2	2	2	2	1	1	1	1	1	1	1	1	2	1	1	2	2	1	1	2	2	2	0	2	1	2	1	2	2	1	1	2	1	2	2	1	1	1	1	1	2
NLL-02	19.1883	LaDArT_SNP01227	Hane et al. (2017)	1	2	2	2	1	2	2	2	2	1	2	1	1	1	1	1	1	2	1	1	2	2	1	1	2	1	2	1	2	1	2	1	2	2	1	1	2	1	2	2	1	1	1	1	1	2
NLL-02	19.1883	LaDArT_PAV02477	Hane et al. (2017)	1	2	2	2	1	2	2	2	2	1	2	1	1	1	1	1	1	2	1	1	2	2	1	1	2	1	2	1	2	1	2	1	2	2	1	1	2	1	2	2	1	1	1	1	1	2
NLL-02	20.3121	LaDArT_SNP17851	Hane et al. (2017)	1	2	2	2	1	2	2	2	2	1	2	1	1	1	1	1	1	2	1	1	2	2	1	1	2	1	2	1	2	1	2	1	2	2	1	1	2	1	2	2	1	1	1	1	1	2
NLL-02	21.4112	LaDArT_SNP10179	Hane et al. (2017)	1	2	2	2	1	2	2	2	2	1	2	1	1	1	1	1	1	2	1	1	2	2	1	2	2	1	2	1	2	1	2	1	2	2	1	1	2	1	2	2	1	1	1	1	1	2
NLL-02	22.6309	LaDArT_SNP15809	Hane et al. (2017)	1	2	2	2	1	2	2	2	2	1	2	1	1	1	1	1	2	2	0	1	2	2	1	2	2	0	2	1	2	1	2	1	2	2	1	1	2	0	2	2	0	1	1	1	1	2
NLL-02	23.272	LaDArT_PAV00022	Hane et al. (2017)	1	2	2	2	1	2	0	2	2	1	2	1	1	1	1	1	2	0	1	1	2	2	1	2	2	1	2	1	2	1	2	1	2	2	1	1	2	1	0	2	1	1	1	1	1	2
NLL-02	23.272	LaDArT_SNP11309	Hane et al. (2017)	1	2	2	2	1	2	2	2	2	1	2	1	1	1	1	1	2	2	1	1	2	2	1	0	2	1	2	1	2	1	2	1	2	2	1	1	2	1	2	2	1	1	1	1	1	2
NLL-02	23.8338	LaDArT_SNP10696	Hane et al. (2017)	1	2	2	1	1	2	2	2	2	1	2	1	1	1	1	1	2	2	1	1	2	0	1	1	2	1	2	1	2	1	2	1	2	2	1	1	2	1	2	2	1	1	1	1	1	2
NLL-02	23.8338	LaDArT_SNP06950	Hane et al. (2017)	1	2	2	1	1	2	2	2	2	1	2	1	1	1	1	1	0	2	1	1	2	2	1	1	2	0	2	0	2	1	2	1	2	2	1	1	2	1	2	2	1	1	1	1	1	2
NLL-02	25.0536	LaDArT_PAV15492	Hane et al. (2017)	1	2	2	1	1	2	2	2	2	1	2	1	1	1	1	1	2	2	1	1	2	2	1	1	2	1	2	2	2	1	0	1	2	2	1	1	2	1	2	2	0	1	1	1	1	2
NLL-02	25.6154	LaDArT_SNP08788	Hane et al. (2017)	1	2	2	1	1	2	2	2	2	1	2	1	1	1	1	1	2	2	1	1	2	2	1	1	2	1	2	2	2	1	2	1	2	2	1	1	2	1	2	2	1	1	1	1	1	2
NLL-02	26.1649	LaDArT_SNP11546	Hane et al. (2017)	1	2	2	1	1	2	2	2	2	1	2	1	1	1	1	1	2	2	1	1	2	2	1	1	2	1	2	2	2	1	2	1	2	2	1	1	2	1	2	1	1	1	1	1	1	2
NLL-02	27.2887	LaDArT_SNP11947	Hane et al. (2017)	1	2	2	1	1	2	2	2	2	1	1	1	1	1	1	1	2	2	1	1	2	2	1	1	2	0	2	2	1	1	2	1	2	2	1	1	2	1	2	1	1	1	1	1	1	2
NLL-02	28.9747	LaIND_175	Hane et al. (2017)	1	2	2	1	1	2	2	2	2	1	1	1	1	1	1	1	2	2	1	1	1	2	1	1	2	1	2	2	1	1	2	1	2	1	1	1	2	2	2	1	1	1	1	1	1	2
NLL-02	29.57	LaDArT_PAV21193	Hane et al. (2017)	1	2	2	1	1	2	2	2	2	1	1	1	1	1	1	1	2	2	1	1	0	2	1	1	2	1	2	2	1	1	2	1	2	1	1	1	2	2	2	1	1	1	1	1	1	2
NLL-02	29.57	LaDArT_SNP13605	Hane et al. (2017)	1	2	2	0	1	2	2	2	2	1	1	1	1	1	1	1	2	2	1	1	1	2	1	1	2	0	2	2	1	1	2	1	0	1	1	1	2	2	2	1	1	1	1	1	1	2
NLL-02	30.1514	LaSNP_011	Hane et al. (2017)	1	2	2	1	1	2	2	2	2	1	1	1	1	1	1	0	2	2	1	2	1	2	1	1	2	1	2	2	1	1	2	1	2	1	1	1	2	2	2	1	1	1	1	1	1	2
NLL-02	30.7261	LaDArT_PAV00887	Hane et al. (2017)	1	2	2	1	1	2	2	2	2	1	1	1	1	1	1	1	2	2	1	2	1	2	1	1	2	1	2	2	1	1	2	1	2	1	1	1	2	2	0	1	1	1	1	1	1	2
NLL-02	31.2879	LaDArT_SNP05501	Hane et al. (2017)	1	1	2	1	1	2	2	2	2	1	1	1	1	1	1	1	2	2	1	2	1	2	1	1	2	1	2	2	1	1	2	1	2	1	1	1	2	2	2	1	1	1	1	1	1	2
NLL-02	34.2325	LaDArT_PAV02329	Hane et al. (2017)	1	1	2	1	1	2	2	2	2	1	1	1	1	1	1	1	2	2	1	2	2	2	1	1	2	0	2	2	1	1	2	1	2	1	1	1	2	2	2	1	1	2	1	1	1	2
NLL-02	37.8976	LaDArT_SNP02494	Hane et al. (2017)	1	1	2	1	1	2	2	2	2	1	1	1	1	1	1	2	2	2	1	2	1	2	1	1	2	1	2	1	1	1	2	1	2	2	1	2	2	2	2	1	1	2	1	1	1	1
NLL-02	37.8976	LaDArT_SNP01119	Hane et al. (2017)	1	1	2	1	1	2	2	2	2	1	1	1	1	1	1	2	2	2	1	2	1	2	1	1	2	1	2	1	1	1	2	1	2	2	1	2	2	2	2	1	1	2	1	1	1	1
NLL-02	38.9967	LaDArT_SNP17171	Hane et al. (2017)	1	1	2	1	1	2	2	2	2	1	1	1	1	1	1	2	2	2	1	2	1	2	1	1	2	1	2	1	1	1	2	1	2	2	1	2	2	2	1	1	1	2	1	1	1	1
NLL-02	39.5402	LaDArT_SNP09101	Hane et al. (2017)	1	1	2	1	1	2	2	2	2	1	1	1	1	1	1	2	2	2	1	2	1	2	1	1	2	1	2	1	1	1	2	1	2	2	1	2	2	2	1	1	1	1	1	1	1	1
NLL-02	39.5402	LaDArT_PAV27424	Hane et al. (2017)	1	1	2	1	1	2	2	2	2	1	1	1	1	1	1	2	2	2	1	0	1	2	1	1	2	1	2	1	1	1	2	1	0	2	1	2	2	2	1	1	1	1	1	1	1	1
NLL-02	40.6767	LaDArT_SNP00258	Hane et al. (2017)	1	1	2	1	1	2	2	2	2	1	1	1	1	1	1	2	2	2	1	2	1	2	1	1	2	1	2	1	1	1	2	1	1	2	1	2	2	2	1	1	1	1	1	1	1	1
NLL-02	41.265	LaDArT_PAV15791	Hane et al. (2017)	1	1	2	1	1	2	2	2	2	1	1	1	1	1	1	2	0	2	1	2	1	2	1	1	2	1	2	1	1	1	2	1	1	2	1	2	1	2	1	1	1	1	1	1	1	1
NLL-02	42.564	LaDArT_PAV26441	Hane et al. (2017)	1	1	2	1	2	2	2	2	2	1	1	1	1	1	1	2	2	2	1	0	1	2	1	1	2	1	2	1	1	1	0	1	1	2	1	2	0	2	1	1	2	1	1	1	1	1
NLL-02	42.564	LaDArT_SNP02460	Hane et al. (2017)	1	1	2	1	2	2	2	2	2	1	1	1	1	1	1	2	2	2	1	2	1	2	0	1	2	1	2	1	1	1	2	1	1	2	1	2	2	2	1	1	2	1	1	1	1	1
NLL-02	43.1322	LaDArT_SNP14962	Hane et al. (2017)	1	1	2	1	2	2	2	2	2	1	1	1	1	1	1	2	2	2	1	2	1	2	1	1	2	1	2	1	1	1	2	1	0	2	2	2	0	2	1	1	2	1	1	1	1	1
NLL-02	43.1322	LaDArT_PAV20951	Hane et al. (2017)	1	1	2	1	2	0	2	2	0	1	1	1	1	1	1	2	2	0	1	2	1	2	1	1	2	1	2	1	1	1	2	1	1	2	2	2	1	2	1	1	2	1	1	1	1	1
NLL-02	43.1322	LaDArT_PAV01832	Hane et al. (2017)	1	1	2	1	2	2	2	2	2	1	1	1	1	1	1	2	2	2	1	2	1	2	1	1	0	1	2	1	1	1	2	1	1	2	2	2	1	2	1	1	0	1	1	1	1	1
NLL-02	43.1322	LaDArT_PAV24738	Hane et al. (2017)	1	1	2	1	2	2	2	2	2	1	1	1	1	1	1	2	2	2	1	2	1	2	1	1	2	1	2	1	1	1	2	1	0	2	2	2	1	2	1	1	2	1	1	1	1	1
NLL-02	44.2818	LaSNP_263	Hane et al. (2017)	1	1	2	1	2	2	2	2	2	1	1	1	1	2	1	2	2	2	1	2	1	2	1	1	2	1	2	1	1	1	2	1	1	2	2	2	1	2	1	1	2	1	2	1	1	1
NLL-02	44.2818	LaDArT_SNP10637	Hane et al. (2017)	1	1	2	1	2	2	2	2	2	1	1	1	1	2	1	0	2	2	1	2	1	2	1	1	2	1	2	1	1	1	2	1	1	2	2	2	1	2	1	1	2	1	2	1	1	1
NLL-02	44.8374	LaSNP_262	Hane et al. (2017)	1	1	2	1	2	2	2	2	2	1	1	1	1	2	1	2	2	2	1	2	1	2	1	1	2	1	2	1	1	1	2	1	1	2	2	2	1	2	1	1	2	1	2	1	1	1
NLL-02	45.9487	LaDArT_SNP13035	Hane et al. (2017)	1	1	2	1	2	2	2	2	2	1	1	1	1	2	1	0	2	2	1	2	1	2	1	1	2	1	2	1	1	1	2	1	1	2	2	2	1	2	1	1	1	1	2	1	1	1
NLL-02	47.0725	LaDArT_SNP17810	Hane et al. (2017)	1	1	2	1	2	2	2	2	2	2	1	1	1	2	1	2	2	2	1	2	1	2	1	1	2	1	2	1	0	1	2	1	1	2	2	2	1	2	1	1	1	1	2	1	1	1
NLL-02	47.622	LaDArT_SNP16413	Hane et al. (2017)	1	1	2	1	2	2	2	2	2	2	1	1	1	2	1	2	2	2	1	2	1	2	1	1	2	1	2	1	1	1	2	1	1	2	2	2	1	2	1	1	1	1	2	1	1	1
NLL-02	48.1655	LaDArT_SNP18536	Hane et al. (2017)	1	1	2	1	2	2	2	2	2	2	1	1	1	2	1	2	2	2	1	2	1	2	1	1	2	1	2	1	1	1	2	1	1	2	2	2	1	2	1	2	1	1	2	1	1	1
NLL-02	48.7149	LaSNP_482	Hane et al. (2017)	1	1	2	1	2	2	2	2	2	2	1	1	1	2	1	2	2	2	1	2	1	2	1	1	2	1	2	1	1	1	2	1	1	2	2	0	1	2	1	2	1	1	2	1	1	1
NLL-02	49.2644	LaSNP_566	Hane et al. (2017)	1	1	2	1	2	2	2	2	2	2	1	1	1	2	1	2	2	2	1	2	1	2	1	1	2	1	2	1	1	1	2	1	2	2	2	2	1	2	1	2	1	1	2	1	1	1
NLL-02	49.2644	LaDArT_SNP18602	Hane et al. (2017)	1	1	2	1	2	2	2	2	2	2	1	1	1	2	1	2	2	2	1	2	1	2	1	1	2	1	2	1	1	1	2	1	2	2	2	2	1	2	1	2	1	1	2	1	1	1
NLL-02	49.82	LaDArT_PAV24414	Hane et al. (2017)	1	1	2	1	2	2	2	2	2	2	1	1	1	2	1	2	2	2	1	2	1	2	1	1	2	1	2	1	1	1	2	1	2	2	2	2	1	2	1	2	1	1	2	1	1	1
NLL-02	50.9967	LaDArT_PAV22983	Hane et al. (2017)	1	1	2	1	2	2	2	2	2	2	1	1	1	1	1	2	2	2	0	2	1	2	1	1	2	1	2	1	1	1	2	1	2	2	2	2	0	2	1	2	1	1	2	1	1	0
NLL-02	51.5714	LaDArT_SNP14371	Hane et al. (2017)	1	1	2	1	2	2	2	2	2	2	1	1	1	1	1	2	2	2	1	2	1	2	1	1	2	1	2	1	1	1	2	1	2	2	2	2	1	2	1	2	1	1	2	1	1	1
NLL-02	51.5714	LaDArT_PAV25784	Hane et al. (2017)	1	1	2	1	2	2	2	2	2	2	1	1	1	0	0	2	2	2	0	2	1	2	1	1	2	0	2	1	1	1	2	1	2	2	2	2	0	2	1	2	1	1	2	1	1	1
NLL-02	51.5714	LaSNP_498	Hane et al. (2017)	1	1	2	1	2	2	2	2	2	2	1	1	1	2	1	2	2	2	1	2	1	2	1	1	2	1	2	1	1	1	2	1	2	2	2	2	1	2	1	2	1	1	2	1	1	1
NLL-02	51.5714	LaDArT_SNP05478	Hane et al. (2017)	1	1	2	1	2	2	2	2	2	2	1	1	1	2	1	2	2	2	1	2	1	2	1	1	2	1	2	1	1	1	2	1	2	2	2	2	1	2	1	2	1	1	2	1	1	0
NLL-02	51.5714	CCR	developed within this study	1	1	2	1	2	2	2	2	2	2	1	1	1	2	1	2	2	2	1	2	1	2	1	1	2	1	2	1	1	1	2	1	2	2	2	2	1	2	0	2	1	1	0	1	1	1
NLL-02	52.1396	LaSNP_471	Hane et al. (2017)	1	1	2	1	2	2	2	2	2	2	1	1	1	1	1	2	2	2	1	2	1	2	1	1	2	1	2	1	1	1	2	1	2	2	2	2	1	2	1	2	1	1	2	1	1	1
NLL-02	52.1396	LaDArT_SNP08756	Hane et al. (2017)	1	1	2	1	2	2	2	2	2	2	1	1	1	1	1	2	2	2	1	2	1	2	1	1	2	1	2	1	1	1	2	1	2	2	2	2	1	2	1	2	1	1	2	1	1	0
NLL-02	52.6952	LaDArT_PAV17828	Hane et al. (2017)	1	1	2	1	2	2	2	2	2	2	1	1	1	1	1	2	2	2	1	2	1	2	1	1	2	1	2	1	1	1	2	1	2	2	2	2	1	2	1	2	1	1	2	1	1	1
NLL-02	52.6952	LaDArT_SNP17698	Hane et al. (2017)	1	1	2	1	2	2	2	2	2	2	1	1	1	1	1	2	2	2	1	2	1	2	1	1	2	1	2	1	1	1	2	1	2	2	2	2	1	2	1	2	1	1	2	1	1	0
NLL-02	52.6952	LaDArT_SNP02998	Hane et al. (2017)	1	1	2	1	2	2	2	2	2	2	1	1	1	1	1	2	2	2	1	2	1	2	1	1	2	1	2	1	1	1	2	1	2	2	2	2	1	2	1	2	1	1	2	1	1	0
NLL-02	52.6952	LaSNP_291	Hane et al. (2017)	1	1	2	1	2	2	2	2	2	2	1	1	1	1	1	2	2	2	1	2	1	2	1	1	2	1	2	1	1	1	2	1	2	2	2	2	1	2	1	2	1	1	2	1	1	0
NLL-02	52.6952	LaDArT_SNP03850	Hane et al. (2017)	1	1	2	1	2	2	2	2	2	2	1	1	1	1	1	2	2	2	1	2	1	2	1	1	2	1	2	1	1	1	2	1	2	2	2	2	1	2	1	2	1	1	2	1	1	0
NLL-02	52.6952	LaDArT_SNP18511	Hane et al. (2017)	1	1	2	1	2	2	2	2	2	2	1	1	1	1	1	2	2	2	1	2	1	2	1	1	2	1	2	1	1	1	2	1	2	2	2	2	1	2	1	2	1	1	2	1	1	0
NLL-02	52.6952	LaDArT_SNP17784	Hane et al. (2017)	1	1	2	1	2	2	2	2	2	2	1	1	1	1	1	2	2	2	1	2	1	2	1	1	2	1	2	1	1	1	2	1	2	2	2	2	1	2	1	2	1	1	2	1	1	0
NLL-02	53.2447	LaDArT_SNP10388	Hane et al. (2017)	1	1	2	1	2	2	2	2	2	2	1	1	1	1	1	2	2	2	1	2	1	2	1	1	2	1	2	1	1	1	2	1	2	2	2	2	1	2	1	2	1	1	2	1	1	0
NLL-02	53.8194	LaDArT_PAV15634	Hane et al. (2017)	1	1	2	1	2	2	2	2	2	2	1	1	1	1	1	0	2	2	1	2	1	2	1	1	2	1	2	1	1	1	2	1	2	2	2	2	1	2	1	2	1	1	2	1	1	1
NLL-02	54.4008	LaDArT_SNP19586	Hane et al. (2017)	1	1	2	1	2	2	2	2	2	2	1	1	1	1	1	2	2	2	1	2	1	2	1	1	2	1	2	1	1	1	0	1	2	2	2	2	1	2	1	2	1	1	2	1	1	0
NLL-02	55.5246	LaSNP_076	Hane et al. (2017)	1	1	2	1	2	2	2	2	2	2	1	1	1	1	1	2	2	2	1	2	1	2	1	1	2	1	2	1	1	1	2	1	2	2	2	2	1	2	1	2	1	1	2	1	1	0
NLL-02	56.0741	LaDArT_SNP01456	Hane et al. (2017)	1	1	2	1	2	2	2	2	2	2	1	1	1	1	1	2	2	2	1	2	1	2	1	1	2	1	2	1	1	1	2	1	2	2	2	2	1	2	1	2	1	1	2	1	1	0
NLL-02	56.0741	LaDArT_SNP07074	Hane et al. (2017)	1	1	2	1	2	2	2	2	2	2	1	1	1	1	1	2	2	2	1	2	1	2	1	1	2	1	2	1	1	1	2	1	2	2	2	2	1	2	1	2	1	1	2	1	1	0
NLL-02	57.2106	LaDArT_SNP12324	Hane et al. (2017)	1	1	2	1	2	2	2	2	2	2	1	1	1	1	1	2	2	2	1	2	1	2	1	1	2	1	2	1	1	1	2	1	2	2	2	2	1	2	1	2	1	1	2	1	1	0
NLL-02	57.2106	LaDArT_SNP12539	Hane et al. (2017)	1	1	2	1	2	2	2	2	2	2	1	1	1	1	1	2	2	2	1	2	1	2	1	1	2	1	2	1	1	1	2	1	2	2	2	2	1	2	1	2	1	1	2	1	1	0
NLL-02	57.2106	LaDArT_SNP07948	Hane et al. (2017)	1	1	2	1	2	2	2	2	2	2	1	1	1	1	1	2	2	2	1	2	1	2	1	1	2	1	2	1	1	1	2	1	2	2	2	2	1	2	1	2	1	1	2	1	1	0
NLL-02	58.9761	LaDArT_PAV07397	Hane et al. (2017)	1	1	2	1	2	2	2	2	2	2	1	1	1	1	1	2	2	2	1	2	1	2	1	1	2	1	2	1	1	1	2	1	2	2	2	2	1	1	0	2	1	1	2	1	1	0
NLL-02	59.5575	LaDArT_SNP17875	Hane et al. (2017)	1	2	2	1	2	2	2	2	2	2	1	1	1	1	1	2	2	2	1	2	1	2	1	1	2	1	2	1	1	1	2	1	2	2	2	2	1	1	0	2	1	1	2	1	1	0
NLL-02	60.7205	LaIND_024	Hane et al. (2017)	1	2	2	1	2	1	2	2	0	2	1	1	1	1	1	2	2	2	1	2	1	2	1	1	2	1	2	1	1	1	2	1	2	2	2	2	1	1	0	2	1	1	2	1	1	1
NLL-02	61.2887	LaDArT_SNP01425	Hane et al. (2017)	1	2	2	1	2	1	2	2	2	2	1	1	1	1	1	2	2	2	1	2	1	2	1	1	2	1	2	1	1	1	2	1	2	2	2	2	1	1	2	2	1	1	2	1	1	0
NLL-02	62.4383	LaDArT_SNP03290	Hane et al. (2017)	1	2	2	1	2	1	2	2	2	2	1	1	1	1	1	2	2	2	1	2	1	2	1	1	2	1	2	2	2	1	2	1	2	2	2	2	1	1	0	0	1	1	2	1	1	0
NLL-02	62.4383	LaDArT_SNP02099	Hane et al. (2017)	1	2	2	1	2	1	0	2	2	2	1	1	1	0	1	2	2	2	1	2	1	2	1	1	2	1	2	2	2	1	2	1	2	2	2	2	1	1	0	2	1	1	2	1	1	0
NLL-02	68.0169	LaDArT_PAV01484	Hane et al. (2017)	1	2	1	1	2	1	2	2	2	2	1	1	1	1	2	2	2	2	1	2	1	1	1	1	2	2	2	2	2	1	2	1	0	2	2	2	0	0	2	2	1	2	2	1	1	0
NLL-02	69.9166	LaDArT_SNP01755	Hane et al. (2017)	1	2	1	2	2	1	0	2	2	2	2	1	1	1	2	2	2	1	1	2	1	1	1	1	2	2	2	2	2	1	2	1	2	2	2	2	1	1	0	2	1	2	2	1	1	0
NLL-02	69.9166	LaDArT_SNP01741	Hane et al. (2017)	1	2	1	2	2	1	2	2	2	2	2	1	1	1	2	2	2	1	1	2	1	1	1	1	2	2	2	2	2	1	2	1	2	2	2	2	1	1	0	2	1	2	2	1	1	0
NLL-02	73.0069	LaDArT_PAV16054	Hane et al. (2017)	1	2	1	2	2	1	2	2	1	2	2	1	1	1	2	2	2	1	1	2	1	1	1	1	2	2	2	2	2	1	2	1	2	2	1	2	1	1	2	2	1	2	1	1	1	0
NLL-02	77.5062	LaDArT_SNP05791	Hane et al. (2017)	1	2	1	2	2	1	1	1	1	2	2	1	1	1	2	2	1	1	1	2	1	1	1	1	2	2	2	2	2	1	2	1	2	2	1	2	1	1	2	2	1	2	1	1	1	0
NLL-02	80.5966	LaDArT_SNP19098	Hane et al. (2017)	1	2	1	2	2	1	1	1	1	2	2	1	1	2	2	2	1	1	1	2	2	1	1	1	1	2	2	2	2	2	2	1	0	2	1	2	1	1	2	2	1	2	0	1	1	2
NLL-02	82.3414	LaDArT_SNP11367	Hane et al. (2017)	1	2	1	2	2	1	1	1	1	2	2	2	1	2	2	2	1	1	1	2	1	1	1	1	1	2	2	2	2	2	2	1	1	2	1	2	1	1	2	2	1	2	1	1	1	2
NLL-02	82.9033	LaDArT_PAV08441	Hane et al. (2017)	1	2	1	2	2	1	1	1	1	2	2	2	1	1	2	2	1	1	1	2	1	1	0	1	1	2	2	2	2	2	2	1	1	2	1	2	1	1	2	2	1	2	1	1	1	2
NLL-02	84.1694	LaIND_148	Hane et al. (2017)	1	2	1	2	0	1	1	1	1	2	2	2	1	1	2	2	1	1	0	2	1	2	1	1	1	2	2	2	0	2	2	0	1	2	1	2	1	0	2	2	0	2	0	1	1	2
NLL-02	86.0934	LaDArT_PAV15817	Hane et al. (2017)	1	2	1	2	2	1	1	1	1	1	2	2	1	1	2	2	1	1	2	2	1	2	1	1	1	1	2	2	2	2	2	2	1	2	2	2	1	1	0	2	1	2	1	1	1	2
NLL-02	86.7032	LaDArT_PAV11135	Hane et al. (2017)	1	2	0	2	2	1	0	1	1	1	2	2	1	1	2	2	1	0	2	2	1	2	1	1	1	0	2	2	2	2	2	2	1	2	2	2	1	1	2	2	1	2	1	1	1	0
NLL-02	91.3215	LaDArT_SNP06814	Hane et al. (2017)	1	2	1	2	2	2	1	1	1	1	2	2	1	1	2	2	1	1	2	1	1	2	1	1	1	2	2	2	2	2	2	2	1	2	2	2	1	1	2	2	1	2	2	1	1	0
NLL-02	95.4979	LaDArT_SNP06159	Hane et al. (2017)	2	2	1	2	2	2	1	1	1	1	2	2	1	1	2	2	1	1	2	1	1	2	1	1	1	2	2	2	2	2	2	2	1	2	2	2	1	2	2	2	2	2	2	1	1	2
NLL-02	96.0414	LaDArT_SNP13726	Hane et al. (2017)	2	2	1	2	2	2	1	1	1	1	2	2	1	1	2	2	1	1	2	1	1	2	1	1	1	2	2	1	2	2	2	2	1	2	2	2	1	2	2	2	2	2	2	1	1	2
NLL-02	97.1652	LaDArT_SNP15976	Hane et al. (2017)	2	2	1	2	2	2	1	1	1	1	2	2	1	1	2	2	1	1	2	1	1	2	1	1	1	2	2	1	2	2	1	2	1	2	2	2	1	0	2	0	2	2	2	1	1	2
NLL-02	100.7	LaDArT_SNP07233	Hane et al. (2017)	2	2	1	2	2	2	1	1	1	1	2	2	1	1	2	2	1	1	2	2	1	2	1	1	1	2	2	1	1	2	1	2	1	2	2	2	1	2	2	0	2	2	2	2	1	2
NLL-02	101.289	LaDArT_PAV15745	Hane et al. (2017)	2	2	1	2	2	2	1	1	1	1	2	2	1	1	2	0	1	1	2	2	1	2	1	1	1	2	2	1	1	2	1	2	1	2	2	2	1	2	2	0	2	2	2	2	1	2
NLL-02	106.79	LaDArT_PAV28279	Hane et al. (2017)	2	2	1	1	1	2	1	1	0	1	2	2	1	1	0	2	1	1	0	2	1	2	1	1	2	1	2	1	1	2	1	2	0	1	2	2	1	2	2	2	2	2	2	2	1	2
NLL-02	107.372	LaDArT_SNP13973	Hane et al. (2017)	2	2	1	1	1	2	1	1	1	1	2	2	1	1	2	2	1	1	2	2	1	2	1	1	2	2	2	1	1	2	1	2	2	1	2	2	1	2	2	2	2	2	2	2	1	2
NLL-02	109.058	LaDArT_SNP09076	Hane et al. (2017)	2	2	1	1	1	2	1	1	1	1	2	2	1	1	2	2	1	1	2	2	1	2	1	1	1	2	2	1	1	2	1	2	2	2	2	2	1	2	2	0	2	2	2	2	1	2
NLL-02	110.194	LaDArT_SNP05637	Hane et al. (2017)	2	2	1	2	1	2	1	1	1	1	2	2	1	1	2	2	1	1	2	2	1	2	1	1	1	2	2	1	1	2	1	2	2	2	2	2	1	2	2	0	2	2	2	2	1	2
NLL-02	125.91	LaSNP_001	Hane et al. (2017)	2	2	1	2	2	2	2	1	1	1	2	2	2	2	2	2	2	1	2	2	1	2	1	1	1	2	2	1	2	2	2	2	2	2	2	2	1	2	2	2	2	2	2	1	2	2
NLL-02	131.631	LaDArT_PAV05150	Hane et al. (2017)	1	2	1	0	2	1	2	1	1	1	2	2	2	0	2	2	2	1	2	2	1	2	1	1	1	2	2	2	2	2	2	2	2	0	2	2	1	2	2	2	2	2	2	1	2	2
NLL-02	132.205	LaDArT_PAV16348	Hane et al. (2017)	1	2	1	2	2	1	2	1	1	1	2	2	2	2	2	2	2	1	2	2	1	2	1	1	1	2	2	2	2	2	2	2	2	2	1	2	1	2	2	2	2	2	2	1	2	2
NLL-02	133.329	LaDArT_SNP13523	Hane et al. (2017)	1	2	1	2	2	1	2	1	1	2	2	2	2	2	2	2	2	1	2	2	1	2	1	1	1	2	2	2	2	2	2	2	2	2	1	2	1	2	2	2	2	2	2	1	2	2
NLL-02	133.329	LaDArT_SNP02593	Hane et al. (2017)	1	2	1	2	2	1	2	1	1	2	2	2	2	2	2	2	2	1	2	2	1	2	1	1	1	2	2	2	2	2	2	2	2	2	1	2	1	2	2	2	2	2	2	1	2	2
NLL-02	133.329	LaDArT_SNP09820	Hane et al. (2017)	1	2	1	2	2	1	2	1	1	2	2	2	2	2	2	2	2	1	2	2	1	2	1	1	1	2	2	2	2	2	2	2	0	2	1	2	1	2	2	2	2	2	2	1	2	2
NLL-02	134.466	LaDArT_SNP08157	Hane et al. (2017)	1	2	1	2	2	1	2	1	1	2	2	1	2	2	2	2	2	1	2	2	2	2	1	1	1	2	2	2	2	2	2	2	2	2	1	2	1	2	2	2	2	2	2	1	2	2
NLL-02	135.034	LaDArT_SNP11430	Hane et al. (2017)	1	2	1	2	2	1	2	1	1	2	2	1	2	2	2	2	2	1	2	2	2	2	1	1	1	2	2	2	2	1	0	2	2	2	1	2	1	2	2	2	2	2	2	1	2	0
NLL-02	139.42	LaDArT_SNP16026	Hane et al. (2017)	1	2	1	2	2	1	2	2	1	2	2	1	2	2	2	2	2	1	2	2	1	2	1	0	2	2	2	2	2	1	2	2	0	2	1	2	1	2	2	2	2	2	2	1	2	0
NLL-02	139.42	LaDArT_SNP03820	Hane et al. (2017)	1	2	1	2	2	1	2	2	1	2	2	1	2	2	2	2	2	1	2	2	1	2	1	1	2	2	2	2	2	1	2	2	2	2	1	2	1	2	2	2	2	2	2	1	2	0
NLL-02	139.982	LaDArT_PAV15836	Hane et al. (2017)	1	2	1	2	2	1	2	2	1	2	2	1	2	2	2	2	2	1	2	2	1	2	1	1	2	2	2	2	2	1	2	2	2	2	1	2	1	2	2	2	2	2	2	1	2	1
NLL-02	140.537	LaIND_185	Hane et al. (2017)	1	2	1	2	2	1	2	2	1	2	2	1	2	2	2	2	2	1	2	2	1	2	1	1	2	2	2	2	2	1	2	2	2	2	1	2	1	2	2	2	2	2	2	1	2	1
NLL-02	141.714	LaDArT_PAV02931	Hane et al. (2017)	1	2	1	2	2	1	0	2	1	0	2	1	2	2	2	2	2	1	2	2	1	2	1	1	2	0	2	2	2	1	2	2	2	2	1	2	1	2	2	2	2	2	2	1	2	2
NLL-02	143.544	LaDArT_PAV00313	Hane et al. (2017)	1	2	1	2	2	1	2	0	2	2	2	1	2	0	2	2	2	1	2	2	1	2	1	1	2	2	2	2	2	1	2	2	2	2	2	2	1	2	0	2	2	2	2	1	2	2
NLL-02	145.374	LaDArT_SNP03306	Hane et al. (2017)	1	2	1	1	2	1	2	2	2	2	1	1	2	2	2	2	2	2	2	2	1	2	1	1	2	2	2	2	2	0	2	2	2	2	2	2	1	2	0	2	2	2	2	1	2	0
NLL-02	145.943	LaDArT_SNP01260	Hane et al. (2017)	1	2	1	1	2	1	2	2	2	2	1	1	2	2	2	2	2	2	2	2	1	2	1	1	2	1	2	2	2	1	2	2	2	2	2	2	1	2	0	2	2	2	2	1	2	0
NLL-02	149.033	LaDArT_PAV00432	Hane et al. (2017)	1	2	2	1	2	1	2	2	0	2	1	1	2	2	2	2	2	2	2	2	1	2	1	1	2	1	2	2	2	1	2	2	0	2	2	2	1	2	0	2	2	1	2	1	2	0
NLL-03	0	LaSNP_003	Hane et al. (2017)	0	1	2	2	2	1	2	1	2	1	1	1	1	1	1	1	1	2	1	1	2	2	2	2	2	2	1	1	2	1	2	1	2	1	2	1	1	2	2	1	1	1	1	1	2	1
NLL-03	0	LaSNP_037	Hane et al. (2017)	2	1	2	2	2	1	2	1	2	1	1	1	1	1	1	1	1	2	1	1	2	2	2	2	2	2	1	1	2	1	2	1	2	1	2	1	1	2	2	1	1	1	1	1	2	1
NLL-03	0.5682	LaDArT_PAV22210	Hane et al. (2017)	2	1	2	2	2	1	2	1	2	1	1	1	1	1	1	1	1	2	0	1	2	2	2	2	2	2	1	1	2	1	2	1	2	1	2	1	1	2	1	1	1	1	1	1	2	1
NLL-03	0.5682	LaDArT_SNP10965	Hane et al. (2017)	2	1	2	2	2	1	2	1	2	1	1	1	1	1	1	1	1	2	1	1	2	2	2	2	2	2	1	1	2	1	2	1	2	1	2	1	1	2	1	1	1	1	1	1	2	1
NLL-03	0.5682	LaDArT_SNP06494	Hane et al. (2017)	2	1	2	2	2	1	2	1	2	1	1	1	1	1	1	1	1	2	1	1	2	2	2	2	2	2	1	1	2	1	2	1	2	1	2	1	1	2	1	1	1	1	1	1	2	1
NLL-03	0.5682	LaDArT_SNP13361	Hane et al. (2017)	2	1	2	2	2	1	2	1	2	1	1	1	1	1	1	1	1	2	1	1	2	2	2	2	2	2	1	1	2	1	0	1	2	1	2	1	1	2	1	1	1	1	1	1	2	1
NLL-03	1.13	LaDArT_SNP08463	Hane et al. (2017)	2	1	2	2	2	1	2	1	2	1	1	1	1	1	1	1	1	2	1	1	2	2	2	2	2	2	1	2	2	1	2	1	2	1	2	1	1	2	1	1	1	1	1	1	2	1
NLL-03	4.0403	LaIND_047	Hane et al. (2017)	2	1	2	2	2	1	1	1	2	1	1	1	1	1	1	1	1	2	1	1	2	2	2	2	2	2	2	2	2	1	2	1	2	1	2	1	1	2	1	1	1	1	1	1	2	1
NLL-03	5.1516	LaDArT_SNP16255	Hane et al. (2017)	2	1	2	2	2	1	1	1	2	1	1	1	1	1	1	1	1	2	1	1	2	2	2	2	2	1	2	2	2	1	2	1	2	1	2	1	1	2	1	1	1	1	1	1	2	1
NLL-03	6.2629	LaDArT_SNP10488	Hane et al. (2017)	2	1	2	2	2	1	1	1	2	1	1	1	1	2	1	2	1	2	1	1	2	2	2	2	2	1	2	2	2	1	2	1	2	1	2	1	1	2	1	1	1	1	1	1	2	1
NLL-03	6.8376	LaDArT_PAV17238	Hane et al. (2017)	2	1	2	2	2	1	1	1	2	1	1	1	1	2	1	2	1	2	1	1	2	2	2	2	2	1	2	2	2	0	2	1	2	1	2	1	1	2	1	1	1	1	1	1	2	1
NLL-03	6.8376	LaDArT_SNP04781	Hane et al. (2017)	2	1	2	2	2	1	1	1	2	1	1	1	1	2	1	2	1	2	1	1	2	2	2	2	2	1	2	2	2	1	2	1	2	1	2	1	1	2	1	1	1	1	1	1	2	1
NLL-03	8.5624	LaDArT_SNP01001	Hane et al. (2017)	2	1	2	2	2	0	1	1	2	1	1	1	1	2	1	2	1	2	1	2	2	2	2	2	2	1	2	2	2	1	2	1	2	1	2	1	1	2	1	1	1	1	1	1	2	1
NLL-03	9.1119	LaSNP_004	Hane et al. (2017)	2	1	2	2	2	1	1	1	2	1	1	1	1	2	1	2	1	2	1	2	2	2	2	2	2	1	2	2	2	1	2	1	2	1	2	1	1	2	1	1	1	1	2	1	2	1
NLL-03	10.317	LaDArT_SNP19328	Hane et al. (2017)	2	1	2	0	2	1	1	0	0	1	1	1	1	2	1	0	1	2	1	1	2	2	2	2	2	1	2	2	2	1	2	1	2	1	2	1	0	2	1	1	1	1	2	1	2	1
NLL-03	11.5367	LaDArT_PAV15902	Hane et al. (2017)	2	1	2	0	2	1	1	1	0	1	1	1	1	2	1	1	1	2	1	1	2	2	2	2	2	1	1	2	2	1	2	1	2	1	2	1	1	2	1	1	1	1	2	1	2	1
NLL-03	12.1115	LaDArT_SNP01942	Hane et al. (2017)	2	1	2	2	2	1	1	1	2	1	1	1	1	2	1	1	1	2	1	1	2	2	2	2	2	1	1	2	2	1	2	1	2	1	2	1	1	2	1	1	1	2	2	1	2	1
NLL-03	12.667	LaDArT_SNP01977	Hane et al. (2017)	2	1	2	2	2	1	1	1	2	1	1	1	1	2	1	1	1	2	1	1	1	2	2	2	2	1	1	2	2	1	2	1	2	1	2	1	1	2	1	1	1	2	2	1	2	1
NLL-03	13.2418	LaDArT_PAV01002	Hane et al. (2017)	2	1	2	2	2	1	1	1	2	1	1	1	1	0	1	1	1	2	1	1	1	2	2	2	2	1	1	2	2	1	2	1	0	1	2	1	1	2	0	1	1	2	2	2	2	1
NLL-03	14.4468	LaDArT_SNP18302	Hane et al. (2017)	2	1	2	2	2	2	1	1	2	1	1	1	1	2	1	1	1	2	1	1	1	0	2	2	2	1	1	2	0	1	2	1	2	1	2	1	1	0	1	1	1	2	2	2	2	1
NLL-03	15.015	LaDArT_SNP17226	Hane et al. (2017)	2	1	2	2	2	1	1	1	2	1	1	1	1	2	1	1	1	2	1	1	1	2	2	2	2	1	1	2	2	1	2	1	2	1	2	1	1	2	1	1	1	2	2	2	2	1
NLL-03	15.5706	LaSNP_045	Hane et al. (2017)	2	1	2	2	0	1	1	1	2	1	1	1	1	2	1	1	1	2	1	1	1	2	2	2	2	1	1	2	2	1	2	1	2	1	2	1	1	2	1	1	1	2	2	2	2	1
NLL-03	16.1262	LaDArT_SNP08760	Hane et al. (2017)	2	1	2	2	2	1	1	1	2	1	1	1	1	2	1	1	1	2	1	1	1	2	2	2	2	1	1	0	2	1	2	1	2	1	2	1	1	2	1	1	1	2	2	2	2	1
NLL-03	17.851	LaDArT_SNP10202	Hane et al. (2017)	2	1	2	2	2	1	0	1	2	1	1	1	1	2	1	1	1	2	1	1	1	2	2	2	2	1	1	2	1	1	0	1	2	1	1	1	1	2	1	1	1	2	2	2	2	1
NLL-03	18.4128	LaDArT_SNP19130	Hane et al. (2017)	2	1	2	2	2	1	1	1	2	1	1	1	1	2	1	1	1	1	1	1	1	2	2	2	2	1	0	2	1	1	2	1	2	1	1	1	1	2	1	1	1	2	2	2	2	1
NLL-03	19.5366	LaDArT_SNP00436	Hane et al. (2017)	2	1	2	2	2	1	1	1	2	1	1	1	1	2	1	1	1	1	1	1	1	2	2	2	2	1	1	2	1	1	2	1	2	1	1	1	1	2	1	1	1	2	2	2	2	1
NLL-03	20.1113	LaDArT_PAV01355	Hane et al. (2017)	2	1	2	2	2	1	0	1	2	1	1	1	1	2	1	1	1	1	1	1	1	2	2	2	2	1	1	2	1	1	2	1	2	1	1	1	1	2	0	1	1	2	2	2	2	1
NLL-03	20.7211	LaDArT_PAV01321	Hane et al. (2017)	2	1	2	2	2	1	1	1	2	1	1	1	1	2	1	1	1	1	1	1	1	2	2	2	2	1	1	0	1	1	0	1	2	1	1	1	1	2	1	1	1	2	2	2	2	1
NLL-03	22.0035	LaDArT_PAV02427	Hane et al. (2017)	2	1	2	2	2	1	1	1	2	1	1	1	1	2	1	1	1	1	1	1	1	2	2	2	2	1	1	2	1	1	2	1	0	1	1	1	1	2	1	1	1	2	0	2	2	1
NLL-03	23.8336	LaDArT_PAV15922	Hane et al. (2017)	2	1	2	0	2	1	1	1	2	1	1	1	1	2	1	1	1	1	1	1	1	2	2	2	2	1	1	2	1	1	2	1	1	1	1	1	1	2	1	1	1	2	2	2	2	1
NLL-03	24.4018	LaDArT_SNP15205	Hane et al. (2017)	2	1	2	2	2	1	1	1	2	1	1	1	1	2	1	1	1	1	0	1	1	2	2	2	2	1	1	2	1	1	2	1	0	1	1	1	1	2	1	1	1	2	2	2	2	1
NLL-03	27.312	LaDArT_SNP00486	Hane et al. (2017)	2	2	2	2	2	2	1	1	1	1	1	1	1	2	1	1	1	1	1	1	1	2	2	2	2	1	1	2	1	1	2	1	2	1	1	1	1	2	1	1	1	2	2	2	2	1
NLL-03	27.8615	LaDArT_SNP01569	Hane et al. (2017)	2	2	2	2	2	2	1	1	1	1	1	1	1	2	1	1	1	1	1	1	1	2	2	2	2	1	1	2	1	1	2	1	2	1	1	1	1	2	1	1	1	2	2	2	2	1
NLL-03	28.9853	LaDArT_SNP14909	Hane et al. (2017)	0	2	2	2	2	2	1	1	1	1	1	1	1	2	1	1	1	1	1	1	1	2	2	2	2	1	1	2	1	1	2	1	2	1	1	1	1	2	1	1	1	2	2	2	2	1
NLL-03	30.1218	LaDArT_SNP01684	Hane et al. (2017)	2	2	2	2	2	2	1	2	1	1	1	1	1	2	1	1	1	1	1	1	1	2	2	2	2	1	1	2	1	1	2	1	2	1	1	0	1	2	1	1	1	2	2	2	2	1
NLL-03	30.6966	LaDArT_PAV23298	Hane et al. (2017)	2	2	2	2	2	2	1	2	1	1	1	1	1	2	1	1	1	1	1	1	1	2	2	2	2	1	1	2	1	1	2	1	2	1	1	1	1	2	1	1	1	2	2	2	2	1
NLL-03	31.2713	LaDArT_SNP00383	Hane et al. (2017)	2	2	2	2	2	2	1	2	1	1	1	1	1	2	1	1	1	1	1	1	1	2	2	2	2	1	1	2	2	1	2	1	2	1	1	1	1	2	1	1	1	2	2	2	2	1
NLL-03	31.8331	LaDArT_SNP17577	Hane et al. (2017)	2	2	2	2	2	2	1	2	1	1	1	0	1	2	1	1	1	1	1	1	1	2	2	2	2	1	1	2	2	1	1	1	2	1	1	1	1	2	1	1	1	2	2	2	2	1
NLL-03	32.3887	LaDArT_SNP12527	Hane et al. (2017)	2	2	2	2	2	2	1	2	1	1	1	1	1	2	1	1	1	1	1	1	1	2	2	2	2	1	1	2	2	1	1	1	2	1	1	1	1	2	1	1	1	2	2	2	2	1
NLL-03	33.5253	LaDArT_PAV25733	Hane et al. (2017)	2	2	2	2	2	2	1	2	1	1	1	1	1	2	1	2	1	1	1	1	1	2	2	2	2	1	1	2	2	1	1	1	2	1	1	1	1	2	1	0	1	2	2	2	2	1
NLL-03	36.6543	LaDArT_PAV14588	Hane et al. (2017)	2	2	2	2	2	2	0	2	1	1	1	1	1	1	2	1	1	1	1	1	1	2	2	2	2	1	0	2	2	1	1	1	2	1	1	1	1	2	1	1	0	2	2	2	2	1
NLL-03	37.9204	LaDArT_PAV15399	Hane et al. (2017)	2	2	2	2	2	2	1	2	0	1	1	1	1	1	1	1	1	1	1	1	1	2	2	2	2	0	1	2	2	1	1	1	2	1	1	1	1	2	1	1	1	2	2	2	2	1
NLL-03	39.1402	LaDArT_PAV01652	Hane et al. (2017)	2	2	2	2	2	2	1	2	1	1	1	1	1	1	1	1	1	0	1	2	1	2	2	2	2	1	1	2	2	1	1	1	2	1	1	1	1	2	1	1	1	2	2	2	2	1
NLL-03	39.1402	LaDArT_PAV01909	Hane et al. (2017)	2	2	2	2	2	2	1	2	1	1	1	1	1	1	1	1	1	1	1	2	1	2	2	2	2	1	1	2	2	1	1	1	2	1	1	1	1	2	1	1	1	2	2	2	2	1
NLL-03	39.7084	LaDArT_PAV21361	Hane et al. (2017)	2	2	2	2	2	2	1	2	1	1	1	1	1	1	1	1	1	1	1	2	1	2	2	2	2	1	1	2	2	1	1	1	2	1	1	1	1	2	1	1	1	2	2	2	2	1
NLL-03	40.858	LaDArT_SNP12620	Hane et al. (2017)	2	2	2	2	2	2	1	2	0	1	1	1	1	1	1	1	1	1	2	2	2	2	2	2	2	1	1	2	2	1	1	1	2	1	1	1	1	2	1	1	1	2	2	2	2	1
NLL-03	41.4463	LaDArT_PAV22935	Hane et al. (2017)	2	2	2	2	2	2	1	2	1	1	1	1	1	1	1	1	1	1	2	2	2	2	2	2	2	1	1	2	2	1	1	1	0	1	1	1	1	2	0	1	1	2	2	2	2	1
NLL-03	42.0416	LaDArT_SNP14350	Hane et al. (2017)	2	2	2	2	2	2	1	2	1	1	1	1	1	1	1	1	1	1	2	2	0	2	2	2	2	1	1	2	2	1	1	1	2	1	1	0	1	2	1	1	1	2	2	2	2	1
NLL-03	42.644	LaDArT_PAV20788	Hane et al. (2017)	2	2	2	2	2	0	1	2	1	1	1	1	1	1	1	1	1	1	2	0	2	2	2	2	2	1	1	2	2	1	1	1	2	1	1	1	1	2	1	1	1	2	2	1	2	1
NLL-03	42.644	LaDArT_PAV03450	Hane et al. (2017)	2	2	2	2	2	2	1	2	1	1	1	1	1	1	1	1	1	1	2	2	2	2	2	2	2	1	1	2	2	1	1	1	2	1	1	1	1	2	1	1	1	2	2	1	2	1
NLL-03	43.2187	LaDArT_SNP00457	Hane et al. (2017)	2	2	2	2	2	2	1	2	0	0	1	1	1	1	1	1	1	1	2	2	2	2	2	2	2	1	1	2	2	1	1	1	2	1	1	0	1	2	1	1	1	2	2	1	2	1
NLL-03	44.3684	LaDArT_SNP02967	Hane et al. (2017)	2	2	2	2	2	2	1	2	1	1	1	1	1	1	1	1	1	1	2	2	2	2	2	2	2	1	1	2	2	1	1	1	2	1	1	1	1	2	1	1	1	2	2	1	2	1
NLL-03	44.3684	LaDArT_SNP00352	Hane et al. (2017)	2	2	2	2	2	2	1	2	1	1	1	1	0	1	1	1	1	1	2	2	2	2	2	2	2	1	1	2	2	1	1	1	2	1	1	1	1	2	1	1	1	2	2	1	2	1
NLL-03	44.9239	LaDArT_SNP06813	Hane et al. (2017)	2	2	2	2	2	2	1	2	1	1	1	1	1	1	1	1	1	1	2	2	2	2	2	2	2	1	1	2	2	1	1	1	2	1	1	1	1	2	1	1	1	2	2	1	2	1
NLL-03	46.0352	LaDArT_SNP17534	Hane et al. (2017)	2	2	2	2	2	2	1	2	1	1	1	1	1	1	1	1	1	1	2	2	2	2	2	2	2	1	1	2	2	1	1	1	2	1	1	1	1	2	1	1	1	2	2	1	2	1
NLL-03	47.1343	LaDArT_SNP17377	Hane et al. (2017)	2	2	2	2	2	2	1	2	1	1	1	1	2	1	1	1	1	1	2	2	2	2	2	2	2	1	1	2	2	1	1	1	2	1	1	1	1	2	1	1	1	2	2	1	2	1
NLL-03	48.311	LaDArT_PAV21644	Hane et al. (2017)	1	0	2	0	2	2	1	2	1	1	1	1	2	1	1	1	1	1	2	2	2	2	2	0	2	1	1	2	2	1	1	1	2	1	1	1	1	2	1	1	1	2	2	1	2	1
NLL-03	48.8924	LaDArT_SNP07622	Hane et al. (2017)	1	2	2	2	2	2	1	2	1	1	1	1	2	1	1	1	1	1	2	2	2	2	2	2	2	1	1	2	2	1	1	1	2	1	1	1	1	2	1	1	1	2	2	1	2	1
NLL-03	51.1929	LaDArT_PAV16053	Hane et al. (2017)	1	2	2	2	2	2	1	2	1	0	1	1	2	2	1	1	1	1	2	2	2	2	2	2	2	1	1	2	2	1	1	1	2	1	1	1	1	2	1	2	1	1	2	1	2	1
NLL-03	54.1032	LaDArT_SNP04421	Hane et al. (2017)	1	2	2	2	2	2	1	2	1	1	1	1	2	2	1	1	2	1	2	2	2	2	2	1	2	1	1	2	2	2	1	1	2	1	1	1	1	2	1	2	1	1	2	1	2	1
NLL-03	55.7892	LaDArT_SNP06028	Hane et al. (2017)	1	2	2	0	1	2	1	2	1	1	1	1	2	2	1	1	2	1	2	2	2	2	2	1	2	1	1	2	2	2	1	1	2	1	2	1	1	2	1	2	1	1	2	1	2	1
NLL-03	56.913	LaDArT_SNP11804	Hane et al. (2017)	1	2	2	2	1	2	1	2	0	1	1	1	2	2	1	1	2	1	2	2	2	2	2	1	2	1	1	2	1	2	1	1	2	1	2	1	1	2	1	2	1	2	2	1	2	1
NLL-03	57.4624	LaDArT_SNP19106	Hane et al. (2017)	1	2	2	2	1	2	1	2	1	1	1	1	2	2	1	1	2	1	2	2	2	2	2	1	2	1	1	2	1	2	1	1	2	1	2	1	1	2	1	2	1	2	2	1	2	1
NLL-03	58.0059	LaDArT_SNP18983	Hane et al. (2017)	1	2	2	2	1	2	1	2	1	1	1	1	2	2	1	1	2	1	2	2	2	2	2	1	2	1	1	2	1	2	1	1	2	1	2	1	1	2	1	2	1	2	2	1	2	1
NLL-03	59.1172	LaDArT_SNP02774	Hane et al. (2017)	1	1	2	2	1	2	1	2	1	1	1	1	2	2	1	1	2	1	2	2	2	2	2	1	2	1	1	2	1	2	1	1	2	1	2	0	1	2	1	2	1	2	2	1	2	1
NLL-03	59.6728	LaSNP_148	Hane et al. (2017)	0	1	2	2	1	2	1	2	1	1	1	1	2	2	1	1	2	1	2	2	2	2	2	1	2	1	1	2	1	2	1	1	2	1	2	1	1	2	1	2	1	2	2	1	2	1
NLL-03	59.6728	DFR1	developed within this study	1	1	2	2	1	2	1	2	1	1	1	1	2	2	1	1	2	1	2	2	2	2	2	1	2	1	1	2	1	2	1	1	2	1	2	1	1	2	1	2	1	2	2	1	0	1
NLL-03	59.6728	LaDArT_SNP03384	Hane et al. (2017)	1	1	2	2	1	2	1	2	1	1	1	1	2	2	1	1	2	1	2	2	2	2	2	1	2	1	1	2	1	2	1	1	2	1	2	1	1	2	1	2	1	2	2	1	2	1
NLL-03	60.241	LaDArT_SNP15639	Hane et al. (2017)	1	1	2	2	1	2	1	2	1	1	1	0	2	2	1	1	2	1	2	2	2	2	2	1	2	1	1	2	1	2	1	1	0	1	2	1	1	2	1	2	1	2	2	0	2	1
NLL-03	60.241	LaDArT_SNP15585	Hane et al. (2017)	1	1	2	2	1	2	1	2	1	1	1	1	2	2	1	1	2	1	2	2	2	2	2	1	2	1	1	2	1	2	1	1	2	1	2	1	1	2	1	2	1	2	0	1	2	1
NLL-03	60.8158	LaDArT_PAV21181	Hane et al. (2017)	1	1	2	2	1	2	1	2	1	0	1	1	2	2	1	1	2	1	2	2	2	2	2	1	2	1	1	2	1	2	1	1	2	1	2	1	1	2	1	2	1	2	2	1	2	1
NLL-03	60.8158	LaSNP_414	Hane et al. (2017)	1	1	2	2	1	2	1	2	1	1	1	1	2	2	1	1	2	1	2	2	2	2	2	1	2	1	1	2	1	2	1	1	2	1	2	1	1	2	1	2	1	2	2	1	2	1
NLL-03	61.9523	LaDArT_SNP17781	Hane et al. (2017)	1	1	2	2	1	2	0	2	1	1	1	1	2	2	1	1	2	1	2	2	2	2	2	1	2	1	1	2	1	2	0	2	2	1	2	1	1	2	1	2	1	2	2	1	2	1
NLL-03	62.5406	LaDArT_PAV23899	Hane et al. (2017)	0	1	2	2	1	2	1	2	1	1	1	1	2	2	1	1	2	1	2	2	2	2	2	1	2	1	1	2	1	2	1	1	2	1	2	1	1	2	0	2	0	2	2	1	2	1
NLL-03	62.5406	LaDArT_PAV05639	Hane et al. (2017)	1	1	2	2	1	2	1	2	1	1	1	1	2	2	1	1	0	1	2	2	2	2	2	1	2	1	1	2	1	2	1	1	2	1	2	1	1	2	1	2	1	2	2	1	2	1
NLL-03	63.7173	LaDArT_SNP00233	Hane et al. (2017)	1	1	2	2	1	2	1	2	2	1	1	1	2	2	1	1	2	1	2	2	2	2	2	1	2	1	1	2	1	2	1	1	2	1	2	1	1	2	1	2	1	2	0	1	2	1
NLL-03	64.2728	LaDArT_SNP12678	Hane et al. (2017)	1	1	2	2	1	2	1	2	2	1	1	1	2	2	1	1	2	1	2	2	2	2	2	1	2	1	1	2	1	2	1	1	2	1	2	1	1	2	1	2	1	2	0	1	2	1
NLL-03	65.3841	LaDArT_SNP02772	Hane et al. (2017)	1	1	2	2	1	2	1	2	2	1	1	1	2	2	1	1	2	1	2	2	2	2	2	1	2	1	1	2	1	2	1	1	2	1	2	1	1	2	1	2	1	2	0	1	2	1
NLL-03	65.9336	LaSNP_315	Hane et al. (2017)	1	1	2	2	1	2	1	2	2	1	1	1	2	1	1	1	2	1	2	2	2	2	2	1	2	1	1	2	1	2	1	1	2	1	2	1	1	2	1	2	1	2	0	1	2	1
NLL-03	67.0574	LaDArT_PAV14769	Hane et al. (2017)	1	1	2	2	1	2	1	2	2	1	1	1	2	1	1	1	2	1	2	2	2	2	2	1	2	1	1	2	1	2	1	1	2	1	2	1	1	2	1	2	1	2	2	1	2	1
NLL-03	67.613	LaDArT_SNP02911	Hane et al. (2017)	1	1	2	2	1	2	1	2	2	1	1	1	2	1	1	1	2	1	2	2	2	2	2	1	2	1	1	2	1	2	1	1	2	1	2	1	1	2	1	2	1	2	0	1	2	1
NLL-03	68.1685	LaDArT_SNP01912	Hane et al. (2017)	1	1	2	2	1	2	1	2	2	1	1	1	2	1	1	1	2	1	2	2	2	2	2	1	2	1	1	2	1	2	1	1	2	1	2	1	1	2	1	2	1	2	0	1	2	1
NLL-03	68.1686	LaDArT_SNP08681	Hane et al. (2017)	1	1	2	2	1	2	1	2	2	1	1	1	2	1	1	1	2	1	2	2	2	2	2	1	2	1	1	2	1	2	1	1	2	1	2	1	1	2	1	2	1	2	0	1	2	1
NLL-03	68.1686	LaDArT_SNP16926	Hane et al. (2017)	1	1	2	2	1	2	1	2	2	1	1	1	2	1	1	1	2	1	0	2	2	2	2	1	2	0	1	2	1	0	1	1	0	1	2	1	1	2	1	2	1	2	0	1	2	1
NLL-03	68.1686	LaSNP_558	Hane et al. (2017)	1	1	2	2	1	2	1	2	2	1	1	1	2	1	1	1	2	1	2	2	2	2	2	1	2	1	1	2	1	2	1	1	2	1	2	1	1	2	1	2	1	2	0	1	2	1
NLL-03	68.1686	LaDArT_SNP00080	Hane et al. (2017)	1	1	2	2	1	2	1	2	0	1	1	1	2	1	1	1	2	1	2	0	2	2	2	1	2	1	1	2	1	2	1	1	2	1	2	1	1	2	1	2	1	2	0	1	2	0
NLL-03	68.7368	LaDArT_SNP01006	Hane et al. (2017)	1	1	2	2	1	2	1	2	2	1	1	1	2	1	1	1	2	1	2	1	2	2	2	1	2	1	1	2	1	2	1	1	2	1	2	1	1	2	1	2	1	2	0	1	2	1
NLL-03	68.7368	Leucospermus	Hane et al. (2017)	1	1	2	2	1	2	1	2	2	1	1	1	2	1	1	1	2	1	2	1	2	2	2	1	2	1	1	2	1	2	1	1	2	1	2	1	1	2	1	2	1	2	2	1	2	1
NLL-03	68.7368	LaDArT_PAV27514	Hane et al. (2017)	1	1	2	2	1	2	1	2	2	1	1	1	2	1	1	1	2	1	0	1	2	2	2	1	2	1	1	2	1	2	1	1	2	1	2	1	1	2	1	2	1	2	0	1	2	1
NLL-03	69.8864	LaDArT_SNP14731	Hane et al. (2017)	1	1	2	2	1	2	1	2	2	1	1	1	1	1	1	1	2	1	2	1	2	2	2	1	2	1	1	2	1	2	1	1	2	1	2	1	1	2	1	2	1	2	0	1	2	1
NLL-03	70.4746	LaDArT_PAV10059	Hane et al. (2017)	1	1	2	2	1	2	1	2	2	1	1	1	1	1	0	1	2	1	2	1	2	2	2	1	2	1	1	2	1	2	1	1	2	1	2	1	0	2	0	2	1	2	0	1	2	1
NLL-03	71.6797	LaDArT_SNP19014	Hane et al. (2017)	1	1	1	2	1	2	1	2	2	0	1	0	1	1	1	1	2	1	2	1	2	2	2	1	2	1	1	2	1	2	1	1	2	1	2	1	1	2	1	2	1	2	0	1	2	1
NLL-03	71.6797	LaDArT_SNP11176	Hane et al. (2017)	1	1	1	2	1	0	1	2	2	1	1	1	1	1	1	1	2	1	2	1	2	2	2	1	2	1	1	2	1	2	1	1	2	1	2	1	1	2	1	2	1	2	0	1	2	1
NLL-03	72.2611	LaDArT_SNP19099	Hane et al. (2017)	0	1	1	2	1	2	1	2	2	1	1	0	1	1	1	1	2	1	1	1	2	2	2	1	2	1	1	2	1	2	1	1	0	1	2	1	1	2	1	2	1	2	0	1	2	1
NLL-03	74.137	LaDArT_PAV01532	Hane et al. (2017)	1	1	1	2	1	2	1	2	2	1	1	1	1	1	0	1	0	0	1	1	2	2	2	1	2	2	1	2	1	2	1	1	2	1	2	2	1	2	1	2	1	2	0	1	2	1
NLL-03	74.137	LaDArT_SNP12639	Hane et al. (2017)	1	0	1	2	1	2	1	2	2	1	1	1	1	1	1	1	1	1	1	1	2	2	2	1	2	2	1	2	1	2	1	1	2	1	2	2	1	2	1	2	1	2	0	1	2	1
NLL-03	74.7184	LaDArT_SNP15455	Hane et al. (2017)	1	1	1	2	1	2	0	2	2	1	1	0	1	1	1	1	1	1	1	1	2	2	2	1	2	1	1	2	1	2	1	1	2	1	2	2	1	2	1	2	1	2	0	1	2	1
NLL-03	75.8951	LaSNP_101	Hane et al. (2017)	0	1	1	2	1	2	1	2	2	1	1	1	1	1	1	1	1	1	1	1	2	2	2	1	2	2	1	2	1	2	1	1	2	1	2	2	1	2	1	2	1	2	0	1	2	1
NLL-03	76.4507	LaDArT_SNP12399	Hane et al. (2017)	1	1	1	2	1	2	1	2	2	1	1	1	1	1	1	1	1	1	1	1	2	2	2	1	2	2	1	2	1	2	1	1	2	1	2	2	1	2	1	2	1	2	0	1	2	1
NLL-03	76.4507	LaDArT_PAV01774	Hane et al. (2017)	1	1	1	2	1	2	1	2	2	1	1	1	1	1	1	1	1	1	1	1	2	2	2	1	2	2	1	2	1	2	1	1	2	1	2	2	1	2	1	2	1	2	1	1	2	1
NLL-03	77.0189	LaSNP_421	Hane et al. (2017)	0	1	1	2	1	2	1	2	2	1	1	1	1	1	1	1	1	1	1	1	2	2	2	1	2	2	1	2	1	2	1	1	2	1	1	2	1	2	1	2	1	2	0	1	2	1
NLL-03	78.1427	LaSNP_422	Hane et al. (2017)	1	1	1	2	1	2	1	2	2	1	1	1	1	1	1	1	1	1	1	1	2	2	1	1	2	2	1	2	1	2	1	1	2	1	1	2	1	2	1	2	1	2	0	1	2	1
NLL-03	78.1427	LaDArT_SNP18742	Hane et al. (2017)	0	1	1	2	1	2	1	2	2	1	1	1	1	1	1	1	1	1	1	1	2	2	1	1	2	2	1	2	1	2	1	1	2	1	1	2	1	2	1	2	1	2	0	1	2	1
NLL-03	78.6983	LaDArT_SNP00036	Hane et al. (2017)	1	1	1	2	1	2	1	2	2	1	1	1	1	1	1	1	1	1	1	1	2	2	1	1	2	2	1	2	1	2	1	1	2	1	1	2	1	2	1	2	1	2	0	1	2	1
NLL-03	79.2601	LaDArT_PAV01071	Hane et al. (2017)	1	1	1	2	1	2	1	2	2	1	1	1	1	1	1	1	1	1	1	1	2	2	1	1	2	2	1	2	1	2	1	1	2	1	1	2	1	2	0	2	1	2	1	1	2	1
NLL-03	80.3966	LaSNP_337	Hane et al. (2017)	1	1	1	2	1	2	1	2	2	1	1	1	1	1	1	1	1	1	1	1	2	2	1	1	2	2	1	2	1	2	1	1	2	1	1	2	1	2	1	2	1	2	1	1	2	1
NLL-03	81.5332	LaSNP_338	Hane et al. (2017)	1	1	1	2	1	2	1	2	2	1	1	1	1	1	1	1	1	1	1	1	2	2	1	1	2	2	1	2	1	2	2	1	2	1	1	2	1	2	1	2	1	2	0	1	2	1
NLL-03	82.1285	LaDArT_PAV00018	Hane et al. (2017)	1	1	1	2	1	2	1	2	2	1	1	1	1	1	1	1	1	1	1	1	2	2	1	1	2	0	1	0	1	2	1	1	0	1	1	2	1	2	1	2	1	2	0	1	2	1
NLL-03	85.2575	LaDArT_PAV29661	Hane et al. (2017)	1	1	1	2	1	2	1	2	2	1	1	1	1	1	1	0	1	1	1	1	2	2	1	1	2	2	1	2	1	2	1	1	2	1	1	2	1	2	1	2	1	2	2	1	1	1
NLL-03	85.2575	LaDArT_SNP04621	Hane et al. (2017)	1	1	1	2	1	2	1	2	2	1	1	0	1	1	1	1	1	1	1	1	2	2	1	1	2	2	1	2	1	2	1	1	2	1	1	2	1	2	1	2	1	2	0	1	1	1
NLL-03	85.2575	LaDArT_SNP19640	Hane et al. (2017)	1	1	1	2	1	2	1	2	2	1	1	1	1	1	1	1	1	1	1	1	2	2	1	1	2	2	1	2	1	2	1	1	2	1	1	2	1	2	1	2	1	2	0	1	1	1
NLL-03	85.2575	LaDArT_PAV29786	Hane et al. (2017)	1	1	1	0	1	0	1	0	2	1	1	1	1	1	1	1	1	1	1	1	2	2	1	1	2	2	1	2	1	0	1	1	2	1	1	2	1	2	1	2	1	2	2	1	1	1
NLL-03	86.4626	LaDArT_SNP09613	Hane et al. (2017)	1	1	1	2	1	2	1	2	2	1	1	1	1	1	1	1	1	1	1	1	2	2	2	1	2	2	1	2	1	2	1	1	2	1	1	2	1	2	1	2	1	2	0	1	1	1
NLL-03	86.4626	LaDArT_SNP03166	Hane et al. (2017)	1	1	1	2	1	2	1	2	2	1	1	1	1	1	1	1	1	1	1	1	2	2	2	1	2	2	1	2	1	2	1	1	2	1	1	2	1	2	1	2	1	2	0	1	1	1
NLL-03	87.0121	LaDArT_SNP02507	Hane et al. (2017)	1	1	1	2	1	2	1	2	2	1	1	1	1	1	1	1	1	1	1	1	2	2	2	1	2	2	1	2	1	2	1	1	2	1	1	2	1	2	1	2	1	2	0	1	1	1
NLL-03	87.5676	LaDArT_SNP06372	Hane et al. (2017)	1	1	1	2	1	2	1	2	2	1	1	0	1	1	1	1	1	1	1	1	2	2	2	1	2	2	1	2	1	2	1	1	2	1	1	2	2	2	1	2	1	2	0	1	1	1
NLL-03	88.6914	LaDArT_SNP07335	Hane et al. (2017)	1	1	1	2	1	2	1	2	2	1	1	1	1	1	1	1	1	1	1	1	2	2	2	1	2	2	1	2	1	2	1	1	2	1	1	2	2	2	1	2	1	2	0	1	1	1
NLL-03	89.828	LaDArT_SNP00569	Hane et al. (2017)	1	1	1	2	1	2	1	2	2	1	1	1	1	2	1	1	1	1	1	1	2	2	2	1	2	0	1	2	1	2	1	1	0	1	1	2	2	2	1	2	1	2	2	1	1	1
NLL-03	90.991	LaDArT_PAV13007	Hane et al. (2017)	1	1	1	2	1	2	0	2	2	1	1	1	1	2	1	1	1	1	1	1	2	2	2	1	2	2	1	2	1	2	1	1	2	1	1	2	2	2	1	2	1	2	1	1	1	1
NLL-03	90.991	LaDArT_SNP02403	Hane et al. (2017)	1	1	1	2	1	2	1	2	2	1	1	1	1	2	1	1	1	1	1	1	2	2	2	1	2	2	1	2	1	2	1	1	2	1	1	2	2	2	1	2	1	2	1	1	1	1
NLL-03	91.5405	LaDArT_SNP09236	Hane et al. (2017)	1	1	1	2	1	2	1	2	2	1	1	1	1	2	1	1	1	2	1	1	2	2	2	1	2	2	1	2	1	2	1	1	2	1	1	2	2	2	1	2	1	2	1	0	1	1
NLL-03	92.1023	LaDArT_PAV02014	Hane et al. (2017)	1	1	1	2	1	2	1	2	2	1	1	1	1	2	1	1	1	1	1	1	2	2	2	1	2	2	1	2	1	2	1	1	2	1	1	2	2	2	1	2	1	2	1	1	0	1
NLL-03	92.6705	LaDArT_PAV03590	Hane et al. (2017)	1	1	0	2	1	2	1	2	2	1	1	1	1	2	1	1	1	1	1	1	2	2	2	1	2	2	1	2	1	2	1	1	2	1	1	2	2	2	1	2	1	2	1	1	1	1
NLL-03	93.2587	LaDArT_PAV15865	Hane et al. (2017)	1	1	0	2	1	2	1	2	2	1	1	1	1	2	1	1	1	1	0	1	2	2	2	1	2	2	1	2	1	2	1	1	2	1	1	2	2	2	0	2	1	2	0	1	1	1
NLL-03	93.847	LaDArT_SNP08163	Hane et al. (2017)	1	1	1	2	1	0	1	2	2	1	1	1	1	2	1	1	1	1	1	1	2	2	2	1	2	2	1	2	1	2	1	1	2	1	1	2	2	2	1	2	1	2	1	1	1	1
NLL-03	94.4217	LaDArT_PAV02440	Hane et al. (2017)	1	1	1	2	1	2	0	2	2	1	1	1	1	2	1	1	1	1	1	1	2	2	2	1	2	2	1	2	1	2	1	1	2	1	1	2	2	2	1	2	1	2	1	1	1	1
NLL-03	94.4217	LaDArT_PAV14723	Hane et al. (2017)	1	1	1	2	1	2	0	2	2	1	1	1	1	2	1	1	1	1	1	1	2	2	2	1	2	2	1	2	1	2	1	1	2	1	1	2	2	2	1	2	1	2	1	1	1	1
NLL-03	95.01	LaDArT_SNP16987	Hane et al. (2017)	1	1	1	2	1	2	1	2	2	1	1	1	1	2	1	0	1	1	1	1	2	2	2	1	2	0	1	2	1	2	1	1	2	1	1	2	2	2	1	2	1	2	1	1	1	1
NLL-03	95.5847	LaDArT_SNP04468	Hane et al. (2017)	1	1	1	2	1	2	1	2	2	1	1	1	1	2	1	1	1	1	1	1	2	2	2	1	2	2	1	2	1	2	1	1	2	1	1	0	2	2	1	2	1	2	1	1	2	1
NLL-03	97.9963	LaDArT_PAV14263	Hane et al. (2017)	1	1	0	2	2	2	1	2	2	1	2	1	1	2	1	1	1	1	1	1	1	2	2	1	2	2	1	2	1	2	1	1	2	1	1	2	2	2	1	2	1	2	1	1	2	1
NLL-03	97.9963	LaIND_109	Hane et al. (2017)	1	1	1	2	2	2	1	2	2	1	2	1	1	2	1	1	1	1	1	1	1	2	2	1	2	2	1	2	1	2	1	1	2	1	1	2	2	2	1	2	1	2	1	1	2	1
NLL-03	98.571	LaDArT_PAV22778	Hane et al. (2017)	1	1	1	2	2	2	1	2	2	1	2	1	1	2	1	1	1	1	1	1	1	2	2	1	2	2	1	1	1	2	1	1	2	1	1	2	0	2	1	2	1	2	1	1	2	1
NLL-03	98.571	LaDArT_SNP15684	Hane et al. (2017)	1	1	1	2	2	2	0	2	2	0	2	1	1	2	1	1	1	1	1	1	1	2	2	1	2	2	1	1	1	2	1	1	2	1	1	2	2	2	1	2	1	2	1	1	2	1
NLL-03	98.571	LaDArT_SNP10418	Hane et al. (2017)	1	1	1	2	2	2	1	2	2	1	2	1	1	2	1	1	1	1	1	1	1	0	2	1	2	2	1	1	1	2	1	1	2	1	1	0	2	2	1	2	1	2	1	1	0	1
NLL-03	99.1457	LaDArT_SNP18699	Hane et al. (2017)	1	1	1	2	2	2	1	2	2	1	2	1	1	2	1	1	1	1	1	1	1	2	2	1	2	2	1	1	1	2	1	1	2	1	1	2	2	2	1	2	1	2	1	1	2	1
NLL-03	100.336	LaDArT_SNP01141	Hane et al. (2017)	1	1	1	0	2	2	0	2	2	1	2	1	1	2	1	1	1	1	0	2	1	2	2	1	2	0	1	1	1	2	1	1	2	1	1	2	0	2	1	2	1	2	1	1	2	1
NLL-03	100.925	LaDArT_SNP13962	Hane et al. (2017)	1	1	1	2	2	2	1	2	2	1	2	1	1	2	1	1	1	1	1	2	1	2	2	1	2	2	1	1	1	2	1	1	2	1	1	2	2	2	1	2	1	2	1	1	2	1
NLL-03	100.925	LaDArT_SNP16537	Hane et al. (2017)	1	1	1	2	2	2	1	2	2	1	2	1	1	2	1	1	1	1	1	2	1	2	2	1	2	2	1	1	1	2	1	1	2	1	1	2	2	2	1	2	1	2	1	1	2	1
NLL-03	103.769	LaDArT_SNP01944	Hane et al. (2017)	1	1	1	2	2	2	1	2	2	1	2	1	1	2	1	1	1	1	1	2	1	2	1	1	2	2	1	1	1	2	1	1	2	1	1	1	2	2	1	2	1	2	1	1	2	1
NLL-03	104.905	LaDArT_PAV14273	Hane et al. (2017)	1	1	1	2	2	0	1	2	2	1	2	1	1	2	1	1	1	1	0	2	1	2	1	1	2	1	1	1	1	2	1	1	2	1	1	1	2	2	1	2	1	2	1	1	2	1
NLL-03	107.346	LaDArT_PAV15528	Hane et al. (2017)	1	1	1	2	2	2	1	2	2	1	2	1	1	2	1	0	1	1	1	2	1	2	1	1	2	1	1	1	1	2	1	2	2	1	1	1	1	2	1	1	1	1	1	1	2	1
NLL-03	108.509	LaDArT_SNP15394	Hane et al. (2017)	1	1	1	2	2	2	1	2	2	1	2	1	1	2	1	1	1	1	1	2	1	2	1	1	2	1	1	1	1	2	1	2	2	1	2	1	1	2	1	1	1	1	1	1	2	1
NLL-03	109.059	LaDArT_PAV27720	Hane et al. (2017)	1	1	1	2	2	2	1	2	2	1	2	1	1	2	1	1	1	1	1	2	1	2	1	1	2	1	1	1	1	2	1	2	1	1	2	1	1	2	1	1	1	1	1	1	2	1
NLL-03	109.614	LaDArT_SNP13952	Hane et al. (2017)	1	1	1	2	2	2	1	2	2	1	2	1	1	2	1	1	1	1	1	2	1	2	1	1	2	1	1	1	1	2	1	2	2	1	2	1	1	2	1	1	1	1	1	1	2	1
NLL-03	110.17	LaDArT_SNP11072	Hane et al. (2017)	0	1	1	2	2	2	1	2	2	1	2	1	1	2	1	1	1	1	1	2	1	2	1	1	2	1	1	1	1	2	1	2	2	1	2	1	1	2	1	1	1	1	1	1	2	1
NLL-03	115.68	LaSNP_285	Hane et al. (2017)	0	1	1	1	2	1	1	2	1	1	2	1	1	2	1	1	1	2	2	2	1	2	1	1	1	1	1	1	1	2	1	2	0	1	2	1	1	2	1	1	1	1	1	1	2	1
NLL-03	118.624	LaDArT_SNP00899	Hane et al. (2017)	1	2	2	1	2	1	1	2	1	1	1	1	1	1	1	1	1	2	2	2	1	2	1	1	1	1	1	1	1	2	1	2	2	1	2	1	1	2	1	1	1	1	1	1	2	1
NLL-03	119.774	LaDArT_PAV02040	Hane et al. (2017)	1	2	0	1	0	1	1	2	1	1	1	1	1	1	1	1	1	2	2	2	1	2	2	1	1	1	1	1	1	2	1	2	2	1	2	1	1	2	1	1	1	1	1	1	2	1
NLL-03	122.943	LaDArT_PAV15593	Hane et al. (2017)	1	2	2	1	2	1	1	2	0	1	1	1	1	1	1	1	1	0	2	2	1	2	2	2	1	1	1	0	1	2	1	2	2	1	2	1	2	2	1	1	1	1	1	1	1	1
NLL-03	122.943	LaDArT_SNP19017	Hane et al. (2017)	1	2	2	1	2	1	1	2	1	1	1	1	0	1	1	1	1	2	2	2	1	2	2	2	1	1	1	1	1	2	1	2	2	1	2	1	2	2	1	1	1	1	1	1	1	1
NLL-03	122.943	LaDArT_SNP00598	Hane et al. (2017)	1	2	2	1	2	1	0	2	1	1	1	1	1	1	1	1	1	2	2	2	1	2	2	2	1	0	1	1	1	2	1	2	0	1	2	1	2	2	1	1	1	1	1	1	1	1
NLL-03	123.584	LaDArT_PAV05392	Hane et al. (2017)	1	2	2	1	2	1	1	2	1	1	1	1	1	1	1	1	1	2	2	2	1	2	2	2	1	0	1	1	1	2	1	2	2	1	2	1	2	0	0	1	1	1	1	0	1	1
NLL-03	126.753	LaDArT_PAV15603	Hane et al. (2017)	1	2	2	1	2	1	1	2	1	1	1	1	1	1	1	1	1	2	2	2	1	0	2	2	2	1	1	1	1	1	1	2	2	1	2	1	1	2	1	1	2	1	1	1	1	1
NLL-03	126.753	LaDArT_SNP18611	Hane et al. (2017)	1	2	2	1	2	1	1	2	1	1	1	1	1	1	1	1	1	2	2	2	1	2	2	2	2	1	1	1	1	1	1	2	2	1	2	1	1	2	1	1	2	1	1	1	1	1
NLL-03	127.876	LaDArT_PAV17820	Hane et al. (2017)	1	2	2	1	2	1	1	2	1	1	1	1	1	1	1	1	1	2	2	2	1	2	2	2	2	1	1	1	1	1	1	2	2	1	2	1	1	2	1	1	2	1	2	1	1	1
NLL-03	129	LaSNP_514	Hane et al. (2017)	1	1	2	1	2	1	1	2	1	1	1	1	1	1	1	1	1	2	2	2	1	2	2	2	2	1	1	1	1	1	1	2	1	1	2	1	1	2	1	1	2	1	2	1	1	1
NLL-03	129	LaSNP_503	Hane et al. (2017)	1	1	2	1	2	1	1	2	1	1	1	1	1	1	1	1	1	2	2	2	1	2	2	2	2	1	1	1	1	1	1	2	1	1	2	1	1	2	1	1	2	1	2	1	1	1
NLL-03	129	LaDArT_PAV21243	Hane et al. (2017)	1	1	2	1	2	1	1	0	1	1	1	1	1	1	1	1	1	2	2	2	1	2	2	2	2	1	1	1	1	1	1	2	1	1	2	1	1	2	1	1	2	1	2	1	1	1
NLL-03	129	LaDArT_PAV02249	Hane et al. (2017)	1	1	0	1	2	1	1	2	1	1	1	1	1	1	1	1	1	2	0	2	1	2	2	2	2	1	1	1	1	1	1	2	1	1	2	1	1	2	1	1	2	1	0	1	1	1
NLL-03	129.603	LaDArT_PAV03423	Hane et al. (2017)	1	1	2	1	2	1	1	2	1	1	1	1	1	1	2	1	1	2	2	2	1	2	2	2	2	1	1	1	1	1	1	2	1	1	2	1	1	2	1	1	2	1	2	1	1	1
NLL-03	130.171	LaSNP_455	Hane et al. (2017)	1	1	2	1	2	1	1	2	1	1	1	1	2	1	2	1	1	2	2	2	1	2	2	2	2	1	1	1	1	1	1	2	1	1	2	1	1	2	1	1	2	1	2	1	1	1
NLL-03	131.27	LaDArT_SNP03256	Hane et al. (2017)	1	1	2	1	2	1	1	2	1	1	1	1	2	1	2	1	1	2	2	2	1	2	2	2	2	1	1	1	1	1	1	2	1	1	2	1	1	2	1	2	2	1	2	1	1	1
NLL-03	134.147	LaDArT_PAV24182	Hane et al. (2017)	1	1	2	1	2	1	1	2	1	1	2	1	2	1	2	1	1	2	2	2	1	2	2	2	2	2	1	1	1	1	2	2	1	1	2	1	1	2	1	2	2	1	2	1	1	1
NLL-03	134.702	LaDArT_SNP13477	Hane et al. (2017)	1	1	2	1	2	1	1	2	1	1	2	1	2	1	2	1	1	2	2	2	1	2	2	2	2	1	1	1	1	1	2	2	1	1	2	1	1	2	1	2	2	1	2	1	1	1
NLL-03	134.702	LaDArT_PAV00987	Hane et al. (2017)	1	1	2	1	2	1	1	2	1	1	2	1	2	1	2	1	1	2	2	2	1	2	2	2	2	1	1	0	1	1	2	2	1	1	2	1	1	2	1	2	2	1	2	1	1	1
NLL-03	134.702	LaDArT_SNP13437	Hane et al. (2017)	1	1	2	1	2	1	1	2	1	1	2	1	2	1	2	1	1	2	2	0	1	2	2	2	2	1	1	1	1	1	2	2	1	1	2	1	1	2	1	2	2	1	2	1	1	1
NLL-03	135.252	LaDArT_SNP05495	Hane et al. (2017)	1	1	2	1	2	1	1	2	1	1	2	1	2	1	2	1	1	2	2	2	1	2	2	2	2	1	1	1	1	1	2	2	1	1	2	1	1	2	1	2	2	1	2	1	1	1
NLL-03	135.801	LaDArT_SNP19653	Hane et al. (2017)	1	1	2	1	2	1	1	2	1	1	2	1	2	1	2	1	1	2	2	2	1	2	2	2	2	1	2	1	1	1	2	2	1	1	2	0	1	2	1	2	2	1	2	1	1	1
NLL-03	137.567	LaDArT_PAV23901	Hane et al. (2017)	1	1	2	1	2	1	0	2	1	1	2	1	2	1	2	1	1	2	0	2	1	2	2	2	2	1	2	1	1	1	2	2	1	1	2	1	1	0	1	2	2	1	2	1	1	1
NLL-03	138.141	LaDArT_SNP02341	Hane et al. (2017)	1	1	2	1	2	1	2	2	1	1	2	1	2	1	0	1	1	2	2	2	1	2	2	2	2	1	2	1	1	1	2	2	1	1	2	1	1	2	1	2	2	1	2	1	1	1
NLL-03	138.691	LaDArT_SNP01638	Hane et al. (2017)	1	1	2	1	2	1	2	2	1	1	2	1	2	1	2	1	1	2	2	2	1	2	2	2	2	1	2	1	1	1	2	2	1	1	2	1	1	2	1	2	2	1	2	1	1	1
NLL-03	139.234	LaDArT_SNP13868	Hane et al. (2017)	1	1	2	1	2	1	2	2	1	1	2	1	2	1	2	1	1	2	2	2	1	2	2	2	2	1	2	1	1	1	2	2	1	1	2	1	1	2	1	2	2	1	2	1	1	1
NLL-03	140.358	LaDArT_PAV15536	Hane et al. (2017)	1	1	2	1	2	1	2	2	1	1	2	1	2	1	2	1	1	2	2	2	1	2	2	2	2	1	2	1	1	0	2	2	1	1	2	1	2	2	1	2	2	1	2	1	1	1
NLL-04	0	LaDArT_PAV15128	Hane et al. (2017)	1	1	0	2	1	1	2	2	1	1	1	1	2	2	1	1	1	2	1	2	1	1	1	2	2	1	1	1	1	2	1	1	1	1	1	1	2	2	1	1	2	2	2	2	1	2
NLL-04	0	LaDArT_PAV24256	Hane et al. (2017)	1	1	0	2	1	1	2	2	1	1	1	1	2	2	1	1	1	2	1	2	1	1	1	2	2	1	1	1	1	2	1	1	1	1	1	1	2	2	1	1	2	2	2	2	1	2
NLL-04	0.5814	LaDArT_SNP04112	Hane et al. (2017)	1	1	2	2	1	1	2	2	1	1	1	1	2	2	1	1	1	2	1	1	1	1	0	2	2	1	1	1	1	2	1	1	1	1	1	1	2	2	1	1	2	2	2	2	1	2
NLL-04	2.8819	LaDArT_PAV28871	Hane et al. (2017)	1	1	2	2	1	1	2	2	1	1	1	1	2	2	1	1	1	2	1	1	1	1	1	2	2	1	1	1	1	2	1	1	1	1	1	1	2	2	1	1	2	2	2	2	1	2
NLL-04	2.8819	LaDArT_SNP10580	Hane et al. (2017)	1	1	2	2	1	1	2	2	1	1	1	1	2	2	1	1	1	2	1	1	1	1	1	2	2	1	1	1	1	2	1	1	1	1	1	0	2	2	1	1	2	2	2	2	1	2
NLL-04	3.4992	LaDArT_PAV14413	Hane et al. (2017)	1	1	2	2	1	1	2	2	0	1	1	0	2	2	0	1	1	2	0	0	1	1	1	2	2	1	1	0	1	2	1	1	1	1	1	1	2	2	1	1	2	2	2	2	1	2
NLL-04	4.1016	LaDArT_SNP03775	Hane et al. (2017)	1	1	2	2	1	1	2	2	1	1	1	1	2	2	1	1	1	2	1	1	1	1	1	2	2	1	1	1	1	2	1	1	1	1	1	1	2	2	1	1	2	2	2	2	1	2
NLL-04	4.6831	LaDArT_PAV28204	Hane et al. (2017)	1	1	2	0	1	1	0	2	1	1	1	1	2	2	1	1	1	2	1	1	1	1	1	2	2	1	1	1	1	2	1	1	1	1	1	1	0	2	1	1	2	2	2	2	1	2
NLL-04	5.8598	LaSNP_112	Hane et al. (2017)	0	1	2	1	1	1	2	2	1	1	1	1	2	2	1	1	1	2	1	1	1	1	1	2	2	1	1	1	1	2	1	1	1	1	1	1	2	2	1	1	2	2	2	2	1	2
NLL-04	5.8598	LaDArT_SNP10362	Hane et al. (2017)	1	1	2	1	1	1	2	2	1	1	1	1	2	2	1	1	1	2	1	1	1	1	1	2	2	1	1	1	1	2	1	0	1	1	1	1	2	2	1	1	2	2	2	2	1	2
NLL-04	5.8598	LaDArT_PAV10735	Hane et al. (2017)	1	1	2	0	1	1	2	2	1	1	1	1	2	2	1	1	1	2	1	1	1	1	1	2	2	1	1	1	1	2	1	1	1	1	1	1	2	2	1	1	2	2	2	2	1	2
NLL-04	10.7534	LaDArT_SNP02277	Hane et al. (2017)	1	1	2	1	1	1	2	2	1	1	2	1	2	2	1	1	1	2	1	1	1	1	1	2	1	1	1	1	1	2	1	1	1	1	1	1	2	2	1	1	1	2	2	2	1	2
NLL-04	11.8772	LaDArT_SNP04985	Hane et al. (2017)	1	1	2	1	1	1	2	2	1	1	2	1	2	2	1	1	1	2	1	1	1	1	1	2	1	2	1	1	1	2	1	1	1	1	0	1	2	2	1	1	1	2	2	2	1	2
NLL-04	11.8772	LaDArT_SNP02089	Hane et al. (2017)	1	1	2	1	1	1	2	2	1	1	2	1	2	2	1	1	1	2	1	1	1	1	1	2	1	2	1	1	1	2	1	1	1	1	1	1	2	2	1	1	1	2	2	2	1	2
NLL-04	14.1259	LaDArT_SNP00018	Hane et al. (2017)	1	1	2	2	1	1	2	2	2	1	2	1	2	2	1	1	1	2	1	1	1	1	1	2	1	2	1	1	1	2	1	1	1	1	1	1	2	2	1	1	1	2	2	2	1	2
NLL-04	15.8913	LaDArT_PAV02213	Hane et al. (2017)	1	1	2	2	1	1	2	2	2	1	2	1	2	2	1	1	1	2	1	1	0	1	1	2	1	2	1	0	1	2	1	1	2	1	1	1	2	2	1	1	2	2	2	2	1	1
NLL-04	16.4727	LaDArT_SNP02975	Hane et al. (2017)	1	1	2	2	1	1	2	2	2	1	2	1	2	2	1	1	1	2	1	1	1	1	1	0	1	2	1	1	1	2	1	1	1	1	1	1	2	2	1	1	2	2	2	2	1	1
NLL-04	21.307	LaDArT_SNP03379	Hane et al. (2017)	1	1	2	2	1	1	2	2	2	2	2	2	2	2	1	1	1	2	2	1	1	1	1	2	1	1	1	1	1	2	1	1	1	1	1	1	1	2	1	1	2	2	2	1	1	1
NLL-04	22.4183	LaDArT_SNP18273	Hane et al. (2017)	1	1	2	1	1	1	2	2	2	2	2	2	2	2	1	1	1	2	2	1	1	1	1	2	1	1	1	1	1	2	1	1	1	1	1	1	1	2	1	1	2	2	2	1	1	1
NLL-04	24.2263	LaDArT_PAV25898	Hane et al. (2017)	1	1	2	1	1	1	2	0	2	2	2	2	2	1	1	1	2	2	2	1	1	1	1	2	1	1	1	1	1	2	1	1	1	1	1	1	1	2	1	1	2	2	2	1	1	1
NLL-04	24.8288	LaDArT_PAV15945	Hane et al. (2017)	1	1	2	1	1	1	2	2	2	2	2	2	2	1	1	1	2	2	2	1	1	1	1	2	1	1	1	1	1	0	1	1	1	1	1	1	1	2	1	1	2	2	2	1	1	1
NLL-04	25.417	LaDArT_PAV15107	Hane et al. (2017)	1	1	2	1	1	0	2	2	2	2	2	2	2	1	1	1	2	2	2	1	1	1	1	2	1	1	0	1	0	2	1	1	1	1	1	1	0	2	1	1	2	2	2	1	1	1
NLL-04	26.5937	LaDArT_SNP14845	Hane et al. (2017)	1	1	2	1	1	1	2	2	2	2	2	0	2	1	1	1	2	2	2	1	1	2	1	2	1	1	2	1	1	2	1	1	1	1	1	1	1	2	1	1	2	2	2	1	1	1
NLL-04	28.2797	LaSNP_111	Hane et al. (2017)	1	1	2	1	1	1	2	2	2	2	2	2	2	1	1	1	2	2	2	1	1	2	1	2	1	1	2	1	1	2	2	1	1	1	2	1	1	2	1	1	2	2	2	1	1	1
NLL-04	29.3788	LaDArT_SNP07454	Hane et al. (2017)	1	1	2	1	1	1	2	2	2	2	2	2	2	1	1	1	2	2	2	1	1	2	1	2	1	1	2	1	1	2	2	1	1	1	2	1	1	2	1	1	2	2	2	1	1	1
NLL-04	30.5284	LaDArT_SNP07906	Hane et al. (2017)	1	1	2	1	1	1	2	2	2	2	0	2	2	1	1	1	2	2	2	1	1	2	1	2	1	1	2	1	1	2	2	1	1	1	2	0	1	2	1	1	2	2	2	0	1	1
NLL-04	31.6914	LaDArT_SNP10162	Hane et al. (2017)	1	1	2	1	1	1	2	2	2	2	2	2	2	1	1	1	2	2	2	1	1	2	2	2	1	1	0	1	1	2	2	1	1	1	2	1	1	2	1	1	2	2	2	1	1	1
NLL-04	31.6914	LaDArT_SNP10243	Hane et al. (2017)	1	1	2	1	1	1	2	2	2	2	2	2	2	1	1	1	2	2	2	1	1	0	2	2	1	1	2	1	1	2	0	1	1	1	2	1	1	2	1	1	2	2	2	1	1	1
NLL-04	32.8544	LaDArT_PAV21091	Hane et al. (2017)	1	1	2	1	1	1	2	2	2	2	2	2	2	1	1	1	2	2	2	1	1	2	2	2	1	1	2	1	1	2	2	1	1	1	2	1	1	2	1	1	2	2	2	2	1	1
NLL-04	32.8544	LaDArT_PAV09665	Hane et al. (2017)	1	1	2	1	1	1	2	2	2	2	2	2	2	1	1	1	2	2	2	1	1	2	2	2	1	0	2	1	1	2	2	1	1	1	2	1	1	2	1	1	2	2	2	2	1	1
NLL-04	33.4227	LaDArT_SNP04244	Hane et al. (2017)	2	1	2	1	1	1	2	2	2	2	2	2	2	1	1	1	2	2	2	1	1	2	2	2	1	1	2	1	1	2	2	1	1	1	2	1	1	2	1	1	2	2	2	2	1	1
NLL-04	33.4226	LaDArT_SNP08283	Hane et al. (2017)	2	1	2	1	1	1	2	2	2	2	2	2	2	1	1	1	2	2	2	1	1	2	2	2	1	1	2	1	1	2	2	1	0	1	2	1	1	2	1	1	2	2	2	2	1	1
NLL-04	35.1881	LaDArT_PAV14424	Hane et al. (2017)	2	1	2	1	1	1	2	2	2	2	2	2	2	1	2	1	2	2	2	2	1	2	2	2	1	1	2	1	1	2	2	1	1	1	2	1	1	2	1	1	2	0	2	2	1	1
NLL-04	35.1881	LaSNP_110	Hane et al. (2017)	0	1	2	1	1	1	2	2	2	2	2	2	2	1	2	1	2	2	2	2	1	2	2	2	1	1	2	1	1	2	2	1	1	1	2	1	1	2	1	1	2	2	2	2	1	1
NLL-04	35.7376	LaSNP_109	Hane et al. (2017)	2	1	2	1	1	2	2	2	2	2	2	2	2	1	2	1	2	2	2	2	1	2	2	2	1	1	2	1	1	2	2	1	1	1	2	1	1	2	1	1	2	2	2	2	1	1
NLL-04	35.7376	LaDArT_PAV14761	Hane et al. (2017)	2	1	2	1	1	2	2	2	2	2	2	2	2	1	2	1	2	2	2	2	1	2	2	2	1	1	2	1	1	2	2	1	1	1	2	1	1	2	1	1	2	2	2	2	1	1
NLL-04	36.2994	LaDArT_SNP05066	Hane et al. (2017)	2	1	2	1	1	2	2	2	2	2	2	2	2	1	2	1	2	2	2	2	1	2	2	2	1	1	2	1	1	2	2	1	1	1	2	1	1	1	1	1	2	2	2	2	1	1
NLL-04	36.8429	LaDArT_SNP05021	Hane et al. (2017)	2	1	2	1	1	2	2	2	2	2	2	2	2	1	2	1	2	2	2	2	1	2	2	2	1	1	2	1	1	2	2	1	1	1	2	1	1	1	1	1	2	2	2	2	1	1
NLL-04	37.942	LaDArT_SNP12518	Hane et al. (2017)	2	1	2	1	1	2	2	2	2	2	2	2	2	1	2	1	2	2	2	2	1	2	2	2	1	1	2	1	1	2	2	1	1	2	2	1	1	1	1	1	2	2	2	2	1	1
NLL-04	38.4914	LaDArT_PAV20943	Hane et al. (2017)	2	1	2	1	1	2	2	2	2	2	2	2	2	1	2	1	2	2	2	2	1	2	2	2	1	1	2	1	1	2	2	1	1	2	2	1	1	1	1	1	2	2	2	2	1	1
NLL-04	39.6152	LaDArT_SNP18551	Hane et al. (2017)	2	1	2	1	1	2	2	2	2	2	2	2	2	1	2	1	2	2	2	2	2	2	2	2	1	1	2	1	1	2	2	1	1	2	2	1	1	1	1	1	2	2	2	2	1	1
NLL-04	39.6152	LaSNP_382	Hane et al. (2017)	2	1	2	1	1	2	2	2	2	2	2	2	2	1	2	1	2	2	2	2	2	2	2	2	1	1	2	1	1	2	2	1	1	2	2	1	1	1	1	1	2	2	2	2	1	1
NLL-04	40.1587	LaDArT_SNP07263	Hane et al. (2017)	2	1	2	1	1	2	2	2	2	2	1	2	2	1	2	1	2	2	2	2	2	2	2	2	1	1	2	1	1	2	2	1	1	2	2	1	1	1	1	1	2	2	2	2	1	1
NLL-04	40.1587	LaDArT_SNP06532	Hane et al. (2017)	2	1	2	1	1	2	2	2	2	2	1	2	2	1	2	1	2	2	2	2	2	2	2	2	1	1	2	1	1	2	2	1	1	2	2	1	1	1	1	1	2	2	2	2	1	1
NLL-04	40.7143	LaDArT_PAV08177	Hane et al. (2017)	2	1	2	1	1	2	2	2	2	2	1	2	2	1	2	1	2	2	2	2	2	2	2	2	1	1	2	1	1	2	2	1	1	2	2	1	1	1	1	1	2	2	2	2	1	1
NLL-04	41.8509	LaDArT_SNP10081	Hane et al. (2017)	2	1	2	1	1	2	2	2	2	2	1	2	2	1	2	1	2	2	2	2	2	2	0	2	1	1	2	1	1	2	2	1	1	2	2	1	1	1	1	1	2	2	2	2	1	1
NLL-04	42.4003	LaSNP_355	Hane et al. (2017)	2	1	2	1	1	2	2	2	2	2	2	2	2	1	2	1	2	2	2	2	2	2	2	2	1	1	2	1	1	2	2	1	1	2	2	1	1	1	1	1	2	2	2	2	1	1
NLL-04	42.9956	LaDArT_PAV23746	Hane et al. (2017)	2	1	2	1	1	0	0	2	2	2	2	2	2	1	2	1	0	2	2	2	2	2	2	2	1	1	2	1	1	0	2	1	1	2	2	1	1	1	1	1	2	2	2	2	1	1
NLL-04	44.8257	LaDArT_SNP15843	Hane et al. (2017)	2	1	2	1	1	2	2	2	2	2	2	2	2	1	2	1	2	2	2	2	1	1	2	2	1	1	2	1	1	2	2	1	1	2	2	1	1	1	1	1	2	2	2	2	1	1
NLL-04	45.4004	LaDArT_PAV24477	Hane et al. (2017)	2	1	2	1	1	0	2	0	2	2	2	2	2	1	2	1	2	0	2	0	1	1	2	2	1	1	2	1	1	2	2	1	1	2	2	1	1	1	1	1	2	2	2	2	1	1
NLL-04	46.5771	LaDArT_SNP06944	Hane et al. (2017)	2	1	2	1	1	2	2	2	2	0	2	2	2	1	2	1	2	2	2	2	1	1	2	2	1	1	2	1	1	2	2	1	1	2	2	2	1	1	1	1	2	2	2	2	1	1
NLL-04	46.5771	LaDArT_PAV16075	Hane et al. (2017)	2	1	2	1	1	0	2	2	2	0	2	2	2	1	2	1	2	2	2	2	1	1	2	2	1	1	2	1	1	2	2	1	1	2	2	2	1	1	1	1	2	2	2	2	1	1
NLL-04	46.5771	LaDArT_SNP05564	Hane et al. (2017)	2	1	2	1	1	2	2	2	2	1	2	2	2	1	2	1	2	2	2	2	1	1	2	2	1	1	2	1	1	2	2	1	1	2	2	2	1	1	1	1	2	2	2	2	1	1
NLL-04	46.5771	LaDArT_PAV05952	Hane et al. (2017)	2	1	2	1	1	2	2	2	2	1	2	2	2	1	2	1	2	2	2	2	1	1	2	2	1	1	2	1	1	2	2	1	1	2	2	2	1	1	1	1	2	2	2	2	1	1
NLL-04	47.7137	LaDArT_SNP03996	Hane et al. (2017)	2	1	2	1	1	2	2	2	2	1	2	2	2	2	2	1	2	2	2	2	1	1	2	2	2	1	2	1	1	2	2	1	1	2	2	2	1	1	1	1	2	2	2	2	1	1
NLL-04	47.7137	LaDArT_PAV25729	Hane et al. (2017)	2	1	2	1	1	2	2	2	2	1	2	2	2	2	2	1	2	2	2	2	1	1	2	2	2	1	2	1	1	0	2	1	1	2	2	2	1	1	1	1	2	2	2	2	1	1
NLL-04	47.7137	LaSNP_229	Hane et al. (2017)	2	1	2	1	1	2	2	2	2	1	2	2	2	2	2	1	2	2	2	2	1	1	2	2	2	1	2	1	1	2	2	1	1	2	2	2	1	1	1	1	2	2	2	2	1	1
NLL-04	48.2572	LaDArT_SNP07498	Hane et al. (2017)	2	1	2	1	1	2	2	2	2	1	2	2	2	2	2	1	2	2	2	2	1	1	2	2	2	1	2	1	1	2	2	1	1	2	2	2	1	1	1	1	2	2	2	2	1	1
NLL-04	48.8319	LaDArT_PAV09563	Hane et al. (2017)	2	1	2	1	1	2	2	2	2	1	2	2	2	2	1	1	2	2	2	2	1	1	2	2	2	1	2	1	1	2	2	1	0	2	2	2	1	1	1	1	2	2	2	2	1	1
NLL-04	48.8319	LaDArT_SNP14899	Hane et al. (2017)	2	1	2	1	1	2	2	2	2	1	2	2	2	2	1	1	2	2	2	2	1	1	2	2	2	1	2	1	1	2	2	1	1	2	2	2	1	1	1	1	2	2	2	2	1	1
NLL-04	49.3814	LaDArT_SNP08538	Hane et al. (2017)	2	1	2	1	1	2	2	2	2	1	2	2	2	2	1	1	2	2	2	2	1	1	2	2	2	1	2	1	1	2	2	1	1	2	2	2	1	1	1	1	2	2	2	2	1	1
NLL-04	49.9496	LaDArT_SNP10907	Hane et al. (2017)	2	1	2	1	1	2	0	2	2	1	2	2	2	2	1	1	2	2	2	2	1	1	2	2	2	1	2	1	1	2	2	2	1	2	2	2	1	1	1	1	2	2	2	2	1	1
NLL-04	51.6744	LaDArT_SNP08337	Hane et al. (2017)	2	1	2	1	1	2	2	2	2	1	2	2	2	2	1	1	2	2	2	2	1	1	2	2	2	1	2	1	2	2	2	2	1	2	2	2	1	1	1	1	2	2	2	2	1	1
NLL-04	51.6744	LaDArT_SNP15743	Hane et al. (2017)	2	1	2	1	1	2	2	2	2	1	2	2	2	2	1	1	2	2	2	2	1	1	2	2	2	1	2	1	2	2	2	2	1	2	2	2	1	1	1	1	2	2	2	2	1	1
NLL-04	52.7735	LaDArT_SNP18516	Hane et al. (2017)	2	1	2	1	1	2	2	2	2	1	2	2	2	2	1	1	2	2	2	2	1	1	2	2	2	1	2	1	2	2	2	2	1	2	2	2	2	1	1	1	2	2	2	2	2	1
NLL-04	53.317	LaSNP_325	Hane et al. (2017)	2	1	2	1	1	2	2	1	2	1	2	2	2	2	1	1	2	2	2	2	1	1	2	2	2	1	2	1	2	2	2	2	1	2	2	2	2	1	1	1	2	2	2	2	2	1
NLL-04	54.9843	LaDArT_SNP12441	Hane et al. (2017)	2	1	2	1	1	2	2	2	2	1	2	2	2	2	1	1	2	2	2	2	1	1	2	2	2	1	2	1	2	2	2	2	1	2	2	2	2	1	1	1	2	2	2	2	1	1
NLL-04	56.7707	LaDArT_SNP19073	Hane et al. (2017)	2	1	2	1	1	2	2	2	2	1	2	2	2	2	2	1	2	2	2	2	1	1	2	2	2	1	2	1	2	2	0	2	1	2	2	1	0	1	0	1	2	0	2	2	2	1
NLL-04	57.3522	LaDArT_SNP12827	Hane et al. (2017)	2	1	2	1	1	2	2	2	2	1	2	2	2	2	2	1	2	2	2	2	1	1	2	2	2	1	2	1	2	2	2	2	1	2	2	1	2	1	1	1	2	2	2	2	2	1
NLL-04	57.9077	LaDArT_SNP05701	Hane et al. (2017)	2	1	2	1	1	2	2	2	2	1	2	2	2	2	2	1	2	0	2	2	1	1	2	2	2	1	2	1	2	2	2	2	1	2	2	0	2	1	1	1	2	2	1	2	2	1
NLL-04	58.4633	LaSNP_210	Hane et al. (2017)	2	1	2	1	1	2	2	2	2	1	2	2	2	2	2	1	2	2	2	2	1	1	2	2	2	1	2	1	2	2	2	2	1	2	2	1	2	1	1	1	2	2	1	2	2	1
NLL-04	59.5746	LaDArT_SNP06632	Hane et al. (2017)	2	1	2	1	1	2	2	2	2	1	2	2	2	2	2	1	2	2	2	2	1	1	2	2	2	1	2	1	2	2	2	2	1	2	2	1	2	1	1	1	2	2	1	2	2	1
NLL-04	59.5746	LaDArT_SNP06824	Hane et al. (2017)	2	1	2	1	1	2	2	2	2	1	2	2	2	2	2	1	2	2	2	2	1	1	2	2	2	1	2	1	2	2	2	2	1	2	2	1	2	1	1	1	2	2	1	2	2	1
NLL-04	60.1364	LaDArT_SNP03270	Hane et al. (2017)	2	1	2	1	1	0	2	2	2	1	0	2	2	2	2	1	2	2	2	2	1	1	2	2	2	1	2	1	2	2	2	2	1	2	2	1	2	1	1	1	2	2	1	2	2	1
NLL-04	60.1364	LaSNP_211	Hane et al. (2017)	2	1	2	1	1	2	2	2	2	1	2	2	2	2	2	1	2	2	2	2	1	1	2	2	2	1	2	1	2	2	2	2	1	2	2	1	2	1	1	1	2	2	1	2	2	1
NLL-04	60.692	LaDArT_PAV17232	Hane et al. (2017)	2	1	2	1	1	2	2	2	2	1	2	2	2	2	2	1	2	2	2	2	1	1	2	2	2	1	2	1	2	2	1	2	1	2	2	1	2	1	1	1	2	2	1	2	2	1
NLL-04	60.692	LaDArT_SNP17366	Hane et al. (2017)	2	1	2	1	1	2	2	2	2	1	2	2	2	2	2	1	2	2	2	2	1	1	2	2	2	1	2	1	2	2	1	2	1	2	2	1	2	1	1	1	2	2	1	2	2	1
NLL-04	63.0748	HMT/HLT	developed within this study	2	1	2	1	1	2	2	2	2	1	2	2	2	2	2	1	2	2	2	2	1	1	2	1	2	1	2	1	0	2	1	2	1	2	2	1	2	1	0	1	2	2	0	2	2	1
NLL-04	65.5157	LaDArT_PAV28429	Hane et al. (2017)	2	1	2	1	1	2	2	2	2	1	2	2	2	2	2	1	2	0	2	2	1	1	2	1	2	1	2	1	2	2	1	2	1	2	2	1	1	1	1	1	2	2	1	2	2	1
NLL-04	65.5157	LaSNP_545	Hane et al. (2017)	2	1	2	1	1	2	2	2	2	1	2	2	2	2	2	1	2	2	2	2	1	1	2	1	2	1	2	1	2	2	1	2	1	2	2	1	1	1	1	1	2	2	1	2	2	1
NLL-04	66.0839	LaDArT_PAV14599	Hane et al. (2017)	2	1	2	1	1	2	2	2	2	1	2	2	2	2	2	1	2	2	2	2	1	1	2	1	1	0	2	1	2	2	0	2	1	2	2	1	1	1	1	1	2	2	1	2	2	1
NLL-04	66.6521	LaDArT_SNP04196	Hane et al. (2017)	2	1	2	1	1	2	2	2	2	2	2	2	2	2	2	1	2	2	2	2	1	1	2	1	1	1	2	1	2	2	1	2	1	2	2	1	1	1	1	1	2	2	1	2	2	1
NLL-04	66.6521	LaDArT_SNP10754	Hane et al. (2017)	2	1	2	1	1	2	2	2	2	2	2	2	2	2	2	1	2	2	2	2	1	1	2	1	1	1	2	1	0	2	1	2	1	2	2	1	1	1	1	1	2	2	1	2	2	1
NLL-04	66.6521	LaDArT_SNP11171	Hane et al. (2017)	2	1	2	1	1	2	2	2	2	2	2	2	2	2	2	1	2	2	2	2	1	0	2	1	1	1	2	1	2	2	1	2	1	2	2	1	1	1	1	1	2	2	1	2	2	1
NLL-04	66.6521	LaDArT_SNP04685	Hane et al. (2017)	2	1	2	1	1	2	2	2	2	2	2	2	2	2	2	1	2	2	2	2	1	1	2	0	1	1	2	1	2	2	1	2	1	2	2	1	1	1	1	1	2	2	1	2	2	1
NLL-04	67.214	LaSNP_520	Hane et al. (2017)	2	1	2	2	1	2	2	2	2	2	2	2	2	2	2	1	2	2	2	2	1	1	2	1	1	1	2	1	2	2	1	2	1	2	2	1	0	1	1	1	2	2	1	2	2	1
NLL-04	68.3505	LaDArT_PAV24523	Hane et al. (2017)	2	1	2	2	1	2	2	2	2	2	2	2	2	2	2	1	2	2	2	2	1	1	2	1	1	1	2	1	2	2	1	2	1	2	2	1	1	1	1	1	2	2	1	2	2	1
NLL-04	68.9123	LaDArT_SNP08613	Hane et al. (2017)	2	1	2	2	1	2	2	2	2	2	2	2	2	2	2	0	2	2	2	2	1	1	2	1	1	1	2	1	2	2	1	2	1	2	2	1	1	1	1	1	2	2	1	2	2	1
NLL-04	70.1321	LaDArT_SNP00506	Hane et al. (2017)	2	1	2	2	1	2	0	0	2	2	2	2	2	2	2	1	2	2	2	2	1	1	2	1	1	1	2	1	2	2	1	2	0	2	2	1	1	1	1	1	2	0	1	2	2	1
NLL-04	70.1321	LaDArT_SNP16469	Hane et al. (2017)	2	1	2	2	1	2	2	2	2	2	2	2	2	2	2	1	2	2	2	2	1	1	2	1	1	1	2	1	2	2	1	2	1	2	2	1	1	1	1	1	2	2	1	2	2	1
NLL-04	70.6756	LaDArT_SNP15555	Hane et al. (2017)	2	1	2	2	1	2	2	2	2	2	2	2	2	2	2	1	2	2	2	2	1	1	2	1	1	1	2	1	2	2	1	2	1	2	2	1	1	1	1	1	2	2	1	2	2	2
NLL-04	71.2374	LaDArT_SNP02018	Hane et al. (2017)	2	1	2	2	1	2	2	2	2	2	0	2	2	2	2	1	2	2	2	2	1	1	2	1	1	1	2	1	2	2	1	2	1	2	2	1	1	1	1	1	2	2	1	0	2	2
NLL-04	71.7992	LaDArT_SNP01379	Hane et al. (2017)	2	1	2	2	1	2	2	2	2	2	2	2	2	2	2	1	2	2	2	2	1	1	2	1	1	1	2	1	2	2	1	2	1	2	2	1	1	1	1	1	2	2	1	2	2	2
NLL-04	73.4665	LaDArT_SNP04230	Hane et al. (2017)	1	1	2	2	1	2	2	2	2	2	2	2	2	2	2	1	2	2	2	2	1	1	2	1	1	1	2	2	2	2	1	2	1	2	2	1	1	1	1	1	2	2	1	2	2	2
NLL-04	74.6295	LaDArT_PAV22699	Hane et al. (2017)	1	1	2	2	1	2	0	2	2	2	2	2	2	2	2	1	2	0	2	2	1	1	2	1	1	1	2	2	2	2	1	2	1	2	2	1	1	1	1	1	2	2	1	2	2	2
NLL-04	75.2043	LaSNP_259	Hane et al. (2017)	1	1	2	2	1	2	2	2	2	2	2	2	2	2	2	1	2	2	2	2	1	1	2	1	1	1	2	2	2	2	1	2	1	2	2	1	1	1	1	1	2	2	1	2	2	2
NLL-04	77.5047	LaDArT_PAV24662	Hane et al. (2017)	1	1	2	2	1	2	2	2	2	2	2	2	2	2	2	1	2	2	2	1	1	1	2	1	1	1	1	0	2	2	1	2	1	2	2	1	1	1	1	1	2	2	1	2	2	2
NLL-04	78.0603	LaSNP_274	Hane et al. (2017)	1	1	2	2	2	2	2	2	2	2	2	2	2	2	2	1	2	2	2	1	1	1	2	1	1	1	1	2	2	2	1	2	1	2	2	1	1	1	1	1	2	2	1	2	2	2
NLL-04	78.6098	LaDArT_SNP16479	Hane et al. (2017)	1	1	2	2	2	1	2	2	2	2	2	2	2	2	2	1	2	2	2	1	1	1	2	1	1	1	1	2	2	2	1	2	1	2	2	1	0	1	1	1	2	2	1	2	2	2
NLL-04	80.315	LaDArT_PAV00451	Hane et al. (2017)	1	1	2	2	2	1	2	2	2	2	2	2	2	2	2	1	2	2	2	1	1	1	2	1	1	1	1	2	2	2	1	2	2	2	2	1	0	1	1	1	2	2	1	2	2	2
NLL-04	82.0398	LaDArT_SNP14482	Hane et al. (2017)	1	1	2	2	2	1	2	2	2	2	2	2	2	2	2	1	2	2	2	1	1	1	2	1	1	1	1	2	2	2	1	2	1	2	2	1	1	1	1	1	1	2	1	2	2	2
NLL-04	82.5893	LaSNP_351	Hane et al. (2017)	1	1	2	2	2	1	2	2	2	2	2	2	2	2	2	1	2	2	2	1	1	1	2	1	1	1	1	2	2	2	1	2	1	2	2	1	1	1	1	1	1	2	1	2	2	2
NLL-04	82.5893	LaDArT_PAV00302	Hane et al. (2017)	1	1	2	2	2	0	0	2	2	2	2	2	2	2	2	1	2	2	2	1	1	1	2	1	1	1	1	2	2	2	0	2	1	2	2	1	1	1	1	1	1	2	1	2	2	2
NLL-04	82.5893	LaDArT_PAV00513	Hane et al. (2017)	0	1	2	2	2	1	2	2	0	2	2	2	2	2	2	1	0	2	2	1	1	1	2	1	1	1	1	0	2	2	1	2	1	2	2	1	1	1	1	1	1	2	1	2	2	2
NLL-04	82.5893	LaDArT_PAV21134	Hane et al. (2017)	1	1	2	2	2	1	2	2	2	2	2	2	2	2	2	1	2	2	2	1	1	1	2	1	1	1	1	2	2	2	1	2	1	2	2	1	1	1	0	1	1	2	1	2	2	2
NLL-04	82.5893	LaDArT_PAV01401	Hane et al. (2017)	1	1	2	2	2	1	2	2	2	2	2	2	2	2	2	1	2	2	2	1	1	1	2	1	1	1	1	2	2	2	1	2	1	2	2	1	1	1	1	1	1	2	1	2	2	2
NLL-04	83.7006	LaSNP_329	Hane et al. (2017)	1	1	2	2	2	1	2	2	2	2	2	2	2	2	2	1	2	2	2	1	1	1	2	1	1	1	1	2	2	2	1	1	1	2	2	1	1	1	1	1	1	2	1	2	2	2
NLL-04	83.7006	LaDArT_SNP19027	Hane et al. (2017)	1	1	2	0	2	1	2	2	2	2	2	2	2	2	2	1	2	2	2	1	1	1	2	1	1	1	1	2	0	2	1	1	0	2	2	1	1	1	1	1	1	2	1	2	2	2
NLL-04	83.7006	LaDArT_SNP05238	Hane et al. (2017)	1	1	2	2	2	1	2	2	2	2	2	2	2	2	2	1	2	2	2	1	1	1	2	1	1	1	1	2	2	2	1	1	1	2	2	1	1	1	1	1	1	2	1	2	2	2
NLL-04	84.2753	LaDArT_PAV17261	Hane et al. (2017)	1	1	2	2	2	1	2	2	2	2	2	2	2	2	2	1	2	2	2	1	1	1	2	1	1	1	1	0	2	2	1	1	1	2	2	1	1	1	1	1	1	2	1	2	2	2
NLL-04	86.6868	LaDArT_PAV17252	Hane et al. (2017)	1	1	2	1	2	1	2	2	2	2	2	2	2	2	2	1	2	2	2	1	1	1	2	1	1	1	1	2	2	2	1	1	1	2	2	1	1	1	1	1	1	2	1	2	2	2
NLL-04	87.8498	LaDArT_SNP05117	Hane et al. (2017)	1	1	2	1	2	1	2	2	2	2	2	2	2	2	2	1	2	2	2	1	1	1	2	1	1	1	1	2	2	2	1	1	1	2	2	1	1	1	1	1	1	2	1	2	2	2
NLL-04	88.4246	LaDArT_PAV10365	Hane et al. (2017)	1	1	2	0	2	1	2	2	2	2	2	2	2	2	2	1	0	2	2	1	1	1	2	1	1	2	1	2	2	2	1	1	1	2	2	1	1	1	1	0	1	2	0	2	2	2
NLL-04	89.0128	LaDArT_PAV22564	Hane et al. (2017)	1	1	2	0	2	1	2	2	2	2	2	2	2	2	2	1	2	2	2	1	1	1	2	1	1	2	1	2	2	2	1	1	0	2	2	1	2	1	1	1	1	2	1	2	2	2
NLL-04	89.6081	LaDArT_PAV07865	Hane et al. (2017)	1	1	2	1	2	1	2	2	2	2	2	2	2	2	2	1	2	2	2	0	1	1	2	1	1	0	1	2	2	2	1	1	2	2	2	1	1	1	1	1	1	2	1	2	2	2
NLL-04	90.7988	LaDArT_PAV12521	Hane et al. (2017)	1	1	2	1	2	1	2	2	2	2	2	2	2	2	2	1	2	2	2	1	1	1	2	1	1	0	1	2	2	2	1	1	0	1	2	1	1	1	1	1	1	2	1	2	2	2
NLL-04	91.9618	LaDArT_SNP05397	Hane et al. (2017)	1	1	2	1	2	1	2	2	2	2	2	2	2	2	1	1	2	2	2	1	1	1	2	1	1	1	1	2	2	2	0	1	1	1	2	1	1	1	1	1	1	2	1	2	2	2
NLL-04	92.5113	LaDArT_SNP11692	Hane et al. (2017)	1	1	2	1	2	1	2	2	2	2	2	2	2	2	1	1	2	2	2	1	1	1	2	1	1	1	1	2	2	2	1	1	1	1	2	1	1	1	1	1	1	2	1	2	2	2
NLL-04	93.0731	LaDArT_SNP08930	Hane et al. (2017)	0	1	1	1	2	1	2	2	2	2	2	2	2	2	1	1	2	2	2	1	1	1	2	1	1	1	1	2	0	2	1	1	1	1	2	1	1	1	1	1	1	2	1	2	2	2
NLL-04	94.3554	LaDArT_SNP14859	Hane et al. (2017)	1	1	1	1	2	1	2	2	2	2	2	2	2	0	1	1	2	2	2	1	1	1	2	1	1	0	2	0	2	2	1	1	0	1	2	1	1	1	0	1	1	0	1	2	2	2
NLL-04	94.3554	LaDArT_SNP05457	Hane et al. (2017)	1	1	1	1	2	1	2	2	2	2	2	2	2	2	1	1	2	2	2	1	1	1	2	1	1	1	2	2	2	2	1	1	1	1	2	1	1	1	1	1	1	2	1	2	2	2
NLL-04	94.9049	LaDArT_SNP13372	Hane et al. (2017)	1	1	1	1	2	1	2	2	2	2	2	2	2	2	1	1	2	2	2	1	1	1	2	1	1	1	2	2	2	2	1	1	1	1	2	1	1	1	1	1	1	1	1	2	2	2
NLL-04	94.9049	LaDArT_SNP15541	Hane et al. (2017)	1	1	1	1	2	1	2	2	2	2	2	2	2	2	1	1	2	2	2	1	1	1	2	1	1	1	2	2	2	2	1	1	1	1	2	1	1	1	1	1	1	1	1	2	2	2
NLL-04	94.9049	LaDArT_PAV23348	Hane et al. (2017)	1	1	1	0	2	1	2	2	2	2	2	2	2	0	1	0	2	2	2	0	1	1	2	1	1	0	2	2	2	2	1	1	0	1	2	0	1	1	1	1	1	1	1	2	2	2
NLL-04	94.9049	LaDArT_PAV08028	Hane et al. (2017)	1	1	1	1	2	1	2	2	2	2	2	2	2	0	1	1	2	2	2	1	0	1	2	1	1	0	2	2	2	2	1	1	0	1	2	1	1	1	1	1	1	1	1	2	2	2
NLL-04	95.4863	LaDArT_SNP03745	Hane et al. (2017)	1	1	1	1	2	1	2	2	2	2	2	2	2	2	1	1	2	2	2	1	1	1	2	1	1	1	2	2	2	2	1	1	1	1	2	1	1	1	1	1	1	1	1	2	2	2
NLL-04	95.4863	LaDArT_SNP17151	Hane et al. (2017)	1	1	1	1	2	1	2	2	2	2	0	0	2	0	1	1	2	2	2	1	1	1	2	1	1	1	2	2	2	2	1	1	1	1	2	1	1	1	1	1	1	1	1	2	2	2
NLL-04	96.0481	LaDArT_SNP14481	Hane et al. (2017)	1	1	1	1	2	1	2	2	2	2	2	2	2	2	1	1	2	2	2	1	1	1	2	1	1	1	2	2	2	2	1	1	1	1	2	1	1	1	1	1	1	1	1	2	2	2
NLL-04	96.6163	LaDArT_SNP05590	Hane et al. (2017)	1	1	1	1	2	1	2	2	2	2	0	2	2	0	0	1	2	2	2	1	1	1	2	1	1	1	2	2	2	2	1	1	1	1	2	1	1	1	1	1	1	1	1	2	2	2
NLL-04	97.1911	LaDArT_SNP13566	Hane et al. (2017)	1	1	1	1	2	1	2	2	2	2	2	2	2	2	1	1	2	2	2	1	1	1	2	1	1	1	2	2	2	2	1	1	1	1	2	1	1	1	1	1	1	1	1	2	2	2
NLL-04	98.3024	LaSNP_464	Hane et al. (2017)	1	1	1	1	1	1	2	2	2	2	2	2	2	2	1	1	2	2	2	1	1	1	2	1	1	1	2	2	2	2	1	1	1	1	2	1	1	1	1	1	1	1	1	2	2	2
NLL-04	98.8518	LaDArT_SNP03827	Hane et al. (2017)	1	1	1	1	1	1	2	2	2	2	2	2	2	2	1	1	2	2	2	1	1	1	2	1	1	1	2	2	2	2	0	1	1	1	2	1	1	1	1	1	1	1	1	2	2	2
NLL-04	99.4074	LaDArT_SNP10212	Hane et al. (2017)	1	1	1	1	1	1	2	2	2	2	2	2	2	2	1	1	2	2	2	1	1	1	2	1	1	1	2	2	2	2	1	1	1	1	2	1	1	1	1	1	1	1	1	2	2	2
NLL-04	99.9569	LaSNP_117	Hane et al. (2017)	1	1	1	1	1	1	2	2	2	2	2	2	2	2	1	2	2	2	2	1	1	1	2	1	1	1	2	2	2	2	1	1	1	1	2	1	1	1	1	1	1	1	1	2	2	2
NLL-04	100.5	LaDArT_SNP05954	Hane et al. (2017)	1	1	1	1	1	1	2	2	2	2	2	2	2	2	1	2	2	2	2	1	1	1	2	1	1	1	2	2	2	2	1	1	1	1	2	1	1	1	1	1	1	1	1	2	2	2
NLL-04	101.624	LaDArT_SNP11348	Hane et al. (2017)	1	1	1	1	1	1	2	2	2	2	2	2	2	2	1	2	0	2	2	1	1	1	0	1	1	1	2	2	2	2	1	1	1	1	2	1	1	1	1	1	1	1	1	2	2	2
NLL-04	103.329	LaDArT_SNP03581	Hane et al. (2017)	2	1	1	1	1	1	2	2	2	2	2	2	2	2	1	2	2	2	2	1	1	2	2	1	1	1	2	2	2	2	1	1	1	1	2	1	1	2	1	1	1	1	1	2	2	2
NLL-04	103.329	LaDArT_SNP11857	Hane et al. (2017)	2	1	1	1	1	1	2	0	2	2	2	2	2	2	1	2	2	2	2	1	1	2	2	1	1	0	2	2	2	2	1	1	1	1	2	1	1	2	1	1	1	1	1	2	2	0
NLL-04	105.074	LaDArT_SNP18490	Hane et al. (2017)	2	1	1	1	1	1	2	2	2	2	2	2	2	2	1	2	2	2	2	2	1	2	2	1	1	1	1	2	2	2	1	1	1	1	2	1	1	2	1	1	1	1	1	2	2	2
NLL-04	105.074	LaDArT_SNP04791	Hane et al. (2017)	2	1	1	1	1	1	2	2	2	2	2	2	2	2	1	2	2	2	2	2	1	2	2	1	1	1	1	2	2	2	1	1	1	1	2	1	1	2	1	1	1	1	1	2	2	2
NLL-04	105.074	LaDArT_PAV11935	Hane et al. (2017)	2	1	0	1	1	1	2	2	2	2	2	2	2	2	1	2	2	2	2	2	1	2	2	1	1	1	1	2	2	2	0	1	0	1	2	1	1	2	1	1	0	1	1	2	2	2
NLL-04	106.251	LaDArT_SNP02796	Hane et al. (2017)	2	1	1	1	1	1	2	2	2	2	2	2	2	2	1	2	2	2	2	2	1	2	2	1	1	1	1	2	2	2	1	1	1	1	2	1	1	2	1	1	1	1	1	2	2	2
NLL-04	107.414	LaDArT_PAV26696	Hane et al. (2017)	2	1	1	1	1	1	2	2	2	2	2	2	2	2	1	2	2	2	2	2	1	2	2	1	1	0	1	2	2	2	1	1	1	1	2	1	1	2	0	1	0	1	1	2	2	2
NLL-04	107.989	LaDArT_SNP00390	Hane et al. (2017)	2	1	1	1	1	1	2	2	2	2	2	2	2	2	1	2	2	2	2	2	1	2	2	1	1	1	1	2	2	2	1	1	1	1	2	1	1	2	1	1	1	1	1	2	2	2
NLL-04	108.544	LaSNP_115	Hane et al. (2017)	2	1	1	1	1	1	2	2	2	2	2	2	2	2	1	2	2	2	2	2	1	2	2	1	2	1	1	2	2	2	1	1	1	1	2	1	0	2	1	1	1	1	1	2	2	2
NLL-04	108.544	LaDArT_SNP14430	Hane et al. (2017)	2	1	1	1	1	1	2	2	2	2	2	2	2	2	1	2	2	2	2	2	1	2	2	1	2	1	1	2	2	2	1	1	1	1	2	1	1	2	1	1	1	1	1	2	2	2
NLL-04	110.249	LaDArT_SNP02435	Hane et al. (2017)	0	1	1	1	1	1	2	2	2	2	2	2	2	2	1	2	2	2	2	2	1	2	2	1	2	2	1	2	2	2	1	1	1	1	2	1	1	2	1	1	1	1	1	2	2	2
NLL-04	110.249	LaDArT_PAV16088	Hane et al. (2017)	2	1	1	1	1	1	0	2	0	2	2	2	2	2	1	0	2	0	0	2	1	2	2	1	2	2	1	2	2	2	1	1	1	1	2	1	1	2	1	1	1	1	1	2	2	2
NLL-04	110.249	LaDArT_PAV10050	Hane et al. (2017)	2	1	1	1	1	1	1	2	2	2	2	2	2	2	1	2	0	2	2	2	1	2	2	1	2	0	1	0	0	2	1	1	1	1	2	1	1	2	1	1	1	1	1	2	2	2
NLL-04	111.5	LaDArT_PAV16104	Hane et al. (2017)	2	1	1	1	1	1	2	2	0	2	2	2	2	2	1	2	2	2	2	2	1	2	2	1	2	2	1	2	2	2	1	1	1	1	2	1	1	2	1	1	1	1	1	2	2	2
NLL-04	111.5	LaDArT_PAV24497	Hane et al. (2017)	2	1	1	1	1	1	2	0	2	2	2	2	2	0	1	2	2	2	2	2	1	2	2	1	2	2	1	2	2	0	1	1	1	1	2	1	1	2	1	1	1	1	1	2	2	2
NLL-04	112.691	LaDArT_SNP17637	Hane et al. (2017)	2	1	1	1	1	1	2	2	2	2	2	1	2	2	1	2	2	2	2	2	1	2	2	1	2	2	1	2	2	2	1	1	1	1	2	1	1	2	1	1	1	1	1	2	2	1
NLL-04	113.84	LaDArT_SNP00477	Hane et al. (2017)	1	1	1	1	1	1	2	2	2	2	2	1	2	2	1	2	2	2	2	2	1	2	2	1	0	0	1	2	2	2	1	1	1	1	2	2	1	2	1	1	1	1	1	2	2	1
NLL-04	116.82	LaDArT_SNP16217	Hane et al. (2017)	1	1	1	1	1	1	2	2	1	2	2	1	2	2	1	2	2	1	2	2	1	2	2	1	2	2	1	2	2	2	1	1	1	1	2	2	1	2	1	1	1	1	1	2	2	1
NLL-04	117.401	LaDArT_PAV27566	Hane et al. (2017)	1	1	1	1	1	1	2	2	1	2	2	1	2	2	1	2	2	1	0	2	1	2	2	1	2	1	1	2	2	2	1	1	1	1	2	2	1	2	1	1	1	1	1	0	2	1
NLL-04	117.976	LaDArT_SNP11743	Hane et al. (2017)	1	1	1	1	1	1	2	2	1	2	2	1	2	2	1	2	2	1	2	2	1	2	2	1	2	2	1	2	2	2	1	1	1	1	2	2	1	2	1	1	1	1	1	2	2	1
NLL-04	118.519	LaDArT_SNP00851	Hane et al. (2017)	1	1	1	1	1	1	2	2	1	2	2	1	2	2	1	2	2	1	2	2	1	2	2	1	2	2	1	2	2	2	1	1	1	1	2	2	1	2	1	1	1	1	1	2	2	1
NLL-04	118.519	LaDArT_PAV00840	Hane et al. (2017)	1	1	1	1	1	1	2	2	1	2	2	1	2	2	1	2	2	1	2	0	1	2	2	1	2	2	1	2	2	2	1	1	1	1	2	2	1	2	1	1	1	1	1	2	2	1
NLL-04	119.101	LaDArT_PAV03547	Hane et al. (2017)	1	1	1	1	1	1	2	2	1	2	2	1	2	2	1	2	2	1	2	2	0	2	2	1	2	2	1	2	2	2	1	1	0	1	2	2	1	2	1	1	1	1	1	2	2	1
NLL-04	119.682	LaDArT_SNP18757	Hane et al. (2017)	1	1	1	1	1	1	2	2	1	2	2	1	2	2	1	2	2	1	2	2	1	2	2	1	2	2	1	2	2	2	1	1	1	1	2	2	1	2	1	1	1	1	1	2	2	1
NLL-04	120.806	LaDArT_SNP05056	Hane et al. (2017)	1	1	1	1	1	1	2	2	1	2	2	1	2	2	1	2	2	1	2	2	1	2	2	1	2	2	1	2	2	2	1	1	1	2	2	2	1	2	1	1	1	1	1	2	2	1
NLL-04	121.355	LaDArT_SNP09103	Hane et al. (2017)	1	1	1	1	1	1	2	2	1	2	2	1	2	2	1	2	2	1	2	2	2	2	2	1	2	2	1	2	2	2	1	1	1	2	2	2	1	2	1	1	1	1	1	2	2	1
NLL-04	121.355	LaDArT_SNP11830	Hane et al. (2017)	1	1	1	1	1	1	2	2	1	2	2	1	2	2	1	2	2	1	2	2	2	2	2	1	2	2	1	2	2	2	1	1	1	2	2	2	1	2	1	1	1	1	1	2	2	1
NLL-04	121.924	LaDArT_PAV05396	Hane et al. (2017)	1	1	1	1	1	0	2	2	1	2	2	1	2	0	1	2	2	1	2	2	2	2	2	2	2	2	1	2	2	2	1	1	1	2	2	2	1	2	1	1	1	1	1	2	2	1
NLL-04	122.498	LaDArT_PAV04427	Hane et al. (2017)	1	1	1	1	1	0	2	2	1	2	2	1	2	2	1	2	2	1	2	2	2	2	2	2	2	2	0	2	2	2	1	1	1	2	2	2	1	2	1	1	1	1	1	2	2	1
NLL-04	122.498	LaDArT_PAV08407	Hane et al. (2017)	1	1	1	1	1	1	2	2	1	2	2	1	2	2	1	2	2	1	2	2	2	2	2	2	2	2	1	2	2	2	1	1	1	2	2	2	1	0	1	1	1	1	1	2	2	1
NLL-04	122.498	LaSNP_114	Hane et al. (2017)	1	1	1	1	1	1	2	2	1	2	2	1	2	2	1	2	2	1	2	2	2	2	2	2	2	2	1	2	2	2	1	1	1	2	2	2	1	2	1	1	1	1	1	2	2	1
NLL-04	123.067	LaDArT_PAV00945	Hane et al. (2017)	1	1	1	1	1	0	2	2	1	2	2	1	2	2	1	2	2	1	2	2	2	2	2	2	2	2	1	2	2	2	1	1	1	2	2	2	1	2	1	1	1	1	1	2	2	1
NLL-04	123.067	LaDArT_PAV24496	Hane et al. (2017)	1	1	1	1	1	1	2	2	1	2	2	1	2	2	1	2	2	1	2	2	2	2	2	2	0	2	1	2	2	2	1	1	1	2	2	2	1	2	1	1	1	1	1	2	2	1
NLL-04	124.203	LaDArT_SNP17267	Hane et al. (2017)	1	1	1	1	1	1	2	2	1	2	2	1	2	2	1	2	2	1	2	2	2	2	2	2	2	2	1	2	2	2	1	1	1	2	2	2	1	2	1	1	1	2	1	2	2	1
NLL-04	127.219	LaDArT_SNP00148	Hane et al. (2017)	1	0	1	1	1	0	2	2	1	2	2	0	2	2	1	2	1	1	2	2	2	0	2	2	2	2	1	2	2	2	1	1	1	2	2	2	1	2	1	1	1	2	2	2	2	1
NLL-04	127.219	LaDArT_PAV00334	Hane et al. (2017)	1	1	1	0	1	1	2	2	1	2	2	1	2	2	1	2	1	0	2	2	2	2	2	2	2	2	1	2	2	2	1	1	1	2	2	2	1	2	1	1	1	2	2	2	2	1
NLL-04	127.794	LaDArT_SNP16120	Hane et al. (2017)	1	1	1	1	1	0	2	2	1	2	2	1	2	2	2	2	1	1	2	2	2	2	2	2	2	2	1	2	2	2	1	1	1	2	2	2	1	2	1	1	1	2	2	2	2	1
NLL-04	130.121	LaDArT_SNP01601	Hane et al. (2017)	1	1	2	1	1	0	2	2	1	2	2	1	2	2	2	2	1	1	2	2	2	2	2	2	2	2	2	2	2	2	1	1	1	2	2	2	1	2	1	1	1	2	2	2	2	1
NLL-04	130.709	LaDArT_PAV01881	Hane et al. (2017)	1	1	0	1	1	2	2	2	1	0	1	1	2	0	2	2	1	1	2	2	2	2	2	2	0	2	2	2	2	2	1	1	1	2	2	2	1	2	1	1	1	2	2	2	2	1
NLL-04	131.298	LaDArT_SNP01742	Hane et al. (2017)	1	1	2	1	1	2	2	2	1	2	1	1	2	2	2	2	1	1	2	2	2	2	2	2	2	2	2	2	2	2	1	1	1	2	2	2	1	2	1	1	1	2	2	2	2	1
NLL-04	133.625	LaDArT_SNP00059	Hane et al. (2017)	1	2	2	1	1	0	2	2	1	2	1	1	2	2	2	2	1	1	2	2	2	2	2	2	2	2	2	2	2	2	1	1	1	2	2	2	1	2	1	1	1	2	2	2	2	1
NLL-04	133.625	LaDArT_PAV01320	Hane et al. (2017)	1	2	2	1	1	1	2	2	1	2	1	1	2	2	2	2	1	1	2	2	2	2	2	2	2	2	2	2	2	2	1	1	1	2	2	2	1	2	1	1	1	2	2	2	2	1
NLL-04	133.625	LaDArT_PAV03383	Hane et al. (2017)	1	2	2	1	1	0	2	2	1	2	1	1	2	2	0	2	1	1	2	2	2	2	2	2	2	2	2	2	2	2	1	1	1	2	2	2	1	2	1	1	1	2	2	2	2	1
NLL-04	135.35	LaDArT_SNP10933	Hane et al. (2017)	1	2	2	1	1	2	2	2	1	2	1	1	2	2	2	2	1	1	2	2	2	2	2	1	2	2	2	2	2	2	1	1	1	2	2	2	1	2	1	1	1	2	2	2	2	1
NLL-04	137.074	LaDArT_PAV20818	Hane et al. (2017)	1	2	2	1	1	2	1	2	1	2	1	1	2	2	2	2	1	1	2	2	2	2	2	1	2	0	2	2	2	2	1	1	1	2	2	2	1	2	1	1	1	2	2	2	2	1
NLL-04	137.643	LaDArT_SNP03938	Hane et al. (2017)	1	2	2	1	1	0	2	2	1	2	1	1	2	2	2	2	1	1	2	2	2	2	2	1	2	2	2	2	2	2	1	1	1	2	2	2	1	2	1	1	1	2	2	2	2	1
NLL-04	138.224	LaDArT_PAV15626	Hane et al. (2017)	1	2	2	1	1	0	2	2	1	2	1	1	2	2	2	2	1	1	2	2	2	2	2	1	2	2	2	2	2	2	1	1	2	2	2	2	1	2	1	0	1	2	2	2	2	1
NLL-04	139.49	LaDArT_PAV01893	Hane et al. (2017)	1	2	2	1	1	1	0	2	1	2	1	1	2	2	2	2	1	1	2	2	2	2	2	1	2	2	2	0	2	0	1	1	0	2	2	2	1	2	1	1	1	2	2	2	2	1
NLL-04	140.681	LaDArT_SNP00721	Hane et al. (2017)	1	2	2	1	1	1	2	2	1	2	1	1	2	2	2	2	1	1	2	2	2	2	2	1	2	2	2	2	2	2	1	1	1	2	2	2	1	2	1	1	1	2	2	2	2	1
NLL-04	141.243	LaDArT_SNP18435	Hane et al. (2017)	1	2	2	1	1	2	2	2	1	2	0	1	2	2	2	2	1	1	2	2	2	2	2	1	2	2	2	2	2	2	1	1	0	2	2	2	1	2	1	1	1	2	2	2	2	1
NLL-04	142.379	LaDArT_SNP10352	Hane et al. (2017)	1	2	2	1	1	2	2	2	1	2	1	1	2	2	2	2	1	1	2	2	2	2	2	1	2	2	2	2	2	2	1	1	2	2	2	2	1	2	1	1	1	2	2	2	2	1
NLL-04	142.923	LaDArT_SNP12630	Hane et al. (2017)	1	2	2	1	1	2	2	2	1	2	1	1	2	2	2	2	1	1	2	2	2	2	2	1	2	2	2	2	2	1	1	1	2	2	2	2	1	2	1	1	1	2	2	2	2	1
NLL-04	142.923	LaDArT_PAV09417	Hane et al. (2017)	1	2	2	1	1	2	2	2	1	2	1	1	2	2	2	2	1	1	2	2	2	2	2	1	2	2	2	2	2	1	1	1	2	2	2	2	1	2	1	1	1	2	2	2	2	1
NLL-04	142.923	LaDArT_SNP09346	Hane et al. (2017)	1	2	2	1	1	2	2	2	1	2	1	1	2	2	2	2	1	1	2	2	2	2	2	1	2	2	2	2	2	1	1	1	2	2	2	2	1	2	1	1	1	2	2	2	2	1
NLL-04	142.923	LaDArT_PAV20927	Hane et al. (2017)	1	2	2	1	1	2	2	2	1	2	0	1	2	2	2	2	1	1	2	2	2	2	2	1	2	2	2	2	2	1	1	1	2	2	2	2	1	2	1	1	1	2	2	2	2	1
NLL-04	142.923	LaDArT_SNP09617	Hane et al. (2017)	1	2	2	1	1	2	2	2	1	2	1	1	0	2	2	2	1	1	2	2	2	2	2	1	2	2	2	2	2	1	1	1	2	2	2	2	1	2	1	1	1	2	2	2	2	1
NLL-04	144.047	LaDArT_SNP09229	Hane et al. (2017)	1	2	2	1	1	2	2	2	1	2	1	1	2	2	1	2	1	1	2	1	2	2	2	1	2	2	2	2	2	1	1	1	2	2	2	2	1	2	1	1	1	2	2	2	2	1
NLL-04	145.791	LaDArT_PAV05925	Hane et al. (2017)	1	1	2	1	1	2	2	2	1	2	1	1	2	2	1	2	1	1	2	1	2	2	2	1	2	2	1	2	2	1	1	1	0	2	2	2	1	1	1	1	1	2	2	2	2	1
NLL-04	146.36	LaDArT_SNP17132	Hane et al. (2017)	1	1	2	1	1	2	2	2	1	2	1	1	2	2	1	2	1	1	2	1	2	2	2	1	2	2	1	2	2	1	1	1	2	2	2	2	1	1	1	1	1	2	2	2	2	1
NLL-05	0	LaDArT_PAV15120	Hane et al. (2017)	2	2	2	2	1	1	1	0	1	2	2	2	1	2	1	1	1	1	2	1	2	2	2	2	2	2	1	1	1	2	1	1	1	2	2	2	2	2	2	1	1	2	1	2	2	1
NLL-05	2.3828	LaDArT_SNP09348	Hane et al. (2017)	2	2	2	2	1	1	1	1	1	1	2	2	1	2	1	1	1	1	1	1	2	2	2	2	2	1	1	1	1	2	1	1	1	2	2	2	2	2	2	1	1	2	1	2	2	1
NLL-05	2.3828	LaDArT_SNP00896	Hane et al. (2017)	2	2	2	0	1	1	1	1	1	1	2	2	0	2	1	1	1	1	1	1	2	2	2	2	0	1	1	1	1	0	1	1	1	2	2	2	0	0	2	1	1	0	1	2	2	1
NLL-05	3.0407	LaDArT_PAV20402	Hane et al. (2017)	2	2	2	2	1	1	1	1	1	1	2	2	1	2	1	1	1	1	1	1	2	2	2	2	2	1	1	1	1	2	1	1	1	2	2	2	2	2	2	1	1	2	1	2	2	1
NLL-05	4.1903	LaDArT_SNP03877	Hane et al. (2017)	2	2	2	2	1	1	1	1	1	1	2	2	1	2	1	1	1	1	1	1	2	2	2	2	2	1	1	1	1	2	1	1	1	2	2	2	2	2	2	1	1	2	1	2	2	1
NLL-05	4.7521	LaDArT_SNP12602	Hane et al. (2017)	2	2	2	2	1	1	2	1	1	1	2	2	1	2	1	1	1	1	1	1	2	2	2	2	2	1	1	1	1	2	1	1	1	2	2	2	0	2	2	1	1	2	1	2	2	1
NLL-05	5.8887	LaDArT_SNP01208	Hane et al. (2017)	2	2	2	2	1	2	2	1	1	1	2	2	1	2	1	1	1	1	1	1	2	2	2	2	2	1	1	1	1	2	1	1	1	2	2	2	2	2	2	1	1	2	1	2	2	1
NLL-05	7.0253	LaDArT_PAV27671	Hane et al. (2017)	2	2	2	2	1	2	2	1	1	1	2	2	1	2	1	1	1	1	1	1	2	2	2	2	2	0	1	1	1	2	1	2	0	2	2	2	2	2	2	1	1	2	1	2	2	1
NLL-05	7.0253	LaDArT_PAV27672	Hane et al. (2017)	2	2	2	2	1	2	2	1	1	1	2	2	1	2	1	1	1	1	1	1	2	2	2	2	2	1	1	1	1	0	1	2	1	2	2	2	2	2	2	1	1	2	1	2	2	1
NLL-05	8.7701	LaDArT_SNP05665	Hane et al. (2017)	2	2	2	2	1	2	2	2	1	0	2	2	1	2	1	1	1	1	1	1	2	2	1	2	2	1	1	1	1	2	1	2	1	2	2	2	2	2	2	1	1	2	1	2	2	1
NLL-05	15.689	LaDArT_SNP02227	Hane et al. (2017)	2	2	2	2	2	2	2	2	1	1	2	2	1	1	1	1	1	1	1	1	1	2	1	2	1	1	2	2	1	2	1	2	1	2	2	2	2	2	2	1	1	2	1	2	2	1
NLL-05	16.2384	LaDArT_SNP08106	Hane et al. (2017)	2	2	2	2	2	2	2	2	1	1	2	2	1	1	2	1	1	1	1	1	1	2	1	2	1	1	2	0	1	2	1	2	1	2	2	2	2	2	2	1	1	2	1	2	2	1
NLL-05	20.3654	LaDArT_SNP00920	Hane et al. (2017)	2	2	2	2	1	2	2	2	1	1	2	2	1	1	2	1	1	1	1	1	1	2	1	2	1	1	2	2	1	2	2	2	1	2	2	2	2	2	2	1	1	2	2	2	2	1
NLL-05	22.0515	LaDArT_SNP03039	Hane et al. (2017)	2	2	2	2	1	2	2	2	1	1	2	2	1	1	2	1	1	1	1	1	1	2	1	2	1	1	2	2	1	0	1	2	1	2	2	2	2	2	2	1	1	2	2	2	2	2
NLL-05	23.7375	LaDArT_SNP10301	Hane et al. (2017)	2	2	2	2	1	2	2	2	1	1	2	2	1	1	2	1	1	1	2	1	1	2	1	2	1	1	2	2	1	1	1	2	1	2	2	2	2	2	2	1	1	2	2	2	2	2
NLL-05	26.0118	LaDArT_SNP06547	Hane et al. (2017)	2	2	2	2	1	2	2	2	0	1	1	2	1	1	1	1	1	1	2	1	1	2	1	2	1	1	2	2	1	1	1	2	1	2	2	2	2	2	2	2	1	2	2	2	2	2
NLL-05	27.1484	LaDArT_SNP16211	Hane et al. (2017)	2	2	1	2	1	2	2	2	1	1	1	2	1	1	1	1	1	1	2	1	1	2	1	2	1	0	2	2	1	1	1	2	1	2	2	2	2	2	2	1	1	2	2	2	2	2
NLL-05	27.1484	LaDArT_SNP11429	Hane et al. (2017)	2	2	1	2	1	2	2	2	1	1	1	2	1	1	1	1	1	1	2	1	1	2	1	2	1	1	2	2	1	1	1	2	1	2	2	2	2	2	2	1	1	2	2	2	2	2
NLL-05	29.503	LaDArT_PAV22476	Hane et al. (2017)	2	2	1	2	1	2	2	2	1	1	1	2	1	1	1	1	1	1	2	1	1	2	1	2	1	1	2	2	1	1	1	2	1	2	2	2	2	2	2	1	1	2	2	2	2	2
NLL-05	30.0649	LaDArT_SNP02426	Hane et al. (2017)	2	2	1	2	1	2	2	2	2	1	1	2	1	1	1	1	1	1	2	1	1	2	1	2	1	1	2	2	1	1	1	2	1	2	2	2	2	2	2	1	1	2	2	2	2	2
NLL-05	30.6204	LaDArT_SNP08946	Hane et al. (2017)	2	2	1	2	1	2	2	2	2	1	1	2	1	1	1	1	1	1	2	1	1	2	1	2	1	1	2	2	1	1	1	2	1	2	2	2	2	2	2	1	1	2	2	2	2	2
NLL-05	32.9209	LaDArT_SNP03144	Hane et al. (2017)	2	2	1	2	1	2	2	2	2	1	1	2	1	1	1	1	1	1	2	1	1	2	1	2	1	1	2	2	1	1	1	2	1	2	2	0	2	1	2	1	2	2	2	2	2	2
NLL-05	34.0322	LaDArT_SNP19125	Hane et al. (2017)	2	2	1	2	1	2	2	2	2	1	1	2	1	1	1	1	1	1	2	1	1	2	1	2	1	1	2	2	1	1	1	2	1	2	2	2	2	1	2	1	2	2	2	2	2	2
NLL-05	34.5757	LaDArT_SNP02094	Hane et al. (2017)	2	2	1	2	1	2	2	2	2	1	1	2	1	1	1	1	1	1	2	1	1	2	1	2	1	1	2	2	1	1	1	2	1	2	2	2	2	1	2	1	2	2	2	2	2	2
NLL-05	35.1313	LaDArT_PAV12550	Hane et al. (2017)	2	2	1	2	1	2	2	2	2	1	1	2	1	2	1	1	1	1	2	1	1	2	1	2	1	1	2	2	1	1	1	2	1	2	2	2	2	1	2	1	2	2	2	2	2	2
NLL-05	35.6995	LaDArT_SNP00672	Hane et al. (2017)	2	2	1	2	1	2	2	2	2	1	1	2	1	2	1	1	1	1	0	1	1	2	1	2	1	1	2	2	1	1	1	2	1	2	2	2	2	1	2	1	2	2	2	2	1	2
NLL-05	36.2551	LaDArT_SNP10028	Hane et al. (2017)	2	2	1	2	1	2	2	2	2	1	1	2	1	2	1	1	1	1	2	1	1	2	1	2	1	1	2	2	1	1	1	2	1	2	2	2	2	1	2	1	2	2	2	2	1	2
NLL-05	37.3788	LaDArT_SNP02592	Hane et al. (2017)	2	2	1	2	1	2	2	2	2	1	1	2	1	2	1	1	1	1	2	1	1	2	1	2	1	1	2	2	1	1	1	2	1	0	2	2	2	1	2	1	2	2	2	2	1	2
NLL-05	37.9344	LaSNP_294	Hane et al. (2017)	2	2	1	2	1	2	2	2	2	1	1	2	1	2	1	1	1	1	2	1	1	2	1	2	1	1	2	2	1	1	1	2	1	2	2	2	2	1	2	1	1	2	2	2	1	2
NLL-05	39.0457	LaDArT_PAV22590	Hane et al. (2017)	2	2	1	2	1	2	2	2	2	1	1	2	1	2	1	1	1	1	2	1	1	2	1	2	1	1	2	2	1	1	1	2	1	2	2	2	2	1	2	1	1	2	2	2	1	2
NLL-05	39.5952	LaSNP_295	Hane et al. (2017)	2	2	1	2	1	2	2	2	2	1	1	2	1	2	2	1	1	1	2	1	1	2	1	2	1	1	2	2	1	1	1	2	1	2	2	2	2	1	2	1	1	2	2	2	1	2
NLL-05	40.6943	LaDArT_SNP01988	Hane et al. (2017)	2	2	2	2	1	2	2	2	2	1	1	2	1	2	2	1	1	1	2	1	1	2	1	2	1	1	2	2	1	1	1	2	1	2	2	2	1	1	2	1	1	2	2	2	1	2
NLL-05	41.2498	LaDArT_SNP12252	Hane et al. (2017)	2	2	2	2	1	2	2	2	2	1	1	2	1	2	2	1	1	0	0	1	1	2	1	2	1	1	2	2	1	1	1	2	1	2	2	1	1	1	2	1	1	2	2	2	1	2
NLL-05	41.2498	LaSNP_204	Hane et al. (2017)	2	2	2	2	1	2	2	2	2	1	1	2	1	2	2	1	1	1	2	1	1	2	1	2	1	1	2	2	1	1	1	2	1	2	2	1	1	1	2	1	1	2	2	2	1	2
NLL-05	42.3611	LaDArT_SNP00805	Hane et al. (2017)	2	2	0	2	1	2	2	2	2	1	1	2	1	2	2	1	1	1	2	1	1	2	1	2	1	1	2	2	1	1	1	2	1	2	2	1	1	1	2	1	1	2	2	2	1	2
NLL-05	42.3611	LaDArT_PAV01311	Hane et al. (2017)	2	2	2	2	1	2	2	2	2	1	1	2	1	2	2	1	1	1	2	1	1	2	1	2	1	1	2	2	1	1	1	2	1	2	2	1	0	1	2	1	1	2	2	2	1	2
NLL-05	42.9293	LaDArT_SNP00762	Hane et al. (2017)	2	2	2	2	1	2	2	2	2	1	1	2	1	2	2	1	1	1	2	1	1	2	1	2	1	1	2	2	1	1	2	2	1	2	2	1	1	1	2	1	1	2	2	2	1	2
NLL-05	43.4788	LaDArT_SNP00236	Hane et al. (2017)	2	2	2	2	1	2	2	2	2	1	1	2	1	2	2	1	1	1	2	1	1	2	1	2	1	1	2	2	1	1	2	2	1	2	2	1	1	1	2	1	2	2	2	2	0	2
NLL-05	43.4788	LaSNP_205	Hane et al. (2017)	2	2	2	2	1	2	2	2	2	1	1	2	1	2	2	1	1	1	2	1	1	2	1	2	1	1	2	2	1	1	2	2	1	2	2	1	1	1	2	1	2	2	2	2	1	2
NLL-05	44.0406	LaDArT_SNP07977	Hane et al. (2017)	2	2	2	2	1	2	2	2	2	1	1	2	1	2	2	1	1	1	2	1	0	2	1	2	1	1	2	2	1	1	2	2	1	2	2	1	1	1	2	0	0	2	2	2	1	2
NLL-05	44.6221	LaSNP_258	Hane et al. (2017)	0	2	2	2	1	2	2	2	2	1	1	2	1	2	2	1	1	1	2	1	1	2	1	2	1	1	2	0	1	1	2	2	1	2	2	1	1	1	2	1	2	2	2	2	1	2
NLL-05	45.1839	LaDArT_SNP03692	Hane et al. (2017)	2	2	2	2	1	2	2	2	2	1	1	2	1	2	2	1	1	1	2	1	1	2	1	1	1	1	2	2	1	1	2	2	1	2	2	1	1	1	2	1	2	2	2	2	1	2
NLL-05	45.7274	LaDArT_SNP02156	Hane et al. (2017)	2	2	2	2	1	2	2	2	2	1	1	2	1	2	2	1	1	1	2	1	1	2	1	1	1	1	2	2	1	1	2	2	1	2	2	1	1	1	2	1	2	2	2	2	1	2
NLL-05	46.2709	LaDArT_SNP00119	Hane et al. (2017)	2	2	2	2	1	2	2	2	2	1	1	2	1	2	2	1	1	1	2	1	1	2	1	1	1	1	2	2	1	1	2	2	1	2	2	1	1	1	2	1	2	2	2	2	1	2
NLL-05	46.8523	LaDArT_SNP19069	Hane et al. (2017)	2	2	2	2	1	0	2	0	2	1	1	2	1	2	2	1	1	1	2	1	1	2	1	1	1	1	2	2	1	1	2	2	1	2	2	1	1	1	2	1	2	2	2	1	1	2
NLL-05	47.4337	LaSNP_113	Hane et al. (2017)	2	2	2	2	1	2	2	2	2	1	1	2	1	2	2	1	1	1	2	1	1	2	1	1	1	1	2	2	1	1	2	2	1	2	2	1	1	1	2	1	2	2	2	1	1	2
NLL-05	48.5575	LaDArT_PAV05388	Hane et al. (2017)	2	2	2	2	1	2	2	2	2	1	1	2	1	2	2	1	0	1	2	1	1	2	1	1	1	1	2	2	1	1	2	2	1	2	2	1	1	1	2	1	2	2	2	1	1	2
NLL-05	49.1131	LaDArT_SNP06155	Hane et al. (2017)	2	2	2	2	1	2	2	2	2	1	1	2	1	2	2	1	1	1	2	1	1	2	1	1	1	1	2	2	1	1	2	2	1	2	2	1	1	1	2	1	2	2	2	1	1	2
NLL-05	49.1131	LaDArT_PAV13898	Hane et al. (2017)	2	2	2	2	1	2	2	2	2	1	1	2	1	2	2	1	1	1	2	1	1	2	1	1	1	1	2	2	1	1	2	2	0	2	2	1	1	1	2	1	2	2	2	1	1	2
NLL-05	49.1131	LaDArT_PAV24251	Hane et al. (2017)	2	2	2	2	1	2	2	2	2	1	1	2	1	2	2	1	1	1	2	1	1	2	1	1	1	1	2	2	1	1	2	2	1	2	2	1	1	1	2	1	2	2	2	1	1	2
NLL-05	49.6626	LaDArT_SNP08753	Hane et al. (2017)	2	2	2	2	2	2	2	2	2	1	1	2	1	2	2	1	1	1	2	1	1	2	1	1	1	1	2	2	1	1	2	2	1	2	2	1	1	1	2	1	2	2	2	1	1	2
NLL-05	50.2061	LaSNP_166	Hane et al. (2017)	1	2	2	2	2	2	2	2	2	1	1	2	1	2	2	1	1	1	2	1	1	2	1	1	1	1	2	2	1	1	2	2	1	2	2	1	1	1	2	1	2	2	2	1	1	2
NLL-05	50.2061	LaDArT_SNP18268	Hane et al. (2017)	1	2	2	2	2	2	2	2	2	1	1	2	1	0	2	1	1	1	2	1	1	2	1	1	1	1	2	2	1	1	2	2	1	2	2	1	1	1	2	1	2	2	2	1	1	2
NLL-05	51.9309	LaDArT_SNP01685	Hane et al. (2017)	1	2	2	2	2	2	2	1	2	1	1	2	1	2	2	1	1	1	2	1	1	2	1	1	1	1	2	2	1	0	2	2	1	2	2	1	1	1	2	1	1	2	2	1	1	2
NLL-05	53.1216	LaDArT_PAV26038	Hane et al. (2017)	1	2	2	2	2	2	0	1	2	1	0	2	1	2	2	1	1	1	2	1	1	2	1	1	1	1	1	2	1	1	0	2	1	2	2	1	1	1	2	1	1	2	2	1	1	2
NLL-05	53.6963	LaDArT_SNP07067	Hane et al. (2017)	1	2	2	2	2	2	2	1	2	1	2	2	1	2	2	1	1	1	2	1	1	2	1	1	1	1	1	2	1	1	2	2	1	2	2	1	1	1	2	1	1	2	2	1	1	2
NLL-05	53.6963	LaDArT_SNP18167	Hane et al. (2017)	1	2	2	2	2	2	2	1	2	1	2	2	1	2	2	1	1	1	2	1	1	2	1	1	1	1	1	2	1	1	2	2	1	2	2	1	1	1	2	1	1	2	2	1	1	0
NLL-05	54.8076	LaDArT_SNP14566	Hane et al. (2017)	1	2	2	2	1	2	2	1	2	1	2	2	1	2	2	1	1	1	2	1	1	2	1	1	1	1	1	2	1	1	2	2	1	2	2	1	1	1	2	1	1	2	2	1	1	2
NLL-05	55.3632	LaDArT_SNP02334	Hane et al. (2017)	1	2	2	2	1	2	2	1	2	1	2	2	1	2	2	1	1	1	2	1	1	2	1	1	1	1	1	2	0	1	2	2	1	2	2	1	1	1	2	1	1	2	2	1	1	2
NLL-05	55.925	LaSNP_484	Hane et al. (2017)	1	1	2	2	1	2	2	1	2	1	2	2	1	2	0	1	1	1	2	1	1	2	1	1	1	1	1	2	0	1	2	2	1	2	2	1	1	1	2	1	1	2	2	1	1	2
NLL-05	56.4868	LaDArT_PAV13281	Hane et al. (2017)	1	1	2	2	1	2	2	1	2	1	2	2	1	2	2	1	1	1	2	1	2	2	1	1	1	1	1	2	2	1	2	2	1	2	2	1	1	1	2	1	1	2	2	1	1	2
NLL-05	56.4868	LaDArT_SNP01267	Hane et al. (2017)	1	1	2	2	1	2	2	1	2	1	2	2	1	2	2	1	1	1	2	1	2	2	1	1	1	1	1	2	2	1	2	2	1	2	2	1	1	1	2	1	1	2	2	1	1	2
NLL-05	57.0424	LaDArT_SNP13546	Hane et al. (2017)	1	1	2	2	1	2	2	1	2	1	2	2	1	2	2	1	1	1	2	1	2	2	1	1	1	1	1	2	2	1	2	1	1	0	2	1	1	0	2	1	1	2	2	1	1	2
NLL-05	58.7873	LaDArT_SNP13292	Hane et al. (2017)	1	1	1	2	1	2	2	1	2	1	2	2	1	2	2	1	1	1	2	1	2	2	1	1	1	1	1	2	2	1	2	1	0	2	2	1	1	1	2	1	1	2	2	1	1	2
NLL-05	59.3429	LaSNP_433	Hane et al. (2017)	1	1	1	2	1	2	2	2	2	1	2	2	1	2	2	1	1	1	2	1	2	2	1	1	1	1	1	2	2	1	2	1	1	2	2	1	1	1	2	1	1	2	2	1	1	2
NLL-05	59.3429	LaDArT_SNP04234	Hane et al. (2017)	1	1	1	2	1	2	2	2	2	1	2	2	1	2	2	1	1	1	2	1	2	2	1	1	1	1	1	2	2	1	2	1	1	2	2	1	1	1	2	1	1	2	2	1	1	2
NLL-05	59.3429	LaDArT_PAV13702	Hane et al. (2017)	1	1	1	2	1	2	2	2	2	1	2	2	1	2	2	1	1	1	2	1	2	2	1	1	1	1	1	2	2	1	2	1	1	2	2	1	1	1	2	1	1	2	2	1	1	2
NLL-05	59.3429	LaDArT_PAV13552	Hane et al. (2017)	1	1	1	2	1	2	2	2	2	1	2	2	1	2	2	1	1	0	2	0	2	2	1	1	1	1	1	2	2	1	2	1	1	2	2	1	1	1	2	1	1	2	2	1	1	2
NLL-05	62.472	LaDArT_PAV13823	Hane et al. (2017)	1	1	1	2	1	2	2	2	2	1	2	2	1	2	2	1	1	1	2	1	2	2	1	1	1	2	2	2	2	1	2	1	2	2	1	1	1	1	2	1	0	2	2	1	1	2
NLL-05	64.3479	LaDArT_PAV23569	Hane et al. (2017)	1	1	1	2	1	2	2	2	2	1	2	2	1	2	2	0	1	1	2	1	2	2	1	1	1	1	1	2	0	1	2	1	2	2	1	1	1	0	2	1	0	2	2	1	2	2
NLL-05	64.9293	LaSNP_427	Hane et al. (2017)	1	1	1	2	1	2	2	2	2	1	2	2	1	2	2	1	1	1	2	1	2	2	1	1	1	1	1	2	2	1	2	1	2	2	1	1	1	1	2	1	1	2	2	1	1	2
NLL-05	65.4975	LaDArT_PAV00115	Hane et al. (2017)	1	1	1	1	1	2	2	2	2	1	2	2	1	2	2	1	1	1	2	1	2	2	1	1	1	1	1	2	2	1	2	1	2	2	1	1	1	1	2	1	1	2	2	1	1	2
NLL-05	66.0857	LaDArT_PAV23568	Hane et al. (2017)	1	1	1	0	1	2	1	2	2	1	2	2	1	2	2	1	1	1	2	1	2	2	1	1	1	1	1	2	2	1	2	1	2	2	1	1	1	1	2	1	1	2	2	1	1	2
NLL-05	66.0857	LaDArT_PAV24330	Hane et al. (2017)	1	1	1	2	1	2	0	2	2	1	2	2	1	2	2	1	1	1	2	1	0	2	1	1	1	1	1	2	2	1	2	1	0	2	1	1	1	1	2	1	1	2	0	1	1	2
NLL-05	66.0857	LaDArT_SNP16622	Hane et al. (2017)	1	1	1	2	1	2	2	2	2	1	2	2	1	2	2	1	1	1	2	1	2	2	1	1	1	1	1	2	2	1	2	1	2	2	1	1	1	1	2	1	1	2	2	1	1	2
NLL-05	66.6352	LaDArT_SNP04239	Hane et al. (2017)	1	1	1	2	1	2	2	2	2	1	2	2	1	2	2	1	1	1	2	1	2	2	1	1	1	1	1	2	2	1	1	1	2	2	1	1	1	1	2	1	1	2	2	1	1	2
NLL-05	66.6352	LaDArT_SNP18343	Hane et al. (2017)	1	1	1	2	1	2	2	2	2	1	2	2	1	2	2	1	1	1	2	1	2	2	1	1	1	1	1	2	2	1	1	1	2	2	1	1	1	1	2	1	1	2	2	1	1	2
NLL-05	67.1847	LaSNP_182	Hane et al. (2017)	1	1	1	2	1	2	2	2	2	1	2	2	1	2	2	1	1	2	2	1	2	2	1	1	1	1	1	2	2	1	1	1	2	2	1	1	1	1	2	1	1	2	2	1	1	2
NLL-05	67.7342	LaDArT_SNP12513	Hane et al. (2017)	1	1	1	2	1	2	2	2	2	1	2	2	1	2	2	1	1	2	2	1	2	2	1	1	1	1	1	2	2	1	1	1	2	2	1	1	1	1	2	1	1	2	2	1	1	2
NLL-05	68.3024	LaDArT_SNP08149	Hane et al. (2017)	1	1	1	2	1	2	2	2	2	1	2	2	1	2	2	1	1	2	0	1	2	2	1	1	1	0	1	2	2	1	1	1	2	2	1	1	1	1	2	1	1	2	2	1	1	2
NLL-05	68.8771	LaSNP_134	Hane et al. (2017)	1	1	1	2	1	2	2	2	2	1	2	2	1	2	2	1	1	2	2	1	2	2	1	1	1	1	1	2	2	1	1	1	2	2	1	1	1	1	2	1	1	2	2	1	1	2
NLL-05	68.8771	LaDArT_SNP16323	Hane et al. (2017)	1	1	1	2	1	2	2	2	2	1	2	2	1	2	2	1	1	2	2	1	2	2	1	1	1	1	1	2	2	1	1	1	2	2	1	1	1	1	2	1	1	2	2	1	1	2
NLL-05	69.4453	LaSNP_451	Hane et al. (2017)	0	1	1	2	1	2	2	2	2	1	2	2	1	2	2	1	1	2	2	1	2	2	1	1	1	1	1	2	2	1	1	1	2	2	1	1	1	1	2	1	1	2	1	1	1	2
NLL-05	70.0135	LaDArT_SNP03763	Hane et al. (2017)	1	1	1	2	1	2	2	2	2	1	2	2	1	2	2	1	1	2	2	1	2	2	1	1	1	1	1	2	2	1	1	1	2	2	1	1	1	1	2	1	1	2	1	1	1	2
NLL-05	70.5753	LaDArT_SNP04303	Hane et al. (2017)	1	1	1	2	1	2	2	2	2	1	2	2	1	2	2	1	1	2	2	1	2	2	1	1	1	1	1	2	2	1	1	1	2	2	1	1	1	1	2	1	1	2	1	1	1	2
NLL-05	71.1567	LaDArT_PAV05196	Hane et al. (2017)	1	1	0	2	1	2	2	2	2	1	2	2	1	2	2	1	1	2	2	1	2	2	1	1	1	1	1	2	2	0	1	2	2	2	1	1	1	1	2	1	1	2	1	1	1	2
NLL-05	71.7315	LaDArT_SNP13662	Hane et al. (2017)	1	1	1	2	1	2	2	2	2	1	2	2	1	2	2	0	1	2	2	1	2	2	1	1	1	1	1	2	2	1	1	2	2	2	1	1	1	1	2	1	2	2	1	1	1	2
NLL-05	72.8553	LaDArT_SNP16543	Hane et al. (2017)	1	1	1	2	1	2	2	2	2	1	2	2	1	2	2	1	1	2	2	1	2	2	1	1	1	1	1	2	2	1	1	2	2	2	1	1	1	1	2	1	2	2	1	1	1	2
NLL-05	73.4047	LaDArT_SNP15646	Hane et al. (2017)	1	1	1	2	1	2	2	2	2	1	2	2	1	2	2	1	1	2	2	1	2	2	1	1	1	1	1	2	2	1	1	2	2	2	1	1	1	1	2	1	2	2	1	1	1	2
NLL-05	75.0908	LaDArT_SNP13448	Hane et al. (2017)	1	1	1	2	1	2	1	0	2	1	2	2	1	2	2	1	1	1	2	1	2	2	1	1	1	1	2	2	2	1	1	2	2	2	1	1	1	1	2	1	2	2	1	1	1	2
NLL-05	76.2146	LaDArT_SNP12409	Hane et al. (2017)	1	1	1	2	1	2	1	2	2	1	2	2	1	2	2	1	1	1	2	2	2	2	1	1	2	1	2	2	2	1	1	2	2	2	1	1	1	1	2	1	2	2	1	1	1	2
NLL-05	77.9198	LaDArT_PAV21115	Hane et al. (2017)	1	1	1	2	1	2	1	2	2	2	2	2	2	2	2	1	1	1	2	2	2	2	1	1	2	1	2	2	2	1	1	2	2	2	1	1	1	1	2	1	2	2	1	1	1	2
NLL-05	80.247	LaDArT_PAV22616	Hane et al. (2017)	1	1	1	2	1	2	1	2	2	2	2	2	2	2	2	1	1	1	0	2	2	2	1	1	2	1	2	2	2	1	1	2	2	2	1	1	1	1	2	1	2	2	1	1	1	2
NLL-05	80.8088	LaDArT_SNP10746	Hane et al. (2017)	1	1	1	2	1	2	1	2	2	2	2	2	2	2	2	1	1	1	2	2	2	2	1	1	2	1	2	2	2	1	1	2	2	2	2	1	1	1	2	1	2	2	1	1	1	2
NLL-05	81.3523	LaDArT_SNP05169	Hane et al. (2017)	1	1	1	2	1	2	1	2	2	2	2	2	2	2	2	1	1	1	2	2	2	2	1	1	2	1	2	2	2	1	1	2	2	2	2	1	1	1	2	1	2	2	1	1	1	2
NLL-05	81.9018	LaDArT_SNP14631	Hane et al. (2017)	1	1	1	2	1	2	1	2	2	2	2	2	2	2	2	1	1	1	2	2	2	2	1	1	1	1	2	2	2	1	1	2	2	2	2	1	1	1	2	1	2	2	1	1	1	2
NLL-05	83.0256	LaDArT_SNP18557	Hane et al. (2017)	1	0	1	2	1	2	1	2	2	2	2	2	2	2	2	1	1	1	2	2	2	2	1	1	1	1	2	2	2	1	1	2	2	2	2	1	1	1	2	1	2	2	1	1	1	2
NLL-05	84.7308	LaIND_219	Hane et al. (2017)	1	1	1	2	1	2	1	2	2	2	2	2	2	2	2	1	1	1	2	2	2	2	1	1	1	1	2	2	2	1	1	2	2	2	2	1	1	1	2	1	2	2	2	1	1	2
NLL-05	84.7308	LaSNP_017	Hane et al. (2017)	1	1	1	2	1	2	1	2	2	2	2	2	2	2	2	1	1	1	2	2	2	2	1	1	1	1	2	2	2	1	1	2	2	2	2	1	1	1	2	1	2	2	2	1	1	2
NLL-05	87.0313	LaSNP_060	Hane et al. (2017)	1	1	1	2	1	2	1	2	1	2	2	2	2	2	2	1	1	1	2	2	2	2	1	1	1	1	2	2	2	1	1	2	2	2	2	1	1	1	2	2	2	2	2	2	1	2
NLL-05	87.0313	LaDArT_SNP13397	Hane et al. (2017)	1	1	1	2	1	2	1	2	1	2	2	2	2	2	2	1	1	1	2	2	2	2	1	1	1	1	2	2	2	1	1	2	2	2	2	1	1	1	2	2	2	2	2	0	1	2
NLL-05	87.0313	LaDArT_SNP13432	Hane et al. (2017)	1	1	1	2	1	0	1	2	1	2	2	2	2	2	2	1	1	1	2	2	2	2	1	1	1	1	2	2	2	1	1	2	2	2	2	1	1	1	2	2	2	2	2	2	1	2
NLL-05	87.0313	LaDArT_PAV24844	Hane et al. (2017)	1	1	1	2	1	2	1	2	1	2	2	2	2	0	2	1	1	1	0	2	2	2	1	1	1	1	2	0	2	1	1	2	2	2	2	1	1	1	2	2	2	2	0	2	1	2
NLL-05	87.6265	LaDArT_PAV21071	Hane et al. (2017)	1	1	1	2	1	2	1	2	1	2	2	2	2	2	2	1	1	1	2	2	2	2	1	1	1	1	0	2	0	1	1	2	2	2	2	1	1	1	2	2	2	2	2	2	1	2
NLL-05	87.6265	LaDArT_SNP07277	Hane et al. (2017)	1	1	1	2	1	2	1	2	1	2	2	2	2	2	2	1	1	1	2	2	2	2	1	1	1	1	2	2	2	1	1	2	2	2	2	1	1	1	2	2	2	2	2	2	1	0
NLL-05	88.176	LaDArT_SNP05407	Hane et al. (2017)	1	1	1	2	1	2	1	2	1	2	2	2	2	2	2	1	1	1	2	2	2	2	1	1	1	1	2	2	2	1	1	2	2	2	2	1	1	1	2	2	2	2	2	2	1	2
NLL-05	88.7195	LaDArT_SNP08057	Hane et al. (2017)	1	1	1	2	1	2	1	2	1	2	2	2	2	2	2	1	1	1	2	2	2	2	1	1	1	1	2	2	2	1	1	2	2	2	2	1	1	1	2	2	2	2	2	2	1	2
NLL-05	92.2548	LaIND_108	Hane et al. (2017)	1	1	1	2	1	2	1	2	0	0	1	2	2	2	2	1	1	1	2	2	2	2	2	1	1	1	2	2	2	1	1	2	2	2	2	1	1	1	2	2	2	2	2	2	1	2
NLL-05	94.5553	LaDArT_SNP13735	Hane et al. (2017)	1	1	1	2	1	2	1	2	1	2	1	2	2	2	2	1	2	1	2	2	2	2	2	1	1	1	1	2	2	1	1	2	2	2	2	1	1	1	2	2	2	2	2	2	1	2
NLL-05	95.7183	LaDArT_SNP13641	Hane et al. (2017)	1	1	1	2	1	2	1	2	1	2	0	2	2	2	2	1	2	1	2	2	2	2	2	0	1	1	1	2	2	1	1	2	2	2	2	1	1	1	2	2	2	2	2	2	1	2
NLL-05	95.7183	LaDArT_PAV01670	Hane et al. (2017)	1	1	1	2	1	2	1	2	1	2	1	2	2	0	0	1	2	1	0	2	2	2	2	1	1	1	1	2	2	1	1	2	2	0	2	1	1	1	2	2	2	2	2	2	1	2
NLL-05	96.3065	LaDArT_PAV02200	Hane et al. (2017)	1	1	1	2	1	2	1	2	1	2	1	2	2	2	2	1	2	1	2	2	2	2	2	1	1	1	1	2	2	1	1	2	2	2	2	1	1	0	2	2	2	2	2	2	1	2
NLL-05	98.7475	LaDArT_SNP10099	Hane et al. (2017)	1	1	1	2	1	2	1	2	1	2	1	2	2	2	2	1	1	1	2	2	2	2	2	1	1	1	1	2	2	1	1	2	0	2	1	1	1	1	2	2	1	2	2	2	1	2
NLL-05	99.3358	LaDArT_PAV05303	Hane et al. (2017)	1	1	1	2	1	2	1	2	1	2	1	2	2	2	2	1	1	1	2	2	2	2	2	1	1	1	1	2	2	1	1	2	2	2	1	1	1	1	0	0	1	1	2	2	1	2
NLL-05	99.8976	LaSNP_508	Hane et al. (2017)	1	1	1	2	1	2	1	2	1	2	1	2	2	2	2	1	1	1	2	2	2	2	1	1	1	1	1	2	2	1	1	2	2	2	1	1	1	1	2	2	1	1	2	2	1	2
NLL-05	100.472	LaDArT_PAV24971	Hane et al. (2017)	1	1	1	2	1	2	1	2	1	2	1	2	2	2	2	1	1	1	2	2	2	2	1	1	1	2	1	2	2	1	1	2	2	2	1	1	0	1	2	2	1	1	2	2	1	2
NLL-05	101.649	lPb-332368	Hane et al. (2017)	1	1	1	2	1	2	1	2	1	2	1	2	2	2	2	1	1	1	2	2	2	2	1	1	1	1	1	2	2	1	1	2	2	2	1	1	1	1	2	2	1	1	2	2	1	2
NLL-05	103.95	LaIND_077	Hane et al. (2017)	1	1	1	2	2	2	1	2	1	2	1	2	2	2	2	1	1	1	2	2	2	1	1	1	1	1	1	2	2	1	1	2	2	2	1	1	1	0	2	2	1	1	2	2	1	2
NLL-05	103.95	LaDArT_SNP10408	Hane et al. (2017)	1	1	1	2	2	2	1	2	1	2	1	2	2	2	2	1	1	1	2	2	2	1	1	1	1	1	1	2	2	1	1	2	2	2	1	1	1	0	2	2	1	1	2	2	1	2
NLL-05	104.505	LaDArT_SNP04281	Hane et al. (2017)	1	1	1	2	2	2	1	2	1	2	1	2	2	2	2	1	1	1	2	2	2	1	1	1	1	1	1	2	2	1	1	2	2	2	1	1	1	1	2	2	1	1	2	2	1	2
NLL-05	105.049	LaSNP_521	Hane et al. (2017)	1	2	1	2	2	2	1	2	1	2	1	2	2	2	2	1	1	1	2	2	2	1	1	1	1	1	1	2	2	1	1	2	2	2	1	1	1	1	2	2	1	1	2	2	1	2
NLL-05	106.735	LaDArT_PAV14692	Hane et al. (2017)	1	2	1	2	2	2	1	2	1	1	1	2	2	2	2	2	1	1	2	2	2	1	1	1	1	1	1	2	2	1	1	2	2	2	1	1	1	1	2	2	1	1	2	2	1	2
NLL-05	108.421	LaDArT_SNP16156	Hane et al. (2017)	1	2	1	2	2	2	1	2	1	1	1	2	2	2	2	2	1	1	2	2	2	1	1	1	1	1	1	2	2	1	1	2	2	1	1	1	1	1	2	2	1	1	2	2	1	2
NLL-05	108.421	LaDArT_SNP17772	Hane et al. (2017)	1	2	1	2	2	2	1	2	1	1	1	2	2	2	2	2	1	1	2	2	2	1	1	1	1	1	1	2	2	1	1	2	0	1	1	1	1	1	2	2	1	1	2	2	1	2
NLL-05	108.989	LaDArT_SNP14512	Hane et al. (2017)	1	2	1	2	2	2	1	0	1	1	1	2	2	2	2	2	1	1	2	2	2	1	1	1	1	1	1	2	2	1	1	2	2	1	1	1	1	2	2	2	1	1	2	2	0	2
NLL-05	110.125	LaDArT_SNP06007	Hane et al. (2017)	1	2	2	2	2	2	1	2	1	1	1	2	2	2	2	2	1	1	2	2	2	1	1	1	1	1	1	2	2	1	1	2	2	1	1	1	1	0	2	2	1	1	2	2	1	2
NLL-05	110.125	LaDArT_SNP09272	Hane et al. (2017)	1	0	2	2	2	2	1	2	1	1	1	2	2	2	2	2	1	1	2	2	2	1	1	1	1	1	1	0	2	1	1	2	2	1	1	1	1	2	2	0	1	1	2	0	1	2
NLL-05	110.7	LaDArT_SNP13578	Hane et al. (2017)	1	2	2	2	2	2	1	2	1	1	1	2	2	2	2	2	1	1	2	2	2	1	1	2	1	1	1	2	2	1	1	2	2	1	1	1	1	2	2	2	1	1	2	2	1	2
NLL-05	110.7	LaDArT_SNP12637	Hane et al. (2017)	1	2	2	2	2	2	1	2	1	1	1	2	2	2	2	2	1	1	2	2	2	1	1	2	1	1	1	2	2	1	1	2	2	1	1	1	1	2	2	2	1	1	2	2	1	2
NLL-05	111.282	LaDArT_SNP13974	Hane et al. (2017)	1	2	2	2	2	2	1	2	1	1	0	2	2	2	2	2	1	1	2	2	2	1	0	2	1	1	1	2	2	2	1	2	2	1	1	1	1	2	2	2	1	1	2	2	1	2
NLL-05	114.947	LaDArT_PAV22504	Hane et al. (2017)	1	2	2	2	2	2	1	2	1	1	0	2	2	2	2	2	1	0	1	1	2	1	2	2	1	1	1	2	2	2	1	2	2	1	1	1	1	2	2	2	1	2	2	2	1	2
NLL-05	114.947	LaDArT_PAV10245	Hane et al. (2017)	1	2	2	2	2	2	0	2	1	1	1	2	2	2	2	2	1	1	1	1	2	1	2	2	1	0	1	2	2	2	1	2	2	1	1	1	1	2	2	2	1	2	2	2	1	2
NLL-05	116.123	LaDArT_PAV23842	Hane et al. (2017)	1	2	2	2	2	2	1	2	0	1	1	2	2	2	2	2	1	1	1	1	2	1	2	2	1	1	1	2	2	2	1	2	2	2	1	1	1	2	2	2	1	2	2	2	1	2
NLL-05	117.247	LaDArT_SNP11149	Hane et al. (2017)	1	2	2	2	2	2	1	2	1	1	1	2	2	2	2	2	1	1	1	1	2	1	2	2	1	1	1	2	2	2	1	2	2	2	1	1	1	2	2	2	1	2	2	2	1	2
NLL-05	117.797	LaDArT_SNP07878	Hane et al. (2017)	1	2	2	2	2	2	1	2	1	1	1	2	2	2	2	2	1	1	1	1	2	1	2	2	1	1	1	2	2	2	1	2	0	2	1	1	1	2	2	2	1	2	2	2	1	2
NLL-05	118.346	LaDArT_SNP08304	Hane et al. (2017)	1	2	2	2	2	2	1	2	1	1	1	2	2	2	2	2	1	1	1	1	2	1	2	2	1	1	1	2	2	2	1	2	2	2	1	1	1	2	2	2	1	2	2	2	1	2
NLL-05	119.457	LaDArT_SNP17351	Hane et al. (2017)	1	2	2	2	2	2	1	2	1	1	0	2	2	2	2	2	1	1	1	1	2	1	2	2	1	1	1	2	2	2	1	2	2	2	1	2	1	2	2	2	1	2	2	2	1	2
NLL-05	120.013	LaDArT_SNP10760	Hane et al. (2017)	1	2	2	2	2	2	1	2	1	1	1	2	2	2	2	2	1	1	1	1	2	1	2	2	1	1	1	2	2	2	1	2	2	2	1	2	1	2	2	2	1	2	2	2	1	2
NLL-06	0	LaDArT_SNP13112	Hane et al. (2017)	2	2	2	2	1	1	2	2	1	2	2	2	2	2	0	1	2	1	2	1	1	2	2	2	2	1	2	2	1	1	2	2	2	2	1	1	1	2	0	2	2	1	2	2	2	2
NLL-06	3.8048	LaDArT_PAV02962	Hane et al. (2017)	2	2	2	2	2	0	0	2	0	2	1	2	2	2	2	1	0	1	2	2	1	2	1	1	2	1	2	1	1	1	2	2	2	2	1	1	1	2	2	2	2	1	2	2	2	2
NLL-06	3.8048	LaDArT_PAV08188	Hane et al. (2017)	2	2	2	2	2	2	2	2	2	2	1	2	2	2	2	1	2	1	2	2	1	2	1	1	2	1	0	1	1	1	2	2	0	2	1	1	1	2	0	2	2	1	2	2	2	2
NLL-06	3.8048	LaDArT_PAV03235	Hane et al. (2017)	2	2	2	2	2	2	2	2	2	2	1	2	2	0	2	1	2	1	2	2	1	2	1	1	2	1	2	1	1	1	2	2	2	2	1	1	1	2	0	2	2	1	2	2	2	2
NLL-06	6.1595	LaDArT_PAV01900	Hane et al. (2017)	2	2	2	2	2	2	2	2	2	2	1	2	2	2	2	2	2	1	2	2	1	2	1	1	2	1	2	1	1	1	2	2	2	2	1	1	1	2	0	2	2	1	2	2	2	2
NLL-06	6.7213	LaDArT_SNP11608	Hane et al. (2017)	2	2	2	2	2	2	2	2	2	2	1	2	2	2	2	2	2	1	2	2	1	2	1	1	2	1	2	1	1	1	2	2	2	2	1	1	1	2	0	2	2	1	2	2	2	2
NLL-06	8.4867	LaDArT_PAV26949	Hane et al. (2017)	2	2	2	2	2	2	2	2	2	2	1	2	2	2	2	2	2	1	2	2	1	2	1	1	2	1	2	1	1	1	2	2	2	2	1	2	1	2	1	2	2	1	2	2	2	2
NLL-06	8.4867	LaDArT_SNP12231	Hane et al. (2017)	2	2	2	2	2	2	2	2	2	2	1	2	2	2	2	2	2	1	2	2	1	2	1	1	2	1	2	1	1	1	2	0	2	2	1	2	1	2	0	2	2	1	2	2	2	2
NLL-06	9.0423	LaDArT_SNP00826	Hane et al. (2017)	2	2	2	2	2	2	2	2	2	2	1	2	2	2	2	2	2	1	2	2	1	2	1	1	2	1	2	1	1	1	2	2	2	2	1	2	1	2	2	2	2	1	2	2	2	2
NLL-06	9.5918	LaDArT_SNP04207	Hane et al. (2017)	1	2	2	2	2	2	2	2	2	2	1	2	2	2	2	2	2	1	2	2	1	2	1	1	2	1	2	1	1	1	2	2	2	2	1	2	1	2	2	2	2	1	2	2	2	2
NLL-06	10.1474	LaDArT_SNP16702	Hane et al. (2017)	1	2	2	2	2	2	2	2	2	2	1	2	2	2	2	1	2	1	2	2	1	2	1	1	2	1	2	1	1	1	2	2	0	2	1	2	1	2	2	2	2	1	2	2	2	2
NLL-06	23.2997	LaDArT_PAV17258	Hane et al. (2017)	1	2	2	2	2	2	1	2	2	0	1	2	1	2	1	1	1	1	1	2	1	1	1	1	2	1	2	1	1	1	1	2	0	2	1	2	1	0	2	2	2	1	2	1	2	2
NLL-06	23.2997	LaDArT_SNP08778	Hane et al. (2017)	1	2	2	2	2	2	1	2	2	2	1	2	1	2	1	1	1	1	1	2	1	1	1	1	2	1	2	1	1	1	1	2	2	2	1	2	1	1	2	2	2	1	2	1	2	2
NLL-06	23.8432	LaDArT_SNP05406	Hane et al. (2017)	1	2	2	2	2	2	1	2	2	2	1	2	1	2	1	1	1	1	1	2	1	1	1	1	2	1	2	1	1	1	1	2	2	2	1	2	1	1	2	2	2	1	2	1	2	2
NLL-06	24.967	LaDArT_SNP16081	Hane et al. (2017)	1	2	2	2	2	2	1	2	2	2	1	2	1	2	1	1	1	1	1	2	1	1	1	1	2	1	2	1	1	1	1	2	0	2	1	2	1	1	2	2	1	1	2	1	2	2
NLL-06	24.967	LaDArT_SNP11504	Hane et al. (2017)	1	2	2	2	2	2	1	2	2	2	1	2	1	2	1	1	1	1	1	2	1	1	1	1	2	1	2	1	1	1	1	2	2	2	1	2	1	1	2	2	0	1	2	1	2	2
NLL-06	24.967	LaSNP_016	Hane et al. (2017)	1	2	2	2	2	2	1	2	2	2	1	2	1	2	1	1	1	1	1	2	1	1	1	1	2	1	2	1	1	1	1	2	0	2	1	2	1	1	2	2	0	1	2	1	2	2
NLL-06	24.967	LaDArT_SNP11595	Hane et al. (2017)	1	2	2	2	2	2	1	2	2	2	1	2	1	2	1	1	1	1	1	2	1	1	1	1	2	1	2	1	1	0	1	2	2	2	1	2	1	1	2	2	0	1	2	1	2	2
NLL-06	26.1166	LaDArT_SNP02714	Hane et al. (2017)	1	2	2	2	2	2	1	2	2	2	1	2	1	2	1	2	1	1	1	2	1	1	1	1	2	1	2	1	1	1	1	2	2	2	1	2	1	1	2	2	0	1	2	2	2	2
NLL-06	26.6784	LaDArT_SNP11123	Hane et al. (2017)	1	2	2	2	2	2	1	2	2	2	1	2	1	2	1	2	1	1	1	2	1	1	1	1	2	1	2	1	1	1	2	2	2	2	1	2	1	1	2	2	0	1	2	2	2	2
NLL-06	27.815	LaDArT_SNP11923	Hane et al. (2017)	2	2	2	2	2	2	1	2	2	2	1	2	0	2	1	2	1	1	1	2	1	1	1	1	2	1	2	1	1	1	2	2	2	2	1	2	1	1	2	2	0	1	2	2	2	2
NLL-06	30.3488	LaDArT_PAV13338	Hane et al. (2017)	2	2	2	2	2	2	1	2	2	2	1	2	1	2	0	2	1	1	1	2	1	1	1	1	2	1	2	1	1	1	2	2	0	2	1	1	1	0	1	2	0	1	2	2	2	2
NLL-06	30.9661	LaDArT_PAV13391	Hane et al. (2017)	2	2	2	2	2	2	1	0	2	2	1	2	2	2	1	2	1	1	1	0	1	1	1	1	2	1	2	1	1	1	2	0	2	2	1	1	1	1	1	2	1	1	2	2	2	2
NLL-06	31.5614	LaDArT_SNP01694	Hane et al. (2017)	2	2	2	2	2	2	1	2	2	2	1	2	2	2	1	2	1	1	1	2	1	1	1	1	2	1	2	1	0	1	2	2	2	2	1	1	1	1	0	2	0	1	2	2	2	2
NLL-06	32.7811	LaDArT_PAV01703	Hane et al. (2017)	2	2	2	2	2	2	2	0	2	2	1	2	2	2	1	1	1	1	1	2	1	1	1	1	2	1	2	1	1	0	2	2	2	2	1	1	1	1	1	2	0	1	2	2	2	2
NLL-06	33.3764	LaDArT_PAV02400	Hane et al. (2017)	2	2	2	2	2	2	1	2	2	2	1	2	2	2	1	1	1	1	1	2	1	1	1	1	2	1	2	1	1	1	2	2	2	2	1	1	1	1	0	2	2	1	2	2	2	2
NLL-06	33.3764	LaDArT_SNP19135	Hane et al. (2017)	2	2	2	2	2	2	1	2	2	2	1	2	2	2	1	1	1	1	1	0	1	1	1	1	2	1	2	1	1	1	2	2	2	2	1	1	1	1	0	2	0	1	2	2	2	0
NLL-06	33.9717	lPb-518037	Hane et al. (2017)	2	2	2	2	2	2	1	2	2	2	1	2	2	2	1	1	2	1	1	2	1	1	1	1	2	1	2	1	1	1	2	2	2	2	1	1	1	1	2	2	2	1	2	2	2	2
NLL-06	34.5399	LaDArT_PAV20825	Hane et al. (2017)	2	2	2	2	2	2	1	2	2	2	1	2	2	2	1	1	2	1	1	2	1	1	1	1	2	1	2	1	1	1	2	2	2	2	1	1	1	1	0	2	2	1	2	2	2	2
NLL-06	35.1281	LaDArT_PAV03718	Hane et al. (2017)	2	2	2	2	2	2	1	2	2	2	1	2	2	2	1	1	2	0	1	2	1	1	1	1	2	0	2	0	1	1	2	2	2	2	1	1	1	1	1	2	0	1	2	2	2	2
NLL-06	36.9361	LaDArT_PAV02733	Hane et al. (2017)	2	2	2	2	1	2	1	2	2	2	1	2	2	2	0	1	2	1	1	2	0	1	1	1	2	1	2	1	1	1	2	2	2	2	1	1	1	1	1	2	0	1	2	2	2	2
NLL-06	37.5109	LaDArT_SNP05243	Hane et al. (2017)	2	2	2	2	1	2	1	2	2	2	1	2	2	2	1	1	2	1	1	2	1	1	1	2	2	1	2	1	1	1	2	2	2	2	1	1	1	1	0	2	0	1	2	2	2	2
NLL-06	40.4555	LaDArT_PAV01633	Hane et al. (2017)	2	2	2	2	1	2	1	2	1	2	2	2	2	2	1	1	2	1	1	2	1	1	1	2	2	1	2	2	1	1	2	2	2	2	1	1	1	1	1	2	0	1	2	2	2	2
NLL-06	43.4352	LaDArT_PAV03953	Hane et al. (2017)	2	2	2	2	1	1	1	2	1	2	2	2	2	2	1	1	2	1	1	1	1	1	2	2	2	1	2	2	1	1	2	2	2	2	1	1	1	1	1	2	1	1	1	2	2	2
NLL-06	44.0099	LaDArT_PAV14331	Hane et al. (2017)	2	2	2	2	1	1	1	2	1	2	2	2	2	2	1	1	2	1	1	1	1	1	2	2	2	1	2	2	1	1	2	2	2	2	1	1	1	1	0	2	1	1	1	2	2	2
NLL-06	44.5982	LaDArT_SNP13690	Hane et al. (2017)	2	2	2	2	1	1	0	2	1	2	2	2	2	2	1	1	2	1	0	1	1	1	2	2	2	1	2	2	1	1	2	2	0	2	2	1	1	1	0	2	1	1	1	2	2	2
NLL-06	45.1729	LaDArT_SNP18899	Hane et al. (2017)	2	2	2	2	1	1	1	2	1	2	2	2	2	2	1	1	2	1	1	1	1	1	2	2	2	1	2	2	1	1	2	2	2	2	2	1	1	1	0	2	1	1	1	2	2	2
NLL-06	45.7285	LaDArT_SNP18007	Hane et al. (2017)	2	2	2	2	1	1	1	2	1	2	2	2	2	2	1	1	2	1	1	1	1	1	2	2	2	1	2	2	1	1	2	2	2	2	2	1	1	1	0	2	1	1	1	2	2	2
NLL-06	45.7285	LaDArT_PAV06478	Hane et al. (2017)	2	2	2	0	1	1	1	2	1	2	2	2	2	2	1	1	2	1	1	1	1	1	2	2	2	1	2	2	1	1	2	2	2	2	2	1	1	1	0	2	1	1	1	2	2	2
NLL-06	45.7285	LaDArT_PAV02156	Hane et al. (2017)	2	2	2	0	1	1	1	2	1	2	2	2	2	2	1	1	2	1	1	1	1	1	2	2	2	1	2	2	1	1	2	2	0	2	2	1	1	1	0	2	1	1	1	2	2	2
NLL-06	45.7285	LaDArT_SNP07056	Hane et al. (2017)	2	2	2	2	1	1	1	2	1	2	2	2	2	2	1	1	2	1	1	1	1	1	2	2	2	1	2	2	1	1	2	2	2	2	2	1	1	1	0	2	1	1	1	2	2	2
NLL-06	45.7285	LaDArT_SNP15540	Hane et al. (2017)	2	2	2	2	1	1	1	2	1	2	2	2	2	2	1	1	2	1	1	1	1	1	2	2	2	1	2	2	1	1	2	2	2	0	2	1	1	1	0	2	1	1	1	2	2	2
NLL-06	46.2967	LaDArT_SNP13959	Hane et al. (2017)	2	2	2	2	1	1	1	2	1	2	2	2	2	2	1	1	2	1	1	1	1	1	2	2	2	1	2	2	1	1	2	2	2	2	2	1	1	1	1	2	1	1	1	2	2	2
NLL-06	48.0416	LaSNP_198	Hane et al. (2017)	0	2	2	1	1	1	1	2	1	2	2	1	2	2	1	1	2	1	1	1	1	1	2	2	2	1	2	2	1	1	2	2	2	2	2	1	1	1	0	2	1	1	1	2	2	2
NLL-06	49.1782	LaDArT_SNP06435	Hane et al. (2017)	2	2	2	1	1	1	1	2	1	2	2	1	2	2	1	1	2	1	1	1	1	1	2	2	2	1	2	2	1	1	2	2	2	2	2	1	1	1	0	2	1	1	1	2	2	2
NLL-06	49.7596	LaDArT_SNP13474	Hane et al. (2017)	2	2	2	1	1	1	1	2	1	2	2	1	2	2	1	1	2	1	0	0	1	1	2	2	2	1	2	2	1	1	2	2	0	1	2	1	1	1	0	2	1	1	1	2	2	2
NLL-06	49.7596	LaDArT_SNP17710	Hane et al. (2017)	2	2	2	1	1	1	1	2	1	2	2	1	2	2	1	1	2	1	1	1	1	1	2	2	2	1	2	2	1	1	2	2	2	1	2	1	1	1	0	2	1	1	1	2	2	2
NLL-06	50.3278	LaDArT_SNP13219	Hane et al. (2017)	2	0	2	1	1	1	1	2	1	2	2	1	2	2	1	1	2	1	1	1	1	1	2	2	2	1	2	2	1	1	2	2	2	1	2	1	1	1	0	2	1	1	1	2	2	2
NLL-06	51.5185	LaDArT_PAV29822	Hane et al. (2017)	2	2	2	1	1	1	1	2	1	2	2	1	1	2	1	1	2	1	1	1	1	1	2	2	2	1	2	2	1	1	2	2	2	1	2	1	1	0	1	2	1	1	1	2	2	2
NLL-06	51.5185	LaDArT_SNP06411	Hane et al. (2017)	2	2	2	1	1	1	1	2	1	2	2	1	1	2	1	1	2	1	1	1	1	1	2	2	2	1	2	2	1	1	2	2	2	1	2	1	1	1	1	2	1	1	1	2	2	2
NLL-06	51.5185	LaDArT_PAV22547	Hane et al. (2017)	2	2	2	1	1	1	0	2	1	2	2	1	1	2	0	1	2	1	1	1	1	1	2	2	2	1	2	2	1	1	2	2	2	1	2	1	1	1	1	2	1	1	1	2	2	2
NLL-06	52.1067	LaDArT_SNP09269	Hane et al. (2017)	2	2	2	1	1	1	1	1	1	2	2	1	1	2	1	1	2	1	1	1	1	1	2	2	2	1	2	2	1	1	2	2	2	1	2	1	1	1	1	2	1	1	1	2	2	2
NLL-06	53.2433	LaDArT_SNP05539	Hane et al. (2017)	2	2	2	1	1	1	1	1	1	2	2	1	1	2	1	1	0	1	1	1	1	1	2	2	1	1	2	2	1	1	2	2	2	1	2	1	1	1	1	2	1	1	1	2	2	2
NLL-06	53.2433	LaDArT_PAV01975	Hane et al. (2017)	2	2	2	1	1	1	0	1	1	2	2	1	1	2	1	1	2	1	1	0	1	1	2	2	1	1	2	2	1	1	2	2	2	1	2	1	1	1	1	2	1	1	1	2	2	2
NLL-06	53.8316	LaDArT_SNP02328	Hane et al. (2017)	2	2	2	1	1	1	1	1	1	2	0	1	1	2	1	1	2	1	1	1	1	1	2	2	1	1	2	2	1	1	2	2	2	1	0	1	1	1	1	2	1	1	1	2	0	2
NLL-06	54.4063	LaDArT_PAV00477	Hane et al. (2017)	2	2	2	1	1	1	1	1	1	2	2	1	1	2	1	1	2	1	1	1	1	1	2	2	1	2	2	2	0	1	2	2	2	1	2	1	1	1	1	2	1	1	1	2	1	2
NLL-06	56.1928	LaDArT_PAV01834	Hane et al. (2017)	2	2	2	1	1	1	1	1	1	2	2	1	1	2	1	1	2	1	0	1	1	2	2	2	1	2	2	2	1	1	2	2	2	1	2	1	0	1	1	2	1	0	2	1	0	2
NLL-06	56.7742	LaDArT_SNP00934	Hane et al. (2017)	2	2	2	1	1	1	1	1	1	2	2	1	1	2	1	1	2	1	1	1	1	2	2	2	1	1	2	2	0	1	2	2	2	1	2	1	1	1	1	2	1	1	2	1	0	2
NLL-06	57.3489	LaDArT_PAV01487	Hane et al. (2017)	2	2	2	1	1	1	0	1	1	2	2	1	1	2	1	1	2	1	1	1	1	2	2	2	1	1	2	2	1	1	0	2	2	1	2	1	1	1	1	2	1	1	1	1	0	2
NLL-06	57.9171	LaDArT_SNP19114	Hane et al. (2017)	2	2	2	1	1	1	1	1	1	2	2	1	1	2	1	1	2	1	1	1	1	2	2	2	1	1	2	2	1	1	2	2	2	1	2	1	1	1	1	2	1	1	1	1	0	2
NLL-06	58.4666	LaDArT_SNP12131	Hane et al. (2017)	2	2	2	1	1	1	1	1	1	2	2	1	1	2	1	1	2	1	1	1	1	2	2	2	1	1	2	2	1	1	2	2	2	1	2	1	1	1	1	2	1	1	1	1	0	2
NLL-06	59.0284	LaDArT_SNP00285	Hane et al. (2017)	2	2	2	0	1	1	1	1	1	0	2	1	1	2	1	1	2	1	1	1	1	2	2	2	1	1	2	2	1	1	2	2	2	1	2	1	1	1	1	2	1	1	1	1	0	2
NLL-06	59.5903	LaDArT_SNP05146	Hane et al. (2017)	2	2	2	1	1	1	1	1	1	2	2	1	1	2	1	1	2	1	1	1	1	2	2	2	1	1	2	2	1	1	2	1	2	1	2	1	1	1	1	2	1	1	1	1	0	2
NLL-06	60.1521	LaDArT_SNP06847	Hane et al. (2017)	2	2	2	1	1	1	1	1	1	2	2	1	1	2	1	1	2	1	1	1	1	2	2	2	1	1	2	2	1	1	2	1	2	1	2	1	1	1	1	2	0	1	1	1	0	2
NLL-06	60.7139	LaDArT_SNP02080	Hane et al. (2017)	2	2	2	1	1	1	1	1	1	2	2	1	1	2	1	1	2	1	1	1	1	2	2	2	1	1	2	2	1	1	2	1	2	1	2	1	1	1	1	2	1	1	1	1	0	2
NLL-06	61.8505	LaDArT_SNP11368	Hane et al. (2017)	2	2	2	2	1	1	1	1	1	2	2	1	1	2	1	1	2	1	1	1	1	2	2	2	1	1	1	2	1	1	2	1	2	1	2	1	1	1	1	2	1	1	1	1	0	2
NLL-06	62.4252	LaDArT_PAV00155	Hane et al. (2017)	2	2	2	2	1	1	1	1	1	2	2	1	1	2	1	1	2	1	1	1	1	2	2	2	1	1	1	2	1	1	2	1	2	1	2	1	1	1	1	2	1	1	2	1	0	2
NLL-06	62.987	LaDArT_SNP16327	Hane et al. (2017)	2	2	2	2	1	1	1	1	1	2	2	1	1	2	1	1	2	1	1	1	1	2	2	2	1	1	1	2	1	1	2	1	2	1	2	1	1	1	1	2	1	1	2	1	0	2
NLL-06	64.1108	LaDArT_SNP15506	Hane et al. (2017)	2	2	2	2	1	1	1	1	1	2	2	1	0	2	1	1	2	1	1	1	1	2	2	2	1	1	1	2	1	1	2	1	2	1	2	1	1	1	1	2	1	1	2	1	0	2
NLL-06	64.1108	LaDArT_SNP00083	Hane et al. (2017)	2	2	2	2	1	1	1	1	1	2	0	1	1	2	1	1	2	1	1	1	1	2	2	2	1	1	1	2	1	1	2	1	2	1	2	1	1	1	1	2	1	1	2	1	0	2
NLL-06	64.679	LaDArT_PAV10764	Hane et al. (2017)	2	2	2	2	1	1	1	1	1	0	2	1	1	2	1	1	2	1	1	1	1	2	1	2	1	1	1	2	1	1	2	1	2	1	2	1	1	1	1	2	1	1	2	1	0	2
NLL-06	65.2537	LaDArT_SNP08088	Hane et al. (2017)	2	2	2	2	1	1	1	1	1	2	2	1	1	2	1	1	2	1	0	1	1	2	1	2	1	1	1	2	1	1	2	1	2	1	2	1	1	1	1	2	1	1	2	1	0	2
NLL-06	67.0192	LaDArT_PAV15591	Hane et al. (2017)	2	2	0	2	1	1	1	1	1	2	2	1	1	2	1	1	2	1	1	1	1	2	1	2	1	1	1	2	1	1	2	1	2	1	1	1	1	1	1	2	1	1	2	1	0	2
NLL-06	67.0192	LaDArT_SNP04003	Hane et al. (2017)	2	2	2	2	1	1	1	1	1	2	2	1	1	2	1	1	2	1	1	1	1	2	1	2	1	1	1	2	1	1	2	1	2	1	1	1	1	1	1	2	1	1	2	1	0	2
NLL-06	68.1557	LaDArT_PAV14830	Hane et al. (2017)	2	2	2	2	1	1	1	1	1	2	2	1	1	2	1	1	2	1	1	1	1	2	1	2	1	1	2	2	1	1	2	1	2	1	1	1	1	1	1	2	1	1	2	1	2	2
NLL-06	68.7176	LaDArT_SNP14331	Hane et al. (2017)	2	2	2	2	1	1	1	1	1	2	2	1	1	2	1	1	2	1	1	1	1	2	1	2	1	1	2	2	1	1	2	1	2	1	1	1	1	0	1	2	1	1	2	1	2	2
NLL-06	69.267	LaDArT_SNP08132	Hane et al. (2017)	2	2	2	2	1	1	1	1	1	2	2	1	1	2	1	1	2	1	1	2	1	2	1	2	1	1	2	2	1	1	2	1	2	1	1	1	1	0	1	2	1	1	2	1	2	2
NLL-06	69.267	LaSNP_044	Hane et al. (2017)	2	2	2	2	1	1	1	1	1	2	2	1	1	2	1	1	2	1	1	2	1	2	1	2	1	1	2	2	1	1	2	1	0	1	1	1	1	0	1	2	1	1	2	1	2	2
NLL-06	69.267	LaDArT_SNP05176	Hane et al. (2017)	2	2	2	2	1	1	1	1	1	2	2	1	1	2	1	1	2	1	1	2	1	2	1	2	1	1	2	2	1	1	2	1	2	1	1	1	1	2	1	2	1	1	2	1	2	2
NLL-06	69.267	LaDArT_PAV29778	Hane et al. (2017)	2	2	2	2	1	1	0	1	1	0	2	1	1	2	1	1	2	1	1	2	1	2	1	2	1	1	2	2	1	1	2	1	2	1	1	1	1	0	1	2	1	1	2	1	2	2
NLL-06	69.267	LaDArT_SNP09322	Hane et al. (2017)	2	2	2	2	1	1	1	1	1	2	2	1	1	2	1	1	2	1	1	2	1	2	1	2	1	1	2	2	1	1	2	1	2	1	1	1	1	0	1	2	1	1	2	1	2	2
NLL-06	69.8352	LaDArT_SNP00186	Hane et al. (2017)	2	2	2	2	1	1	1	2	1	2	2	1	1	2	1	1	2	1	1	2	1	2	1	0	1	1	2	2	1	1	2	1	2	1	1	0	1	0	1	2	1	1	2	1	2	2
NLL-06	69.8352	LaDArT_SNP07683	Hane et al. (2017)	2	2	2	2	1	1	1	2	1	2	2	1	1	2	1	1	2	1	1	2	1	2	1	2	1	1	2	2	1	1	2	1	2	1	1	1	1	0	1	2	1	1	2	1	2	2
NLL-06	70.4167	LaDArT_PAV25960	Hane et al. (2017)	2	2	2	0	1	1	1	2	1	2	2	1	1	2	1	1	2	1	1	2	0	2	1	2	2	1	2	2	1	1	2	1	2	1	1	1	1	0	1	2	1	1	2	1	2	2
NLL-06	70.4167	LaDArT_PAV21046	Hane et al. (2017)	2	2	2	0	1	1	1	2	1	2	2	1	1	2	1	1	2	1	1	2	1	2	1	2	2	1	2	0	1	1	0	1	2	1	1	1	1	2	1	0	1	1	2	1	2	2
NLL-06	70.4167	LaDArT_SNP09466	Hane et al. (2017)	2	2	2	2	1	1	1	2	1	2	2	1	1	2	1	1	2	1	1	2	1	2	1	2	2	1	2	2	1	1	2	1	2	1	1	1	1	0	1	2	1	1	2	1	2	2
NLL-06	70.9785	LaIND_209	Hane et al. (2017)	2	2	2	2	1	1	1	2	1	2	2	1	1	2	1	1	2	1	1	2	1	2	1	2	2	1	2	2	1	1	2	1	2	1	1	1	1	2	1	2	1	1	2	1	2	2
NLL-06	71.5341	LaDArT_SNP02353	Hane et al. (2017)	2	2	2	2	1	1	1	2	1	2	2	1	1	2	1	1	2	1	1	2	1	2	1	2	2	1	2	2	1	1	2	1	2	1	1	1	1	0	1	2	1	1	2	1	2	2
NLL-06	71.5341	LaDArT_PAV21162	Hane et al. (2017)	2	2	2	2	1	1	1	2	1	2	2	1	1	0	1	1	0	1	1	2	1	2	1	2	2	1	0	2	1	1	2	1	2	1	1	1	1	2	1	2	1	1	2	1	2	2
NLL-06	71.5341	LaDArT_SNP14675	Hane et al. (2017)	2	0	2	2	1	1	1	2	0	2	2	1	1	2	1	1	2	1	1	2	1	2	1	2	2	0	2	2	1	1	2	1	2	1	1	1	1	2	1	2	1	1	2	1	2	2
NLL-06	72.1023	LaDArT_SNP09283	Hane et al. (2017)	2	2	2	2	2	1	1	2	1	2	2	1	1	2	1	1	2	1	1	2	1	2	1	2	2	1	2	2	1	1	2	1	2	1	1	0	1	2	1	2	1	1	2	1	2	2
NLL-06	72.1023	LaDArT_SNP15768	Hane et al. (2017)	2	2	2	2	2	1	1	2	1	2	2	1	1	2	1	1	2	1	1	2	1	2	1	2	2	1	2	2	1	1	2	1	2	1	1	1	1	2	1	2	1	1	2	1	2	2
NLL-06	72.6517	LaDArT_SNP00327	Hane et al. (2017)	2	2	2	2	2	1	1	2	1	2	2	1	1	2	1	1	2	1	1	2	1	2	1	2	2	1	2	2	1	1	2	1	2	1	1	1	1	2	1	2	1	1	2	1	2	2
NLL-06	72.6517	LaDArT_SNP00823	Hane et al. (2017)	2	2	2	2	2	1	1	2	1	2	2	1	1	2	1	1	2	1	1	2	1	2	1	2	2	1	2	2	1	1	2	1	2	1	1	1	1	2	1	2	1	1	2	1	0	2
NLL-06	72.6517	LaDArT_SNP17176	Hane et al. (2017)	2	2	2	0	2	1	1	2	1	2	2	1	1	2	1	1	2	1	1	2	1	2	1	2	2	0	2	2	1	1	2	1	2	1	1	1	1	2	1	2	1	0	2	1	2	2
NLL-06	74.3766	LaDArT_SNP07566	Hane et al. (2017)	2	2	2	1	2	1	1	2	1	2	2	1	1	2	1	1	2	1	1	2	2	2	2	2	2	1	2	2	1	1	2	2	2	1	1	1	1	2	1	2	1	1	2	1	2	2
NLL-06	74.9201	LaDArT_SNP17666	Hane et al. (2017)	2	2	2	1	2	1	1	2	1	2	2	1	1	2	1	1	2	1	1	2	2	2	2	2	2	1	2	2	1	1	2	2	2	1	1	1	1	2	1	2	1	1	2	1	2	2
NLL-06	74.9201	LaDArT_PAV02603	Hane et al. (2017)	2	2	2	1	2	1	1	2	0	2	2	1	1	2	1	1	2	1	1	2	2	2	2	2	2	1	2	2	1	1	2	2	2	1	1	1	1	2	1	2	1	1	2	1	2	2
NLL-06	75.4883	LaDArT_SNP01836	Hane et al. (2017)	2	2	2	1	2	1	1	2	1	2	2	1	1	2	1	1	2	1	1	2	2	2	2	2	2	1	2	2	1	1	2	2	2	1	1	1	0	2	1	2	1	1	2	1	2	2
NLL-06	76.0377	LaDArT_SNP01497	Hane et al. (2017)	2	2	2	1	2	1	1	2	1	2	2	1	1	2	1	1	2	1	1	2	2	2	2	2	2	1	2	2	1	1	2	2	2	1	1	1	1	2	1	2	1	1	2	1	2	2
NLL-06	76.0377	LaDArT_PAV02309	Hane et al. (2017)	2	2	2	1	2	1	1	2	1	2	2	1	1	2	1	1	2	1	1	2	2	2	2	2	2	1	2	2	1	1	2	2	2	1	1	1	1	2	1	2	1	1	2	1	2	2
NLL-06	76.0377	LaDArT_PAV01523	Hane et al. (2017)	2	2	2	1	2	1	1	2	1	2	2	1	1	2	1	1	2	1	1	2	2	2	2	2	2	1	2	2	1	1	2	2	2	1	1	1	1	2	1	2	1	1	2	1	2	2
NLL-06	76.6402	LaDArT_PAV15052	Hane et al. (2017)	2	2	2	0	2	0	1	2	1	2	0	1	1	2	1	1	2	1	1	2	2	2	2	2	2	1	2	2	1	1	2	2	2	0	1	1	1	2	1	2	1	1	2	1	2	2
NLL-06	76.6402	LaDArT_PAV01460	Hane et al. (2017)	2	2	2	1	2	1	1	2	1	0	2	1	1	2	1	1	2	1	1	2	2	2	2	2	2	1	2	2	1	1	2	2	0	1	1	1	1	2	1	2	1	1	2	1	2	2
NLL-06	77.7767	LaDArT_SNP05404	Hane et al. (2017)	2	2	2	2	1	1	1	2	1	2	2	1	1	2	1	1	2	1	1	2	2	2	2	2	2	1	2	2	1	1	2	2	1	1	1	1	1	2	1	2	1	1	2	1	2	2
NLL-06	80.6207	LaDArT_SNP19558	Hane et al. (2017)	2	2	2	2	1	1	2	2	1	2	2	1	1	2	1	1	2	1	1	2	2	2	2	2	2	1	2	2	1	1	2	2	1	1	1	1	1	2	1	2	2	2	2	1	2	2
NLL-06	82.3656	LaDArT_SNP00038	Hane et al. (2017)	2	2	2	2	1	0	2	2	1	0	2	1	1	2	1	1	2	1	1	2	2	2	2	2	1	1	2	2	1	1	2	2	1	1	1	1	1	2	1	2	2	2	2	1	2	2
NLL-06	82.9338	LaDArT_SNP08389	Hane et al. (2017)	2	2	2	2	1	1	2	2	1	1	2	1	1	2	1	1	2	1	1	2	2	2	2	2	1	1	2	2	1	1	2	2	1	2	1	1	1	2	1	2	2	2	2	1	2	2
NLL-06	83.4833	LaDArT_SNP08492	Hane et al. (2017)	2	2	2	2	1	1	2	2	1	1	2	2	1	2	1	1	2	1	0	2	2	2	2	2	1	1	2	2	1	1	2	2	1	2	1	1	1	2	1	2	2	2	2	1	2	2
NLL-06	83.4833	LaDArT_SNP17261	Hane et al. (2017)	2	2	2	2	1	1	2	2	1	1	2	2	1	2	1	1	2	0	1	2	2	2	2	2	1	1	2	2	1	1	2	2	1	2	1	1	1	2	1	2	2	2	2	1	2	2
NLL-06	84.0389	LaDArT_SNP02306	Hane et al. (2017)	2	2	2	2	1	1	2	2	1	1	2	2	1	2	1	1	2	1	1	2	2	2	2	2	1	1	2	2	1	1	2	2	1	2	1	1	1	2	1	2	2	2	2	1	2	2
NLL-06	84.6007	LaDArT_PAV00102	Hane et al. (2017)	2	2	2	2	1	1	2	2	1	1	2	2	1	2	1	0	2	1	2	2	2	2	2	2	1	1	2	2	1	1	2	2	0	2	1	1	1	2	1	2	2	2	2	1	2	2
NLL-06	86.3456	LaDArT_PAV03079	Hane et al. (2017)	2	2	2	2	1	2	1	0	1	1	2	2	1	2	1	1	2	1	2	2	2	2	2	2	1	1	2	2	1	1	2	2	1	2	1	1	1	2	1	2	2	2	2	1	2	2
NLL-06	86.3456	LaDArT_SNP06478	Hane et al. (2017)	2	2	2	2	1	2	1	2	1	1	2	2	1	2	1	1	2	1	2	2	2	2	2	2	1	1	2	2	1	1	2	2	1	2	1	1	1	2	1	2	2	2	2	1	2	2
NLL-06	86.3456	LaDArT_SNP10002	Hane et al. (2017)	2	2	2	2	1	2	1	2	1	1	2	2	1	2	1	1	2	1	2	2	2	2	2	2	1	1	2	2	1	1	2	2	1	2	1	1	1	2	1	2	2	2	2	1	2	2
NLL-06	86.895	LaSNP_239	Hane et al. (2017)	2	2	2	2	1	2	1	2	1	1	2	2	1	2	1	1	2	1	2	2	2	2	2	2	1	1	2	2	1	1	2	2	1	2	1	1	1	2	1	2	2	2	2	1	2	2
NLL-06	87.4445	lPb-331382	Hane et al. (2017)	2	2	2	2	1	2	1	2	1	1	2	2	1	2	1	1	2	1	2	2	2	2	2	2	1	1	2	2	1	1	2	2	1	2	1	1	1	2	2	2	2	2	2	1	2	2
NLL-06	88.0127	LaDArT_PAV21033	Hane et al. (2017)	2	2	2	2	1	2	1	2	1	1	2	2	1	0	1	1	2	1	2	2	2	2	2	2	1	1	2	2	1	1	2	2	1	2	1	1	1	2	1	2	2	2	2	1	2	2
NLL-06	88.0127	LaDArT_SNP15776	Hane et al. (2017)	2	2	2	2	1	2	1	2	1	1	2	2	1	2	1	1	2	1	2	2	2	2	2	2	1	1	2	2	1	1	2	2	1	2	1	1	1	2	1	2	2	2	2	1	2	2
NLL-06	88.5622	LaDArT_SNP06940	Hane et al. (2017)	2	2	2	2	1	2	1	2	1	1	2	2	1	2	1	0	2	1	2	2	2	2	2	2	1	1	2	2	1	1	2	2	1	2	1	1	1	2	1	2	2	2	2	1	2	2
NLL-06	89.2116	20m15-2	Hane et al. (2017)	2	2	2	2	1	2	1	2	1	1	2	2	1	2	1	1	2	0	0	0	0	2	2	2	1	1	2	2	1	1	2	2	0	0	1	1	1	0	0	2	2	2	2	1	1	0
NLL-06	90.5277	LaDArT_PAV25808	Hane et al. (2017)	2	2	2	2	1	2	1	2	1	1	2	2	1	2	1	1	2	1	2	2	2	2	2	2	1	1	2	2	1	1	2	2	1	2	1	1	1	2	2	2	2	2	2	1	2	2
NLL-06	91.7044	LaDArT_SNP15309	Hane et al. (2017)	2	2	2	2	1	2	1	2	1	1	2	2	1	2	1	1	2	1	2	2	2	2	2	2	1	1	2	0	1	1	2	2	0	2	1	1	1	2	1	2	0	2	2	1	2	2
NLL-06	92.2996	LaDArT_SNP15597	Hane et al. (2017)	2	2	2	2	1	2	1	2	1	1	1	2	1	2	1	1	2	1	2	2	2	2	2	2	1	0	2	2	1	1	2	2	1	2	1	1	1	2	0	2	2	2	2	1	2	2
NLL-06	92.2996	LaSNP_238	Hane et al. (2017)	2	2	2	2	1	2	1	2	1	1	1	2	1	2	1	1	2	1	2	2	2	2	2	2	1	1	2	2	1	1	2	2	1	2	1	1	1	2	1	2	2	2	2	1	2	2
NLL-06	92.8614	LaDArT_PAV00771	Hane et al. (2017)	2	2	2	2	1	2	1	2	1	1	1	2	1	2	1	1	2	1	2	2	2	2	2	2	1	1	2	2	1	1	2	2	1	2	1	1	1	2	0	2	2	2	2	1	2	2
NLL-06	93.4233	LaDArT_SNP02906	Hane et al. (2017)	2	2	2	2	1	2	1	2	1	1	1	2	1	2	1	1	2	1	2	2	2	2	2	2	1	1	2	2	1	1	2	2	1	2	1	1	1	2	0	2	2	2	2	1	2	2
NLL-06	95.1093	LaSNP_575	Hane et al. (2017)	2	2	2	2	1	2	1	2	1	1	1	2	1	2	1	1	2	1	2	2	2	2	2	2	1	1	2	2	1	1	2	2	1	2	2	1	1	2	1	2	2	2	2	1	2	2
NLL-06	95.6588	LaDArT_SNP14601	Hane et al. (2017)	2	2	2	2	1	2	1	2	1	1	1	2	1	2	1	2	2	1	2	2	2	2	2	2	1	1	2	2	1	1	2	2	1	2	2	1	1	2	0	2	2	2	2	1	2	2
NLL-06	96.7701	LaDArT_SNP16048	Hane et al. (2017)	2	2	2	2	1	2	1	2	1	1	1	2	1	2	1	2	2	1	2	2	2	2	2	2	1	1	2	2	1	1	2	2	1	2	2	1	1	2	1	2	2	2	2	1	2	2
NLL-06	96.7701	LaDArT_SNP11465	Hane et al. (2017)	2	2	2	2	1	2	1	2	1	1	1	2	1	0	1	2	2	1	2	2	2	2	2	2	1	0	2	2	1	1	2	2	1	2	2	1	1	2	0	2	2	2	2	1	2	2
NLL-06	96.7701	LaDArT_SNP06113	Hane et al. (2017)	2	2	2	2	1	2	1	2	1	1	1	2	1	2	1	2	2	1	2	2	2	2	0	2	1	1	2	2	1	1	2	2	1	2	2	1	1	2	0	2	2	2	2	1	2	2
NLL-06	97.9468	LaDArT_PAV05124	Hane et al. (2017)	2	2	2	2	0	2	1	2	1	0	1	2	1	2	1	2	2	1	2	2	2	2	2	2	1	1	2	2	1	1	2	2	1	2	2	1	1	2	1	2	2	2	2	2	2	2
NLL-06	97.9468	LaDArT_PAV28040	Hane et al. (2017)	2	2	0	2	1	2	1	2	1	1	1	2	1	0	1	2	2	1	2	2	2	2	2	2	1	1	0	2	1	1	0	2	1	2	2	1	1	2	0	2	2	2	2	2	2	2
NLL-06	98.5282	LaDArT_SNP16802	Hane et al. (2017)	2	2	2	2	1	2	1	2	1	2	1	2	1	2	1	2	2	1	2	2	2	2	2	2	1	1	2	2	1	1	2	2	1	2	2	1	1	2	0	2	2	2	2	2	2	2
NLL-06	98.5282	LaDArT_SNP05116	Hane et al. (2017)	2	2	2	2	1	2	1	2	1	2	1	2	1	2	1	2	2	1	2	2	2	2	2	2	1	1	2	2	1	1	2	2	1	2	2	1	1	2	0	2	2	2	2	2	2	2
NLL-06	99.1164	LaDArT_PAV04436	Hane et al. (2017)	2	2	2	2	1	2	1	2	1	2	1	2	1	2	1	2	0	1	2	2	2	2	2	2	1	1	2	2	1	1	1	2	0	2	2	1	0	2	1	2	2	2	2	2	2	2
NLL-06	99.1164	LaDArT_PAV14564	Hane et al. (2017)	2	2	2	2	1	2	1	2	1	2	1	2	1	2	1	2	1	1	2	2	2	2	2	2	1	1	2	2	1	1	1	2	1	2	2	1	1	2	0	2	2	2	2	2	2	2
NLL-06	99.6846	LaDArT_SNP14726	Hane et al. (2017)	2	2	2	2	1	2	1	2	1	2	1	2	1	2	1	2	1	1	2	2	2	2	2	2	1	1	1	2	1	1	1	2	1	2	2	1	1	2	0	2	2	2	2	2	2	2
NLL-06	100.246	LaDArT_SNP18627	Hane et al. (2017)	2	2	2	2	1	2	0	2	1	2	1	2	1	2	1	2	1	1	2	2	2	2	2	2	1	1	1	2	1	1	1	2	1	2	2	1	1	2	0	2	2	2	1	2	2	2
NLL-06	100.808	LaDArT_SNP19264	Hane et al. (2017)	2	2	2	2	1	2	1	2	1	2	1	2	1	2	1	2	1	1	2	2	2	2	2	2	1	1	1	2	1	1	0	2	1	2	2	1	1	2	2	2	2	2	1	2	2	2
NLL-06	101.383	LaDArT_PAV04842	Hane et al. (2017)	2	2	2	2	1	2	1	2	1	2	1	2	1	2	1	2	1	1	2	2	2	2	2	2	1	1	0	2	1	1	1	2	1	2	2	1	1	2	1	2	2	2	1	2	2	2
NLL-06	101.964	LaDArT_SNP18840	Hane et al. (2017)	2	2	2	2	1	2	1	2	1	2	1	2	1	2	1	2	1	1	2	2	2	2	2	2	1	1	1	2	1	1	1	2	1	2	2	1	1	2	0	2	2	2	1	2	2	2
NLL-06	102.546	LaDArT_PAV05510	Hane et al. (2017)	2	2	2	2	1	2	1	2	1	2	1	2	1	2	1	2	1	1	2	2	2	2	2	2	1	0	1	2	1	1	1	2	0	2	2	1	0	2	0	2	2	2	1	2	2	2
NLL-06	104.332	LaDArT_SNP14789	Hane et al. (2017)	2	2	2	2	1	2	1	2	1	1	1	2	1	2	1	2	1	1	2	2	2	2	2	2	1	1	1	2	1	1	1	2	1	2	2	1	1	2	0	2	2	2	1	2	2	2
NLL-06	104.332	LaDArT_SNP12802	Hane et al. (2017)	2	2	2	2	1	2	1	2	1	1	1	2	1	2	1	2	1	1	2	2	2	2	2	2	1	1	1	2	1	1	1	2	1	2	2	1	1	2	0	2	2	2	1	2	2	2
NLL-06	104.888	LaDArT_SNP13594	Hane et al. (2017)	2	2	2	2	1	2	1	2	1	1	1	1	1	2	1	2	1	1	2	2	2	2	2	2	1	0	1	2	1	1	1	2	1	2	2	1	1	2	0	2	2	2	1	2	2	2
NLL-06	105.483	LaDArT_SNP02492	Hane et al. (2017)	2	2	2	2	1	2	1	0	1	1	1	1	1	2	1	2	1	1	2	2	2	2	2	2	1	1	1	2	1	1	1	2	1	2	2	1	1	2	0	0	2	2	1	2	2	2
NLL-06	106.078	LaSNP_231	Hane et al. (2017)	2	2	2	2	1	2	1	2	1	1	1	1	1	2	1	2	1	1	2	2	2	2	2	2	1	1	1	2	1	1	1	2	0	1	2	1	1	2	0	2	2	2	1	2	2	2
NLL-06	107.215	LaDArT_SNP07394	Hane et al. (2017)	2	2	2	2	1	2	1	2	1	1	1	1	1	2	1	2	1	1	2	2	2	2	0	2	1	1	1	2	1	1	1	2	1	1	2	1	1	2	0	2	2	2	1	2	2	2
NLL-06	107.215	LaSNP_297	Hane et al. (2017)	2	2	2	2	1	2	1	2	1	1	1	1	1	2	1	2	1	1	2	2	2	2	2	2	0	1	1	2	1	1	1	2	1	1	2	1	1	2	1	2	2	2	1	2	2	2
NLL-06	107.79	LaDArT_PAV03633	Hane et al. (2017)	2	2	0	0	1	2	1	2	1	1	1	1	1	2	1	2	2	1	2	2	2	2	2	2	2	1	1	2	1	1	1	2	1	1	2	1	1	2	0	2	2	2	1	2	2	2
NLL-06	108.364	LaSNP_557	Hane et al. (2017)	2	2	2	2	1	2	1	2	1	1	1	1	1	2	1	2	2	1	2	2	2	2	2	2	0	1	1	2	1	1	1	2	1	1	2	1	1	2	2	2	2	2	1	2	2	2
NLL-06	110.05	LaDArT_SNP00175	Hane et al. (2017)	2	2	2	2	1	2	1	2	1	1	1	1	1	2	1	1	2	1	2	2	2	2	2	2	0	1	1	2	2	1	1	2	1	1	2	1	1	2	1	2	2	2	1	2	2	2
NLL-06	110.05	LaDArT_PAV20989	Hane et al. (2017)	2	2	2	2	1	2	1	2	1	1	1	1	1	2	1	1	2	0	2	2	2	2	2	2	1	0	1	2	2	1	0	2	1	1	2	1	0	2	1	2	2	2	1	2	2	2
NLL-06	110.05	LaDArT_SNP07294	Hane et al. (2017)	2	2	2	2	1	2	1	2	1	1	1	1	1	2	1	1	2	1	2	2	2	2	2	2	0	1	1	2	2	1	1	2	1	1	2	1	1	0	1	2	2	2	1	2	2	2
NLL-06	110.606	LaDArT_SNP02661	Hane et al. (2017)	2	2	2	2	1	2	1	2	1	1	1	1	1	2	1	1	2	1	2	2	2	2	2	2	0	1	1	2	2	1	1	2	1	1	2	1	1	2	1	2	2	2	1	2	2	2
NLL-06	111.162	LaDArT_SNP08577	Hane et al. (2017)	2	2	2	2	1	2	1	2	1	1	1	1	1	2	1	1	2	1	2	2	2	2	2	2	0	2	1	2	2	1	1	2	1	1	2	1	1	2	1	2	2	2	1	2	2	2
NLL-06	111.772	LaDArT_PAV28550	Hane et al. (2017)	2	2	2	2	1	2	1	2	1	1	1	1	1	2	1	0	2	1	2	2	2	2	2	2	1	2	1	2	2	1	1	2	2	1	2	1	0	2	1	2	2	2	0	2	2	2
NLL-06	113.006	LaDArT_PAV20353	Hane et al. (2017)	2	2	2	2	1	2	1	2	1	1	1	1	1	2	1	1	2	1	2	2	2	1	2	2	1	2	1	2	2	1	0	2	1	1	2	1	1	2	0	2	2	2	1	2	2	2
NLL-06	113.006	LaDArT_SNP07205	Hane et al. (2017)	2	2	2	2	1	2	1	2	1	1	1	1	1	2	1	1	2	1	2	2	2	1	2	2	0	2	1	2	2	1	1	2	1	1	2	1	1	2	1	2	2	2	1	2	2	2
NLL-06	113.556	LaDArT_SNP04511	Hane et al. (2017)	2	2	2	2	1	2	1	2	1	1	1	1	1	2	1	1	2	1	2	2	2	2	2	2	0	2	1	2	2	1	1	2	1	1	2	1	1	2	1	2	2	2	1	2	2	2
NLL-06	115.261	LaSNP_128	Hane et al. (2017)	2	2	2	2	1	2	1	2	1	1	1	1	1	2	1	1	2	1	2	2	2	1	2	2	1	2	1	2	2	1	1	1	1	1	2	1	1	2	1	2	2	2	1	2	2	2
NLL-06	115.261	LaDArT_PAV20915	Hane et al. (2017)	2	2	2	2	1	2	1	2	1	1	1	1	1	2	1	1	2	1	2	2	2	1	2	2	1	2	1	2	2	1	1	1	1	1	2	1	1	2	1	2	2	2	1	2	2	2
NLL-06	115.849	LaDArT_SNP03467	Hane et al. (2017)	2	2	2	2	1	2	1	2	1	1	1	1	1	2	1	1	2	1	2	2	2	1	2	2	0	2	1	2	2	1	1	1	1	1	2	1	1	2	1	2	2	2	1	2	2	2
NLL-06	116.424	LaDArT_SNP04453	Hane et al. (2017)	2	2	2	2	1	2	1	2	1	1	1	1	1	2	1	1	2	1	2	2	2	1	2	0	0	2	1	2	2	1	1	1	1	1	2	1	1	2	1	2	2	0	1	2	2	2
NLL-06	116.424	LaDArT_PAV23820	Hane et al. (2017)	2	2	2	2	1	2	1	2	1	1	1	1	1	2	1	1	2	0	2	2	2	1	2	2	1	2	1	2	2	1	1	1	1	1	2	1	1	2	1	2	2	2	1	2	2	2
NLL-06	116.424	LaDArT_SNP15416	Hane et al. (2017)	2	2	2	2	1	2	1	2	1	1	1	1	1	2	1	1	2	1	2	2	2	1	2	2	0	2	1	2	2	1	1	1	1	1	2	1	1	2	1	2	2	2	1	2	2	2
NLL-06	116.424	LaDArT_SNP17865	Hane et al. (2017)	2	2	2	2	1	2	1	2	1	1	1	1	1	2	1	1	2	1	2	2	2	1	2	2	0	2	1	2	2	1	1	1	1	1	2	1	1	2	1	2	2	2	1	2	2	2
NLL-06	116.973	LaDArT_SNP12790	Hane et al. (2017)	2	2	2	2	1	2	1	2	1	1	1	1	1	2	1	1	2	1	2	2	2	1	2	2	0	2	1	2	2	1	1	1	1	1	2	1	1	2	1	2	2	2	1	2	2	2
NLL-06	116.973	LaDArT_PAV28907	Hane et al. (2017)	2	2	2	2	1	2	1	2	1	1	1	1	1	2	1	1	2	1	2	2	2	1	2	2	0	2	1	2	2	1	1	1	1	1	2	1	1	2	1	2	2	2	1	2	2	2
NLL-06	117.548	LaDArT_PAV22669	Hane et al. (2017)	2	2	2	2	1	2	1	2	1	1	1	1	1	2	1	1	2	1	2	2	2	1	2	2	0	2	1	2	2	1	1	1	1	1	2	1	1	2	1	2	2	0	1	2	2	2
NLL-06	117.548	LaDArT_SNP10640	Hane et al. (2017)	2	2	2	2	1	2	1	2	1	1	1	1	1	2	1	1	2	1	2	2	2	1	2	2	0	2	1	2	2	1	1	1	1	1	2	1	1	2	1	2	2	2	1	2	2	2
NLL-06	118.11	LaDArT_SNP18620	Hane et al. (2017)	2	2	2	2	1	2	1	2	1	1	1	1	1	2	1	1	2	1	2	2	2	1	2	2	0	2	1	2	2	1	1	1	1	1	2	1	1	2	1	2	2	2	1	2	2	2
NLL-06	118.685	LaDArT_PAV20378	Hane et al. (2017)	2	2	2	2	1	2	1	2	1	1	1	1	1	2	1	1	2	1	2	2	2	1	2	2	1	2	1	2	2	1	1	1	0	1	1	1	0	2	1	2	2	2	1	2	2	2
NLL-06	119.253	LaDArT_SNP15802	Hane et al. (2017)	2	2	2	2	1	2	1	2	1	1	1	1	1	2	1	1	2	1	2	2	2	1	2	2	0	2	1	2	2	1	1	1	1	1	1	1	1	2	1	2	2	2	1	2	2	2
NLL-06	119.253	LaDArT_PAV14854	Hane et al. (2017)	2	2	2	2	1	2	1	2	1	1	1	1	1	2	1	1	2	1	2	2	2	1	2	2	1	2	1	2	2	1	1	1	1	1	1	1	1	2	1	2	2	2	1	2	2	2
NLL-06	119.815	LaSNP_531	Hane et al. (2017)	2	2	2	2	1	2	1	2	1	1	1	1	1	2	1	1	2	1	2	1	2	1	2	2	1	2	1	2	2	1	1	1	1	1	1	1	1	2	1	2	2	2	1	2	2	2
NLL-06	119.815	LaDArT_SNP17430	Hane et al. (2017)	2	2	2	2	1	2	1	2	1	1	1	1	1	2	1	1	2	1	2	1	2	1	2	2	0	2	1	2	2	1	1	1	1	1	1	1	1	2	1	2	2	2	1	2	2	2
NLL-06	119.815	LaDArT_SNP18417	Hane et al. (2017)	2	2	2	2	1	2	1	2	1	1	1	1	1	0	1	1	2	1	2	1	2	1	2	2	0	0	1	0	2	1	1	1	0	1	1	1	1	2	1	2	2	0	1	2	2	2
NLL-06	119.815	LaDArT_SNP17961	Hane et al. (2017)	2	2	2	2	1	2	1	2	1	1	1	1	1	2	1	1	2	1	2	1	2	1	2	2	0	2	1	2	2	1	1	1	1	1	1	1	1	2	1	2	2	2	1	2	2	2
NLL-06	120.41	LaDArT_PAV23963	Hane et al. (2017)	2	2	2	2	1	2	0	2	1	1	1	1	1	2	1	0	2	1	2	1	2	1	2	2	1	2	1	2	2	0	1	1	1	1	1	1	0	2	1	2	2	2	1	2	2	2
NLL-06	121.005	LaDArT_PAV15811	Hane et al. (2017)	2	2	2	2	1	2	0	2	1	1	1	1	1	2	1	1	2	1	2	1	2	1	2	2	0	2	1	2	2	1	1	1	1	1	1	1	0	2	1	2	2	2	1	2	2	2
NLL-06	121.594	LaDArT_SNP07676	Hane et al. (2017)	2	2	2	2	1	2	1	2	1	1	1	1	1	2	1	1	2	1	2	1	2	1	2	0	0	2	1	2	2	1	1	1	1	1	1	1	1	2	1	2	2	2	1	2	2	2
NLL-06	121.594	LaDArT_SNP04989	Hane et al. (2017)	2	2	2	2	1	2	1	2	1	1	1	1	1	2	1	1	2	1	2	1	2	1	2	2	0	2	1	2	2	1	1	1	1	1	1	1	1	2	1	2	2	2	1	2	2	2
NLL-06	122.143	LaDArT_SNP08579	Hane et al. (2017)	2	2	2	2	1	2	1	2	1	1	1	1	1	2	1	1	2	1	2	1	2	1	2	2	0	2	1	2	2	1	1	1	1	1	1	1	1	2	1	2	2	2	1	2	1	2
NLL-06	122.143	LaDArT_PAV20177	Hane et al. (2017)	2	2	2	0	1	2	1	2	1	1	1	1	1	2	1	1	2	1	2	1	2	1	2	2	0	0	1	2	2	1	1	1	1	1	1	1	1	2	1	2	2	2	1	2	1	2
NLL-06	122.143	LaDArT_SNP01098	Hane et al. (2017)	2	2	2	2	1	2	1	2	1	1	1	1	1	2	1	1	2	1	2	1	2	1	0	2	1	1	1	2	2	1	1	1	1	1	1	1	1	2	1	2	2	2	1	2	1	2
NLL-06	122.143	LaDArT_PAV02489	Hane et al. (2017)	2	2	2	2	1	2	1	2	1	1	1	1	1	2	1	1	2	1	2	1	2	1	0	2	1	1	1	2	2	1	1	1	1	1	1	1	1	2	1	2	2	2	1	2	1	2
NLL-06	122.792	AnMtL5	Hane et al. (2017)	2	2	2	2	1	2	1	2	1	1	1	1	1	2	1	1	2	1	2	1	0	1	2	2	1	1	1	2	2	1	1	1	0	0	1	1	1	2	0	2	2	2	1	2	1	0
NLL-06	124.201	LaDArT_PAV13051	Hane et al. (2017)	2	2	2	2	1	2	0	2	1	1	1	1	1	2	1	1	2	1	2	1	2	1	2	2	1	1	1	2	0	1	1	1	1	0	1	1	0	2	1	2	2	2	1	2	1	2
NLL-06	124.797	LaDArT_SNP05298	Hane et al. (2017)	2	2	2	2	1	2	1	2	1	1	1	1	1	2	1	1	2	1	2	1	2	1	2	2	1	1	1	2	1	1	1	1	1	1	1	1	1	2	1	2	2	2	1	2	1	2
NLL-06	125.365	LaDArT_SNP13148	Hane et al. (2017)	2	2	2	2	1	2	1	2	1	1	1	1	1	1	0	1	2	1	2	1	2	1	2	2	1	1	1	2	1	1	1	1	1	1	1	1	1	2	1	2	2	2	1	2	1	2
NLL-06	125.94	LaDArT_SNP03395	Hane et al. (2017)	2	2	2	2	1	2	1	2	1	1	1	1	1	1	1	1	2	1	2	1	2	1	2	2	1	1	1	2	1	1	1	1	1	1	1	1	1	2	1	2	2	2	1	2	1	2
NLL-06	125.94	LaDArT_SNP18421	Hane et al. (2017)	2	2	2	2	1	2	1	2	1	1	1	0	1	1	1	1	2	1	2	1	2	1	2	2	1	1	1	2	1	1	1	1	1	1	1	1	1	2	1	2	2	2	1	2	1	2
NLL-06	126.489	LaDArT_SNP11813	Hane et al. (2017)	2	2	2	2	1	2	1	2	1	1	1	1	1	1	1	1	2	1	2	1	2	1	2	2	1	1	1	2	1	1	1	1	1	1	1	1	1	2	1	2	2	2	1	2	1	2
NLL-06	127.039	LaDArT_SNP09463	Hane et al. (2017)	2	2	2	2	1	2	1	2	1	1	0	1	1	1	1	1	2	1	2	1	2	1	2	2	1	1	1	2	1	1	1	1	1	1	1	1	1	2	1	2	2	2	1	2	1	2
NLL-06	127.039	LaSNP_071	Hane et al. (2017)	2	2	2	2	0	2	1	2	1	1	1	1	1	1	1	1	2	1	2	1	2	1	2	2	1	1	1	2	1	1	0	1	1	1	1	1	1	2	1	2	2	2	1	2	1	2
NLL-06	127.607	LaDArT_SNP09726	Hane et al. (2017)	2	2	2	2	1	2	1	2	1	1	1	1	1	1	1	1	2	1	2	1	2	1	0	2	1	1	1	2	1	1	1	1	1	1	1	1	1	2	1	2	2	2	1	2	1	2
NLL-06	128.168	LaDArT_SNP17237	Hane et al. (2017)	2	2	2	2	1	0	1	2	1	1	1	1	1	1	1	1	2	1	2	1	2	1	2	2	1	1	1	2	1	1	1	1	1	1	1	1	1	2	1	2	2	2	1	2	1	2
NLL-06	128.168	LaDArT_PAV25597	Hane et al. (2017)	2	2	2	2	1	0	0	2	1	1	1	1	1	1	1	1	2	0	2	1	2	1	2	2	1	1	1	2	1	1	1	1	1	1	1	1	1	2	0	2	2	2	1	2	1	2
NLL-06	129.977	LaDArT_SNP16872	Hane et al. (2017)	2	2	2	2	1	2	0	2	1	1	0	1	1	1	1	1	2	1	2	1	2	1	2	2	1	1	1	2	1	1	1	1	1	1	1	1	1	2	1	2	2	2	1	2	1	2
NLL-06	130.532	LaIND_116	Hane et al. (2017)	2	2	2	2	1	2	1	2	1	1	1	1	1	1	1	1	2	1	1	1	2	1	2	2	1	1	1	2	1	1	1	1	1	1	1	1	1	2	1	2	2	2	1	2	1	2
NLL-06	131.088	LaDArT_SNP14252	Hane et al. (2017)	2	2	2	2	1	2	0	2	1	1	1	1	1	1	1	1	2	1	1	1	2	1	1	2	1	1	1	2	1	1	1	1	1	1	1	1	1	2	1	2	2	2	1	2	1	2
NLL-06	131.669	LaDArT_PAV26345	Hane et al. (2017)	2	2	2	0	1	0	1	2	1	1	1	1	1	1	1	1	2	1	1	1	2	1	1	2	1	1	1	2	1	1	1	1	1	1	1	1	1	2	1	2	2	2	1	2	1	2
NLL-06	132.832	LaDArT_SNP05594	Hane et al. (2017)	2	2	2	2	1	2	1	2	1	1	2	1	1	1	1	1	2	1	1	1	2	1	1	2	1	0	1	2	1	1	1	1	1	1	1	1	1	2	1	2	2	2	1	2	1	1
NLL-06	133.969	LaDArT_SNP14939	Hane et al. (2017)	2	2	2	2	1	2	1	2	1	1	2	0	1	1	1	1	2	1	0	1	2	1	1	2	1	1	1	2	1	1	1	1	1	1	1	1	1	2	1	2	2	2	1	2	1	1
NLL-06	134.543	LaDArT_PAV25336	Hane et al. (2017)	2	2	2	2	1	2	1	2	1	1	2	1	1	1	1	1	2	1	1	1	2	1	1	2	1	1	1	2	1	1	1	1	1	1	1	1	1	2	1	2	2	2	1	2	1	1
NLL-06	135.112	LaDArT_PAV25268	Hane et al. (2017)	2	2	2	2	1	2	1	2	1	1	2	1	1	1	1	1	2	1	1	1	2	1	1	2	1	1	1	2	1	1	1	1	1	1	1	1	1	0	1	2	2	2	1	2	1	1
NLL-06	135.112	LaSNP_468	Hane et al. (2017)	2	2	2	2	1	2	1	2	1	1	2	1	1	1	1	1	2	1	1	1	2	1	1	2	1	1	1	2	1	1	1	1	1	1	1	1	1	2	1	2	2	2	1	2	1	1
NLL-06	135.667	LaDArT_PAV21734	Hane et al. (2017)	2	2	2	2	1	2	1	2	1	1	2	1	1	1	1	1	2	1	1	1	2	1	1	2	1	1	1	0	1	1	1	1	1	1	1	1	1	2	1	2	2	2	1	2	1	1
NLL-06	136.83	LaDArT_PAV05092	Hane et al. (2017)	2	2	2	2	1	2	1	2	1	1	2	1	1	1	1	1	2	1	1	1	2	1	1	2	1	2	1	2	1	1	1	1	2	1	1	1	1	2	1	2	2	2	1	2	1	1
NLL-06	139.242	LaDArT_PAV15529	Hane et al. (2017)	2	2	2	2	1	2	1	2	1	1	2	1	1	1	1	1	2	1	1	1	2	1	1	2	1	2	1	2	1	1	1	2	1	1	1	1	1	2	2	2	2	2	2	2	1	1
NLL-06	141.007	LaDArT_PAV13743	Hane et al. (2017)	2	2	2	2	1	0	1	2	1	1	2	1	1	1	1	1	2	1	0	1	1	1	1	2	1	1	1	2	1	1	1	2	1	1	1	1	1	2	1	2	2	2	2	2	1	1
NLL-06	141.007	LaDArT_PAV22901	Hane et al. (2017)	2	2	2	2	1	1	1	2	1	1	2	1	1	1	1	1	2	1	1	1	1	1	1	2	1	1	1	0	1	1	1	2	1	1	1	1	1	2	1	2	2	2	2	2	1	1
NLL-06	141.61	LaDArT_PAV17891	Hane et al. (2017)	2	2	2	2	1	0	1	2	1	1	2	1	1	1	1	1	2	1	1	1	1	1	1	2	1	1	1	2	1	1	1	2	1	1	1	1	1	2	1	2	0	0	2	2	1	1
NLL-06	142.198	LaDArT_SNP10555	Hane et al. (2017)	2	2	2	2	1	1	1	2	1	1	2	1	1	1	1	1	2	1	1	1	1	1	1	2	1	1	1	2	1	1	1	2	1	1	1	1	1	2	1	2	2	2	2	2	1	1
NLL-06	142.753	LaDArT_SNP01758	Hane et al. (2017)	1	2	2	2	1	1	0	2	1	1	2	1	1	1	1	1	2	1	1	1	1	1	1	2	1	1	1	2	1	1	1	2	1	1	1	1	1	2	1	2	2	2	2	2	1	1
NLL-06	145.054	LaDArT_SNP11434	Hane et al. (2017)	1	2	2	2	1	1	1	2	1	1	2	1	1	1	1	1	2	1	1	1	1	1	1	2	1	1	1	2	1	1	1	1	1	1	1	1	1	2	1	2	2	2	2	2	1	1
NLL-06	146.203	LaDArT_PAV11139	Hane et al. (2017)	1	2	2	2	1	1	1	2	1	1	2	1	1	1	1	1	2	1	1	1	0	1	1	2	1	1	1	2	1	1	1	1	1	1	1	1	1	2	0	2	2	2	2	2	1	1
NLL-06	146.785	LaDArT_SNP02420	Hane et al. (2017)	1	2	2	2	1	1	0	2	1	1	2	1	1	1	1	1	2	1	1	1	1	1	1	1	1	1	1	2	1	1	1	1	1	1	1	0	1	2	1	2	2	2	2	2	1	1
NLL-06	146.785	LaDArT_PAV02484	Hane et al. (2017)	1	2	2	2	1	1	1	2	1	1	2	1	1	1	1	1	0	1	1	1	1	1	1	1	1	1	1	2	1	1	1	1	1	1	1	1	1	2	1	2	2	2	2	2	1	1
NLL-06	150.406	LaDArT_SNP07476	Hane et al. (2017)	1	2	2	2	1	1	1	2	1	1	2	2	1	1	1	1	2	1	1	1	1	1	1	1	1	1	1	2	1	1	1	1	1	1	2	2	1	2	1	2	2	2	2	2	1	1
NLL-06	150.955	LaSNP_055	Hane et al. (2017)	1	2	2	2	1	1	1	2	1	1	2	2	1	1	1	1	2	1	1	1	1	1	1	1	1	1	1	2	1	1	1	1	1	1	2	2	1	2	1	2	2	2	2	1	1	1
NLL-06	150.955	LaDArT_SNP02821	Hane et al. (2017)	1	2	2	2	1	1	1	2	1	1	2	2	1	1	1	1	2	1	1	1	1	1	1	1	1	1	1	2	1	1	1	1	1	1	2	2	1	2	1	2	2	2	2	1	1	1
NLL-06	151.517	lPb-518165	Hane et al. (2017)	1	2	2	2	1	1	1	2	1	1	2	2	1	1	1	1	2	1	1	1	1	1	1	1	1	1	1	2	1	1	2	1	1	1	2	2	1	2	1	2	2	2	2	1	1	1
NLL-06	152.073	LaDArT_SNP02732	Hane et al. (2017)	1	2	2	2	1	1	0	2	1	1	2	2	1	1	1	1	2	1	1	1	1	1	1	1	1	1	1	2	1	1	2	1	1	1	2	2	2	2	1	2	2	2	2	1	1	1
NLL-06	153.759	LaDArT_SNP05055	Hane et al. (2017)	1	2	2	2	2	1	1	2	1	1	2	2	1	1	1	1	2	1	1	1	1	1	1	2	1	1	1	2	1	1	2	1	1	1	2	2	2	2	1	2	2	2	2	1	1	1
NLL-06	156.669	LaDArT_SNP02803	Hane et al. (2017)	1	2	2	0	2	1	1	2	1	1	2	2	1	1	1	1	2	1	1	1	1	1	1	2	1	0	1	2	1	1	2	1	1	1	2	2	2	2	1	2	1	1	2	1	1	1
NLL-06	157.86	LaDArT_PAV29456	Hane et al. (2017)	1	1	2	0	2	1	1	2	1	1	2	2	1	1	1	1	2	1	1	1	1	1	1	2	2	1	1	2	1	1	2	1	1	1	2	2	2	2	1	2	1	1	2	1	1	1
NLL-06	157.86	LaDArT_SNP08481	Hane et al. (2017)	1	1	2	2	2	1	1	2	1	1	2	2	1	1	1	1	2	1	0	1	1	1	1	2	2	1	1	2	1	1	2	1	1	1	0	2	2	2	1	2	1	1	2	1	1	1
NLL-06	159.036	LaDArT_PAV26681	Hane et al. (2017)	1	1	2	0	2	1	1	2	1	1	2	2	1	1	1	1	0	1	1	1	1	1	1	2	2	1	1	2	1	1	2	1	1	1	2	2	1	2	1	2	1	1	2	1	1	1
NLL-06	161.419	LaDArT_SNP13648	Hane et al. (2017)	1	1	2	2	2	1	1	2	1	1	2	2	1	1	1	1	2	1	1	1	1	1	1	2	2	1	1	2	1	1	2	1	1	1	2	2	2	2	1	2	1	1	2	1	1	1
NLL-06	161.975	LaDArT_SNP01289	Hane et al. (2017)	1	1	2	2	2	1	1	2	1	1	2	2	1	1	1	1	2	1	1	1	1	1	1	2	2	1	1	2	1	1	2	1	1	1	1	2	2	2	1	2	1	1	2	1	1	0
NLL-06	162.549	LaDArT_PAV26436	Hane et al. (2017)	1	1	1	2	2	1	0	2	0	1	2	2	1	1	1	1	2	1	1	1	1	1	1	2	2	1	1	2	1	1	2	1	1	1	1	2	2	2	1	2	0	1	2	1	1	1
NLL-06	164.315	LaDArT_SNP04351	Hane et al. (2017)	1	1	1	2	2	1	1	2	1	1	1	2	1	1	1	1	2	1	1	1	1	1	1	2	2	1	1	2	1	1	2	1	1	1	1	2	2	2	1	2	1	1	2	1	1	1
NLL-06	164.864	LaDArT_SNP01097	Hane et al. (2017)	1	1	1	2	2	1	1	1	1	1	1	2	1	1	1	1	2	1	1	1	1	1	1	2	2	1	1	2	1	1	2	1	1	1	1	2	2	2	1	2	1	1	2	1	1	1
NLL-06	166.014	LaDArT_PAV14583	Hane et al. (2017)	1	1	1	2	2	1	2	1	1	1	1	2	1	1	1	1	0	1	1	1	1	1	1	2	2	1	1	2	1	1	2	1	1	1	1	2	2	2	1	2	1	1	2	1	1	1
NLL-06	166.589	LaDArT_SNP18025	Hane et al. (2017)	1	1	1	2	2	1	2	1	1	1	1	2	1	1	1	1	2	1	1	1	1	1	1	2	0	1	1	2	1	1	2	1	1	1	1	2	2	2	1	2	1	1	2	1	1	1
NLL-06	167.138	LaDArT_SNP05309	Hane et al. (2017)	1	1	1	2	2	1	2	1	1	1	1	2	1	1	1	1	2	1	1	1	1	1	1	2	1	1	1	2	1	1	2	1	1	1	1	2	2	2	1	2	1	1	2	1	1	1
NLL-06	167.823	UWA071	Hane et al. (2017)	0	0	0	0	0	0	0	1	1	1	1	2	1	1	1	1	2	1	0	1	0	1	1	2	1	1	1	2	1	0	2	1	0	0	1	2	2	2	0	2	1	2	2	1	1	0
NLL-06	168.508	LaDArT_SNP09405	Hane et al. (2017)	1	1	1	1	2	0	2	1	1	1	1	2	1	1	1	1	2	1	1	1	1	1	1	2	1	1	1	2	1	1	2	1	1	1	1	2	2	2	1	2	1	1	2	1	1	1
NLL-07	0	LaDArT_SNP19338	Hane et al. (2017)	1	1	1	1	2	2	2	1	2	2	1	1	1	1	1	1	1	1	2	1	1	2	1	2	1	2	2	1	1	1	1	1	1	2	1	2	2	2	1	2	2	2	1	2	1	2
NLL-07	2.2487	LaDArT_SNP01894	Hane et al. (2017)	1	1	1	1	2	2	2	1	2	2	2	1	1	1	1	1	1	1	2	1	1	2	1	2	1	2	2	1	1	1	1	1	1	2	1	2	2	2	1	2	2	2	1	2	1	2
NLL-07	3.3478	LaDArT_SNP01689	Hane et al. (2017)	1	1	1	1	2	2	2	1	2	2	2	1	1	1	2	1	1	1	2	1	1	2	1	2	1	2	2	1	1	1	1	1	1	2	1	2	2	2	1	2	2	2	1	2	1	2
NLL-07	3.8913	LaDArT_SNP06763	Hane et al. (2017)	1	1	1	1	2	2	2	1	2	2	2	2	1	1	2	1	1	1	2	1	1	2	1	2	1	2	2	1	1	1	1	1	1	2	1	2	2	2	1	2	2	2	1	2	1	2
NLL-07	3.8913	LaDArT_SNP05198	Hane et al. (2017)	1	1	1	1	2	2	2	1	2	2	2	2	1	1	2	1	1	1	2	1	1	2	1	2	1	2	2	1	1	1	1	1	1	2	1	2	2	2	1	2	2	2	1	2	1	2
NLL-07	3.8913	LaDArT_SNP15467	Hane et al. (2017)	1	1	1	1	2	2	2	1	2	2	2	2	1	1	2	1	1	1	2	1	1	2	1	2	1	2	2	1	1	1	1	1	1	2	1	2	2	2	1	2	2	2	1	2	1	2
NLL-07	4.4348	LaSNP_470	Hane et al. (2017)	1	1	1	1	2	2	2	1	2	2	2	2	1	1	2	1	1	1	2	1	1	2	1	2	1	2	2	1	1	1	1	1	1	2	1	2	2	2	1	2	2	2	1	2	1	2
NLL-07	5.5844	LaDArT_PAV09119	Hane et al. (2017)	1	1	1	1	2	2	2	1	2	2	2	2	1	1	2	1	1	1	2	1	1	2	1	2	1	2	2	1	1	0	1	1	0	2	1	2	2	2	0	2	2	2	1	2	1	2
NLL-07	6.1526	LaDArT_SNP06445	Hane et al. (2017)	1	1	1	1	2	2	2	1	2	2	2	2	1	1	2	1	1	1	2	1	1	2	1	2	1	2	2	1	1	1	1	1	1	2	2	2	2	2	1	2	2	2	1	2	1	2
NLL-07	10.2796	LaDArT_PAV25319	Hane et al. (2017)	1	1	1	1	2	2	2	2	2	2	2	2	1	1	2	2	1	2	2	1	1	2	1	2	1	2	2	1	1	1	1	2	1	2	2	2	2	2	1	2	2	2	1	2	1	2
NLL-07	11.9656	LaDArT_SNP00814	Hane et al. (2017)	1	1	1	1	2	2	2	2	2	2	2	2	1	1	2	2	1	2	2	1	1	2	1	2	1	1	2	1	1	1	1	2	1	2	2	2	2	2	1	2	2	2	2	2	1	2
NLL-07	12.5275	LaDArT_PAV01264	Hane et al. (2017)	1	1	1	1	2	2	2	2	2	2	2	2	1	1	2	2	1	0	2	1	1	2	1	2	1	1	2	1	1	1	2	2	1	2	2	2	0	2	1	2	2	2	2	2	1	2
NLL-07	14.9102	LaDArT_PAV00128	Hane et al. (2017)	1	1	1	1	2	2	2	2	2	2	2	2	1	1	2	2	1	2	2	2	1	2	1	2	1	1	2	2	1	0	2	2	1	2	2	2	2	2	1	2	2	2	2	2	1	2
NLL-07	14.9102	LaDArT_PAV14774	Hane et al. (2017)	1	1	1	1	2	2	2	2	2	2	2	2	1	1	2	2	1	2	2	2	1	2	1	2	1	1	2	2	1	1	2	2	1	2	2	2	2	2	1	2	2	2	2	2	1	2
NLL-07	16.0732	LaDArT_SNP02671	Hane et al. (2017)	1	2	1	1	2	2	2	2	2	2	0	2	1	1	2	2	1	2	2	2	1	2	1	2	2	1	2	2	1	1	2	2	1	2	2	2	2	2	1	2	2	2	2	2	1	2
NLL-07	16.6288	LaDArT_SNP01461	Hane et al. (2017)	1	2	1	1	2	2	2	2	2	2	0	2	1	1	2	2	1	2	2	2	1	2	1	2	2	1	1	2	1	1	2	2	1	2	2	2	2	2	1	2	2	2	2	2	1	2
NLL-07	17.7654	LaDArT_SNP03047	Hane et al. (2017)	1	2	1	1	2	2	2	2	2	2	0	2	1	1	2	2	1	2	2	2	1	2	1	2	2	1	1	2	1	1	2	2	1	2	2	2	2	2	1	2	2	2	2	2	1	2
NLL-07	21.4304	LaDArT_SNP01245	Hane et al. (2017)	1	2	1	2	2	2	0	2	2	2	0	2	1	1	2	2	1	2	2	2	1	2	1	2	2	1	2	0	1	1	2	2	1	2	2	2	2	2	1	2	2	1	2	2	1	2
NLL-07	22.0052	LaDArT_SNP02050	Hane et al. (2017)	1	2	1	2	2	2	2	2	2	2	0	2	1	2	2	2	1	2	2	2	1	0	1	2	2	1	2	2	1	1	2	2	1	2	2	2	2	2	1	2	2	1	2	2	1	2
NLL-07	22.5934	LaDArT_PAV25555	Hane et al. (2017)	1	2	1	2	2	2	2	2	2	2	2	2	1	2	2	2	1	2	2	2	1	2	1	2	2	1	2	2	1	1	2	0	1	2	2	2	2	2	1	2	2	1	2	2	1	2
NLL-07	23.7701	LaDArT_PAV01956	Hane et al. (2017)	1	2	1	2	2	2	2	2	2	2	0	2	1	2	2	2	1	2	2	2	1	2	1	2	2	1	2	2	1	1	2	2	2	2	2	2	2	2	1	2	2	1	2	2	1	2
NLL-07	25.5356	LaDArT_PAV01169	Hane et al. (2017)	1	2	1	2	2	2	2	2	2	2	1	2	1	2	2	2	1	2	0	2	1	2	1	2	2	1	2	2	1	1	2	2	1	2	2	2	2	2	1	2	2	1	2	2	1	2
NLL-07	26.1038	LaDArT_SNP11555	Hane et al. (2017)	1	2	1	2	2	2	2	2	2	2	1	2	1	2	2	2	1	2	2	2	1	2	1	2	2	1	2	2	1	1	2	2	1	2	2	2	2	2	1	1	2	1	2	2	1	2
NLL-07	28.4042	LaDArT_SNP19433	Hane et al. (2017)	1	2	2	2	2	2	2	2	2	2	1	2	1	2	1	2	1	2	2	2	1	2	1	2	2	1	1	2	1	1	2	2	1	2	2	2	2	2	1	1	2	1	2	2	1	2
NLL-07	28.9661	LaDArT_PAV14636	Hane et al. (2017)	1	2	2	2	2	2	2	2	2	2	1	2	1	2	1	2	2	2	2	2	1	2	1	2	2	1	1	2	1	1	2	2	1	2	2	2	2	2	1	1	2	1	2	2	1	2
NLL-07	29.5155	LaDArT_SNP18560	Hane et al. (2017)	1	2	2	2	2	2	2	2	2	2	1	2	1	2	1	2	1	2	2	2	1	2	1	2	2	1	1	2	1	1	2	2	1	2	2	2	2	2	1	1	2	1	2	2	1	2
NLL-07	30.065	LaDArT_SNP11377	Hane et al. (2017)	1	2	2	2	2	2	2	2	2	2	1	2	1	2	1	2	1	2	2	2	1	2	1	2	2	1	1	2	1	1	2	2	1	2	2	2	2	2	2	1	2	1	2	2	1	2
NLL-07	30.6533	LaDArT_PAV15549	Hane et al. (2017)	1	2	2	2	2	2	2	2	2	2	1	2	1	2	1	2	1	2	2	2	1	2	1	2	2	1	1	2	1	1	2	2	1	2	2	2	0	2	2	0	2	1	2	2	1	2
NLL-07	31.2631	LaDArT_PAV27096	Hane et al. (2017)	1	2	2	2	2	2	2	2	2	2	1	2	1	2	0	2	1	2	2	2	1	2	1	2	2	1	1	2	1	1	2	2	1	2	2	2	1	2	2	1	2	1	2	2	1	2
NLL-07	31.8583	LaDArT_SNP09311	Hane et al. (2017)	1	0	2	2	2	2	2	2	2	2	1	2	1	2	1	2	1	2	2	2	1	2	1	2	2	1	1	2	1	1	2	2	1	2	2	2	1	2	2	1	2	1	2	2	1	2
NLL-07	32.4265	LaDArT_PAV14458	Hane et al. (2017)	1	2	2	2	2	2	2	2	2	2	1	2	1	2	1	2	1	2	2	2	1	2	1	2	2	1	1	2	1	1	2	2	1	2	2	2	1	2	2	1	2	1	2	2	1	2
NLL-07	32.9821	LaDArT_PAV14597	Hane et al. (2017)	1	2	2	2	2	2	2	2	2	2	1	2	1	2	1	0	1	2	2	2	1	2	1	2	2	1	1	2	1	1	2	2	1	2	2	2	1	2	2	1	2	1	2	2	1	2
NLL-07	34.1872	LaDArT_PAV05383	Hane et al. (2017)	1	2	0	2	2	2	0	2	2	2	2	2	1	2	1	2	1	2	2	2	1	2	1	2	2	1	1	2	1	1	2	1	1	2	2	2	1	2	0	1	2	1	0	2	1	2
NLL-07	34.7896	lPb-331747	Hane et al. (2017)	1	2	2	2	2	2	2	2	2	2	2	2	1	2	1	2	1	2	2	2	1	2	1	2	2	1	1	2	1	1	2	1	1	2	2	2	1	2	2	1	2	1	2	2	1	2
NLL-07	37.1443	LaDArT_SNP12292	Hane et al. (2017)	1	2	2	2	1	2	2	1	2	2	2	2	1	2	1	1	1	2	2	2	1	2	1	0	2	1	1	2	1	0	2	1	1	2	2	1	1	2	2	1	2	1	2	2	1	2
NLL-07	38.2939	LaDArT_SNP17294	Hane et al. (2017)	1	2	2	2	1	2	2	1	2	2	2	2	1	2	1	1	2	2	2	2	1	2	1	2	2	1	1	2	1	1	2	1	1	2	2	1	1	2	2	1	2	1	2	2	2	2
NLL-07	38.2939	LaDArT_SNP10814	Hane et al. (2017)	1	2	2	2	1	2	2	1	2	2	2	2	1	2	1	1	2	2	2	2	1	2	1	2	2	1	1	2	1	1	2	1	1	2	2	1	1	2	2	1	2	1	2	2	2	2
NLL-07	38.8621	LaDArT_PAV20606	Hane et al. (2017)	1	2	2	2	1	2	2	1	2	2	2	2	1	2	1	0	2	2	2	2	1	2	1	2	2	1	1	2	1	1	2	1	1	2	2	1	1	2	2	1	2	0	2	2	2	2
NLL-07	39.4369	LaDArT_PAV28391	Hane et al. (2017)	1	2	2	2	1	2	0	1	2	2	2	2	1	2	1	1	2	2	2	2	1	2	1	2	2	1	1	2	1	1	2	1	1	2	2	1	1	2	2	1	2	1	2	2	2	2
NLL-07	39.9987	LaSNP_143	Hane et al. (2017)	1	2	2	2	1	2	2	1	2	2	2	2	1	2	1	1	2	2	2	2	1	2	1	2	2	1	1	2	1	1	2	1	1	2	2	1	0	2	2	1	2	1	2	2	2	2
NLL-07	39.9987	LaDArT_SNP09446	Hane et al. (2017)	1	2	2	2	1	2	2	1	2	2	2	2	1	2	1	1	2	2	0	2	1	2	1	2	2	1	1	2	1	1	2	1	1	2	2	1	1	2	2	1	2	1	2	2	2	2
NLL-07	40.5869	LaDArT_PAV06743	Hane et al. (2017)	1	2	2	2	1	2	2	1	2	2	2	2	1	2	0	1	2	2	2	2	1	2	1	2	2	1	1	2	1	1	2	1	2	2	2	1	0	2	0	0	2	1	2	2	2	2
NLL-07	41.1752	LaDArT_SNP03645	Hane et al. (2017)	1	2	2	2	1	2	2	1	2	2	2	2	1	2	1	1	2	2	2	2	1	2	1	2	2	1	1	2	1	1	2	1	2	2	2	1	1	1	2	1	2	1	2	2	2	2
NLL-07	41.737	LaDArT_PAV26396	Hane et al. (2017)	1	2	2	2	1	2	2	2	2	2	2	2	1	2	1	1	2	2	2	2	1	2	1	2	2	1	1	2	1	1	2	1	2	2	2	1	1	1	2	1	2	1	2	2	2	2
NLL-07	42.2988	LaDArT_SNP09091	Hane et al. (2017)	1	2	2	2	1	2	2	1	2	2	2	2	1	2	1	1	2	2	2	2	1	2	1	2	2	1	1	2	1	1	2	1	2	2	2	1	1	1	2	1	2	1	2	2	2	2
NLL-07	42.867	LaDArT_PAV29399	Hane et al. (2017)	1	2	0	2	1	2	2	1	2	2	2	2	2	2	1	1	2	2	2	2	1	2	1	2	2	1	1	2	1	1	2	1	2	2	2	1	1	1	2	1	2	1	0	2	2	2
NLL-07	43.4418	LaDArT_PAV24224	Hane et al. (2017)	1	2	2	1	1	2	2	1	2	2	2	2	2	2	1	1	0	2	2	2	1	2	1	2	2	1	1	2	1	1	2	1	2	2	2	1	1	0	2	1	2	1	2	2	2	2
NLL-07	44.5914	LaDArT_SNP08710	Hane et al. (2017)	1	2	2	1	1	2	2	1	2	2	2	2	2	2	1	1	2	2	2	2	1	2	1	2	1	1	1	2	1	1	2	1	2	2	2	1	1	1	2	1	2	1	2	2	2	2
NLL-07	44.5914	LaDArT_SNP10148	Hane et al. (2017)	1	2	2	1	1	2	2	1	2	2	2	2	0	2	1	1	2	2	2	2	1	2	1	2	1	1	1	2	1	1	2	1	2	2	2	1	1	1	2	1	2	1	2	2	2	2
NLL-07	45.1532	LaDArT_SNP16972	Hane et al. (2017)	1	2	2	1	1	2	2	1	2	2	2	2	2	2	1	1	2	2	2	2	1	2	1	2	1	1	1	1	1	1	2	1	2	2	0	1	1	1	2	1	2	1	2	2	2	2
NLL-07	45.7088	LaDArT_SNP14263	Hane et al. (2017)	1	2	2	1	1	2	2	1	2	2	2	2	2	2	1	1	2	2	2	2	1	2	1	2	1	2	1	1	1	1	2	1	2	2	2	1	1	1	2	1	2	1	2	2	2	2
NLL-07	46.2583	LaDArT_PAV20907	Hane et al. (2017)	1	2	2	1	1	2	2	1	2	2	2	2	2	2	1	1	2	2	2	2	1	2	1	2	1	2	1	1	1	1	2	1	2	2	2	1	1	1	2	1	2	1	2	2	2	2
NLL-07	46.2583	LaDArT_PAV06167	Hane et al. (2017)	1	2	2	1	1	2	2	0	2	2	2	2	2	2	1	1	2	2	2	2	1	2	1	2	1	2	1	1	1	1	2	1	2	2	2	1	1	1	2	1	2	1	2	2	2	2
NLL-07	46.8535	LaDArT_PAV15725	Hane et al. (2017)	1	2	2	0	1	2	2	1	2	2	2	2	2	2	1	1	2	2	2	2	1	2	0	2	1	2	1	1	1	1	2	1	2	2	2	1	0	1	2	1	2	1	2	2	2	2
NLL-07	47.4418	LaDArT_SNP19181	Hane et al. (2017)	1	2	2	1	1	2	2	1	2	2	2	2	2	2	1	1	2	2	2	2	1	2	1	2	1	2	1	1	1	1	2	1	2	2	2	1	1	1	2	1	2	1	2	2	2	2
NLL-07	47.4418	LaDArT_SNP08425	Hane et al. (2017)	1	2	2	1	1	2	2	1	2	2	2	2	2	2	1	1	2	2	2	2	1	2	1	2	1	2	1	1	1	1	2	1	2	2	2	1	1	1	2	1	2	1	2	2	2	2
NLL-07	47.4418	LaDArT_SNP07901	Hane et al. (2017)	1	2	2	1	1	2	2	1	2	2	2	2	2	2	1	1	2	2	2	2	1	2	1	2	1	2	1	1	1	1	2	1	2	2	2	1	1	1	2	1	2	1	2	2	2	2
NLL-07	47.9913	LaDArT_SNP14710	Hane et al. (2017)	1	2	2	1	1	2	2	1	2	2	2	2	2	2	1	1	2	1	2	2	1	2	1	2	1	2	1	1	1	1	2	1	2	2	2	1	1	1	2	1	2	1	2	2	2	2
NLL-07	48.5469	LaDArT_SNP14248	Hane et al. (2017)	1	2	2	1	1	2	2	1	2	2	2	2	2	2	1	1	2	1	2	2	1	2	1	2	1	2	1	1	1	1	2	0	2	2	2	1	1	1	2	1	2	1	2	2	2	2
NLL-07	49.6706	LaDArT_SNP03318	Hane et al. (2017)	1	2	2	1	1	2	1	1	2	2	2	2	2	2	1	1	2	1	2	2	1	2	1	2	1	2	1	1	1	1	2	1	2	2	2	1	1	1	2	1	2	1	2	2	2	2
NLL-07	50.2201	LaDArT_SNP18412	Hane et al. (2017)	1	2	2	1	1	2	1	1	2	2	2	2	2	2	1	1	2	1	2	2	1	2	1	2	1	2	1	1	1	1	2	1	2	2	2	1	1	1	2	1	2	1	2	2	2	2
NLL-07	50.7883	LaDArT_PAV29789	Hane et al. (2017)	1	2	2	1	1	2	1	1	2	2	2	2	2	2	1	1	2	1	0	2	1	2	1	2	1	2	1	1	1	1	2	1	0	2	2	1	1	1	2	1	2	1	2	2	2	2
NLL-07	51.3631	LaDArT_SNP13755	Hane et al. (2017)	1	2	2	1	1	2	1	1	2	2	2	2	2	2	1	1	2	1	2	2	1	2	1	2	1	2	1	1	1	1	2	1	2	2	2	1	1	1	2	1	2	1	2	2	2	2
NLL-07	51.9445	LaDArT_SNP19503	Hane et al. (2017)	1	2	1	0	1	2	0	1	2	2	0	2	2	2	1	1	2	1	2	2	1	2	1	2	1	2	1	0	1	1	2	1	2	2	2	1	1	1	2	1	2	1	2	2	2	2
NLL-07	51.9445	LaDArT_SNP09183	Hane et al. (2017)	1	2	1	1	1	2	1	1	2	2	2	2	2	2	1	1	2	1	2	2	1	2	1	2	1	2	1	1	1	1	2	1	2	2	2	1	1	1	2	1	2	1	2	2	2	2
NLL-07	51.9445	LaDArT_SNP17243	Hane et al. (2017)	1	2	1	1	1	2	1	1	2	2	2	2	2	2	1	1	2	1	2	2	1	2	1	2	1	2	1	1	1	1	2	1	2	2	2	1	1	1	2	1	2	1	2	2	2	2
NLL-07	52.5063	LaDArT_SNP12684	Hane et al. (2017)	0	2	1	1	1	2	1	2	2	2	2	2	2	2	1	1	2	1	2	2	1	2	1	2	1	2	1	1	1	1	2	1	2	2	2	1	1	1	2	1	2	1	2	2	2	2
NLL-07	53.0619	LaDArT_SNP13820	Hane et al. (2017)	1	2	1	1	1	2	1	2	2	2	2	2	2	2	1	1	2	1	2	2	1	2	1	2	1	2	1	1	1	1	2	1	2	2	2	1	1	1	2	1	2	1	2	2	2	2
NLL-07	54.1732	LaDArT_SNP09016	Hane et al. (2017)	1	2	1	1	2	2	1	2	2	2	2	2	2	2	1	1	2	1	2	2	1	2	1	2	1	2	1	1	1	1	2	1	2	2	2	1	1	1	2	1	2	1	2	2	2	2
NLL-07	54.7287	LaDArT_SNP15516	Hane et al. (2017)	1	2	1	1	2	2	1	2	2	2	2	2	2	2	1	1	2	1	2	2	1	2	1	2	1	0	1	1	1	1	2	1	2	2	2	1	1	1	2	1	2	1	2	2	2	2
NLL-07	54.7288	LaDArT_SNP19504	Hane et al. (2017)	1	2	1	1	2	2	1	2	2	0	2	2	2	2	1	1	2	1	2	2	1	2	1	2	1	2	1	1	1	1	2	1	2	2	2	1	1	1	0	1	2	1	2	2	2	2
NLL-07	55.324	LaSNP_068	Hane et al. (2017)	1	2	1	1	2	2	2	2	2	2	2	2	2	2	1	1	2	1	2	2	1	2	1	2	1	2	1	1	1	1	2	1	2	2	2	1	1	1	2	1	2	1	2	2	2	2
NLL-07	55.324	LaDArT_SNP09088	Hane et al. (2017)	1	2	1	1	2	2	2	2	2	2	2	2	2	2	1	1	2	1	2	2	1	2	1	2	1	2	1	1	1	1	2	1	0	2	2	1	1	1	2	1	2	1	2	2	2	2
NLL-07	55.324	LaDArT_SNP03324	Hane et al. (2017)	1	2	1	1	2	2	2	2	2	2	2	0	2	2	1	1	2	1	2	2	1	2	1	2	1	2	1	1	1	1	2	1	2	2	2	1	1	1	2	1	2	1	2	2	2	2
NLL-07	55.8735	LaDArT_SNP04870	Hane et al. (2017)	1	2	1	1	2	2	2	2	2	2	2	2	2	2	1	1	2	1	2	2	1	2	1	2	1	2	1	1	1	1	2	1	2	2	2	1	1	1	2	1	2	1	2	2	2	2
NLL-07	58.1222	LaSNP_168	Hane et al. (2017)	1	2	1	1	2	2	2	2	2	2	2	2	2	2	1	1	2	1	2	2	1	2	1	2	1	2	2	1	1	1	2	1	2	2	2	1	1	1	2	2	2	1	2	2	2	2
NLL-07	58.1222	LaDArT_SNP13424	Hane et al. (2017)	1	2	1	1	2	2	2	2	2	2	2	2	2	2	1	1	2	1	2	2	1	2	1	2	1	2	2	1	1	1	2	1	2	2	2	1	1	1	2	2	2	1	2	2	2	2
NLL-07	58.6969	LaDArT_PAV21143	Hane et al. (2017)	1	2	1	0	2	2	2	2	2	2	2	2	2	2	0	1	2	1	2	2	1	2	1	2	1	2	2	1	1	1	2	1	2	2	2	1	0	1	2	2	2	1	2	2	2	2
NLL-07	58.6969	LaDArT_PAV09392	Hane et al. (2017)	1	2	1	0	2	2	2	2	2	2	2	2	2	2	0	1	2	1	2	2	1	2	1	2	1	2	2	0	1	0	2	1	2	2	2	1	1	1	2	2	2	1	2	2	2	2
NLL-07	58.6969	LaDArT_SNP13708	Hane et al. (2017)	1	2	1	1	2	2	2	2	2	2	2	2	2	2	1	1	2	1	2	2	1	2	1	2	1	0	2	1	1	1	2	1	2	2	2	1	1	1	2	2	2	1	2	2	2	2
NLL-07	59.2588	LaDArT_SNP13767	Hane et al. (2017)	1	2	1	1	2	2	2	2	2	2	2	2	2	2	1	1	2	1	2	2	1	2	1	2	1	0	2	1	1	1	2	1	2	2	0	1	1	1	2	2	2	1	2	2	2	2
NLL-07	59.847	LaDArT_PAV21549	Hane et al. (2017)	1	2	1	1	2	2	0	2	2	2	2	2	2	2	1	1	2	1	2	2	1	2	1	2	1	0	2	1	1	1	2	1	2	2	2	1	1	1	2	2	2	1	2	2	2	2
NLL-07	59.847	LaSNP_169	Hane et al. (2017)	0	2	1	1	2	2	2	2	2	2	2	2	2	2	1	1	2	1	2	2	1	2	1	2	1	2	2	1	1	1	2	1	2	2	2	1	1	1	2	2	2	1	2	2	2	2
NLL-07	60.4026	LaDArT_PAV13650	Hane et al. (2017)	1	2	1	1	2	2	2	2	2	2	2	2	2	1	1	1	2	1	2	2	1	2	1	2	1	2	2	1	1	1	2	1	2	2	2	1	1	1	2	2	2	1	2	2	2	2
NLL-07	60.9521	LaDArT_SNP10765	Hane et al. (2017)	1	2	1	1	2	2	2	2	2	2	2	2	2	1	1	1	2	1	2	2	1	2	1	2	1	2	2	1	1	1	2	1	2	2	2	1	1	1	2	2	2	1	2	1	2	2
NLL-07	61.5076	LaDArT_SNP13482	Hane et al. (2017)	1	2	1	1	2	2	2	2	2	2	2	2	0	1	1	1	2	1	2	2	1	2	1	2	1	2	2	1	1	1	2	1	0	2	2	1	1	1	2	2	2	1	2	1	2	2
NLL-07	63.2325	LaDArT_SNP07310	Hane et al. (2017)	1	2	1	1	2	2	2	2	2	2	2	2	2	1	0	1	1	1	2	2	1	2	1	2	1	2	2	1	1	1	2	1	2	2	2	2	1	1	2	2	2	1	2	1	2	2
NLL-07	63.788	LaDArT_SNP14344	Hane et al. (2017)	1	2	1	1	2	2	1	2	2	2	2	2	2	1	0	1	1	1	2	2	1	2	1	2	1	2	2	1	1	1	2	1	2	2	2	2	1	1	2	2	2	1	2	1	2	2
NLL-07	64.3763	LaDArT_PAV23490	Hane et al. (2017)	1	2	1	2	2	2	1	0	2	2	2	2	2	1	2	1	1	1	2	2	1	2	1	2	1	2	2	1	1	0	2	1	2	2	2	2	1	1	2	2	2	1	2	1	2	2
NLL-07	64.9511	LaSNP_135	Hane et al. (2017)	1	2	1	2	2	2	1	2	2	2	2	2	2	1	2	1	1	1	2	2	1	2	1	2	1	2	2	1	1	1	2	1	2	2	2	2	1	1	2	2	2	1	2	1	2	2
NLL-07	65.5066	LaDArT_SNP15242	Hane et al. (2017)	1	2	1	2	2	2	1	2	2	2	2	2	2	0	0	1	1	1	2	2	1	2	1	2	1	2	2	1	1	1	2	1	2	2	2	2	1	1	2	2	2	1	2	1	2	2
NLL-07	67.8894	LaDArT_PAV14600	Hane et al. (2017)	1	2	1	2	2	2	1	2	2	2	2	2	2	1	0	1	1	1	2	2	0	2	1	2	1	2	2	1	1	1	2	1	2	2	1	2	1	1	2	2	2	1	2	1	1	2
NLL-07	68.4641	LaSNP_275	Hane et al. (2017)	1	2	1	2	2	2	1	2	2	2	2	2	2	1	0	1	1	1	2	2	1	2	1	2	1	2	2	1	1	1	2	1	0	2	1	2	1	1	2	2	2	1	2	1	1	2
NLL-07	69.7978	psat_EST_00178	Hane et al. (2017)	1	2	1	0	2	2	1	2	2	2	2	2	2	1	1	1	1	0	0	2	1	2	0	2	1	2	2	1	1	1	2	1	2	2	1	2	1	1	0	2	1	2	0	0	0	2
NLL-07	71.1139	LaDArT_SNP04563	Hane et al. (2017)	1	2	1	2	2	2	1	2	2	2	2	2	2	1	0	1	1	1	2	2	1	2	1	2	1	2	2	1	1	1	2	1	2	2	1	2	1	1	2	2	2	1	2	1	1	2
NLL-07	71.6694	LaDArT_SNP02493	Hane et al. (2017)	2	2	1	2	2	2	1	2	2	2	2	2	2	1	0	1	1	1	2	2	1	2	1	2	1	2	2	1	1	1	2	1	2	2	1	2	1	1	2	2	2	1	2	1	1	2
NLL-07	73.3747	LaDArT_SNP00861	Hane et al. (2017)	2	2	1	2	2	2	1	2	2	2	2	2	2	2	0	1	1	1	2	2	1	2	1	2	1	2	2	1	1	1	2	1	1	2	1	2	1	1	2	2	2	1	2	1	1	2
NLL-07	73.9241	LaDArT_SNP02119	Hane et al. (2017)	2	2	1	2	2	2	1	1	2	2	2	2	2	2	0	1	1	1	2	2	1	2	1	2	1	2	2	1	1	1	2	1	1	2	1	2	1	1	2	2	2	1	2	1	1	2
NLL-07	74.4736	LaDArT_SNP00871	Hane et al. (2017)	2	2	1	2	2	2	1	1	2	2	2	2	2	2	2	1	1	1	2	2	1	2	1	2	1	2	2	1	1	1	2	1	1	2	1	2	1	1	2	2	2	1	2	1	1	2
NLL-07	76.2601	LaDArT_PAV24812	Hane et al. (2017)	2	2	1	2	2	2	1	1	2	2	2	2	2	1	2	1	1	1	2	2	1	2	1	2	2	0	2	1	1	1	0	1	2	2	1	2	1	1	2	2	2	1	2	1	1	2
NLL-07	78.7312	RAP2-7	developed within this study	2	2	1	2	2	2	1	1	2	2	2	2	1	2	2	1	1	1	2	1	1	2	0	2	2	2	2	1	1	1	2	1	2	2	1	2	1	1	2	2	2	1	2	1	1	2
NLL-07	78.7312	Iucundus	Hane et al. (2017)	2	2	1	2	2	2	1	1	2	2	2	2	1	2	2	1	1	1	2	1	1	2	1	2	2	2	2	1	1	1	2	1	2	2	1	2	1	1	2	2	2	1	2	1	1	2
NLL-07	79.2747	DHDPS	developed within this study	2	2	1	2	2	2	1	1	2	2	2	2	1	2	2	1	1	1	2	1	1	2	1	2	2	2	2	1	1	1	2	1	2	2	1	2	1	1	2	2	2	1	2	1	1	2
NLL-07	79.2747	LaSSR_025	Hane et al. (2017)	2	2	1	2	2	2	1	1	2	2	2	2	1	2	2	1	1	1	2	1	1	2	1	2	2	2	2	1	1	1	2	1	2	2	1	2	1	1	2	2	2	1	2	1	1	2
NLL-07	80.386	LaSNP_278	Hane et al. (2017)	2	2	1	2	2	2	1	1	2	2	2	2	1	2	2	1	1	1	2	1	1	2	1	2	1	2	2	1	1	1	2	1	2	2	1	2	1	1	2	2	2	1	2	1	1	2
NLL-07	80.9478	LaSNP_475	Hane et al. (2017)	0	2	1	2	2	2	1	1	2	2	2	2	1	2	2	1	1	1	2	1	1	2	1	2	1	2	2	1	1	1	2	1	0	2	1	2	1	1	2	2	2	1	2	1	1	2
NLL-07	82.0975	LaDArT_SNP07619	Hane et al. (2017)	2	2	1	2	2	2	1	1	2	2	1	2	1	2	2	1	1	1	2	1	1	0	1	2	1	2	2	1	1	1	2	1	2	2	1	2	1	1	2	2	2	1	2	1	1	2
NLL-07	83.2088	LaDArT_SNP06684	Hane et al. (2017)	2	2	1	2	1	2	1	1	2	2	1	2	1	2	2	1	1	1	2	1	1	2	1	2	1	2	2	1	1	1	2	1	2	2	1	2	1	2	2	2	2	1	2	1	1	2
NLL-07	83.7523	LaSNP_215	Hane et al. (2017)	2	2	1	2	1	2	1	1	2	2	1	2	1	2	2	1	1	1	2	1	1	2	1	2	1	2	2	1	1	1	2	1	2	2	1	2	1	2	2	2	2	1	2	1	1	2
NLL-07	84.3078	LaDArT_SNP18587	Hane et al. (2017)	2	2	1	2	1	2	1	1	2	2	1	2	1	2	2	1	1	1	2	1	1	2	1	2	1	2	2	1	1	1	2	1	0	2	1	2	1	2	2	2	2	1	2	1	1	2
NLL-07	84.3078	LaDArT_PAV07238	Hane et al. (2017)	2	2	1	2	1	2	1	1	2	2	1	2	1	2	2	1	1	1	2	1	1	2	1	2	1	2	2	1	1	1	0	1	2	2	1	2	1	2	2	2	2	1	2	1	1	2
NLL-07	84.3078	LaDArT_SNP07427	Hane et al. (2017)	2	2	1	2	1	2	1	1	2	2	1	2	1	2	2	1	1	1	2	1	1	2	1	2	1	2	2	1	1	1	1	1	2	2	1	2	1	2	2	2	2	1	2	1	1	2
NLL-07	84.8961	LaDArT_PAV21099	Hane et al. (2017)	2	2	1	2	1	2	1	1	2	2	1	2	1	2	0	1	1	1	2	1	1	2	1	2	1	2	2	1	1	0	1	1	2	2	1	2	1	2	0	2	2	1	2	1	1	2
NLL-07	84.8961	LaDArT_PAV27218	Hane et al. (2017)	2	2	1	2	1	2	1	1	2	2	1	2	1	2	2	1	1	1	2	1	1	2	1	2	1	2	2	1	1	1	1	1	0	2	1	2	1	2	2	2	2	1	2	1	1	2
NLL-07	86.0728	LaSNP_333	Hane et al. (2017)	2	2	1	2	1	2	1	1	2	2	1	2	1	0	2	1	1	1	2	1	1	1	1	2	1	2	2	1	1	1	1	1	0	2	1	2	1	2	2	2	2	1	2	1	1	2
NLL-07	87.2358	LaDArT_PAV16117	Hane et al. (2017)	2	2	1	2	1	2	1	1	0	2	1	2	1	2	2	1	1	1	2	1	1	1	1	2	1	1	2	1	1	1	1	1	0	2	1	2	1	2	2	2	2	1	2	1	1	2
NLL-07	89.6185	LaDArT_PAV20288	Hane et al. (2017)	2	1	1	2	1	2	1	1	2	2	1	2	1	2	2	1	2	1	2	1	1	1	1	2	1	1	2	1	1	1	1	1	2	2	1	2	1	2	2	2	2	1	2	1	1	2
NLL-07	90.7423	LaDArT_SNP03538	Hane et al. (2017)	2	1	1	2	1	2	1	1	2	1	1	2	1	2	2	1	2	1	2	1	1	1	1	2	1	1	2	1	1	1	1	1	2	2	1	2	1	2	2	2	2	1	2	1	1	2
NLL-07	90.7423	LaDArT_SNP10134	Hane et al. (2017)	2	1	1	2	1	2	1	1	2	1	1	2	1	2	2	1	2	1	2	1	1	1	1	2	1	1	2	1	1	1	1	1	2	2	1	2	1	2	2	2	2	1	2	1	1	2
NLL-07	91.9053	LaDArT_SNP19525	Hane et al. (2017)	2	1	1	2	1	2	1	1	2	1	1	0	1	2	2	1	2	1	2	1	1	1	1	2	1	1	2	1	0	1	1	1	2	2	1	2	1	2	1	0	2	1	2	1	1	2
NLL-07	93.6708	LaDArT_SNP13847	Hane et al. (2017)	2	1	1	1	1	2	1	1	2	1	1	2	1	2	2	1	2	1	2	1	1	1	1	2	1	1	2	1	1	1	1	1	2	2	1	2	1	2	1	2	2	1	2	1	1	2
NLL-07	94.7821	LaSNP_334	Hane et al. (2017)	2	1	1	1	1	2	1	1	2	1	1	2	1	2	1	1	2	1	2	1	1	1	1	2	1	1	2	1	1	1	1	1	2	2	1	2	1	2	1	2	2	2	2	1	1	2
NLL-07	96.4873	LaDArT_SNP11816	Hane et al. (2017)	2	1	1	1	1	2	1	1	2	1	1	2	1	2	1	1	2	1	2	1	1	1	1	2	1	1	2	1	1	1	2	1	2	2	1	2	1	2	1	2	2	2	2	1	1	2
NLL-07	96.4873	LaDArT_PAV29495	Hane et al. (2017)	2	1	1	1	1	2	1	1	2	1	1	2	1	2	1	1	2	1	2	1	1	1	1	2	1	1	2	1	1	1	2	1	2	2	1	2	1	2	1	2	2	2	2	1	1	2
NLL-07	98.2737	LaDArT_PAV28916	Hane et al. (2017)	2	1	1	1	1	2	1	1	2	1	1	2	1	2	1	1	2	1	2	1	1	1	1	2	1	1	2	1	1	1	2	2	0	2	1	2	1	2	1	2	2	2	2	1	1	2
NLL-07	98.2737	LaDArT_SNP12838	Hane et al. (2017)	2	1	1	1	1	2	1	1	2	1	1	2	1	2	1	1	2	1	2	1	1	1	1	2	1	1	2	1	1	1	2	2	2	2	1	2	1	2	1	2	2	2	2	1	1	2
NLL-07	99.4103	LaDArT_SNP05184	Hane et al. (2017)	2	1	1	1	1	2	0	2	2	1	1	2	1	2	1	1	2	1	2	1	1	1	1	2	1	1	2	1	1	1	2	2	2	2	1	2	1	2	1	2	1	2	2	1	1	2
NLL-07	99.4103	LaDArT_SNP13180	Hane et al. (2017)	2	1	1	1	1	2	1	2	2	0	1	2	1	2	1	1	2	1	2	1	1	1	1	2	1	1	2	1	1	1	2	2	2	2	1	2	1	2	1	2	1	2	2	1	1	2
NLL-07	99.9598	LaDArT_SNP03997	Hane et al. (2017)	2	1	1	1	1	2	1	2	2	1	1	2	1	2	1	1	2	1	2	1	1	1	1	2	1	1	2	1	1	1	2	2	2	2	1	2	1	2	1	2	1	2	2	1	1	2
NLL-07	102.208	LaSNP_161	Hane et al. (2017)	2	1	1	1	1	2	1	2	2	1	1	2	1	2	2	1	2	1	2	1	1	1	1	2	1	1	2	1	1	1	2	2	2	2	1	2	1	2	1	2	1	2	2	1	1	2
NLL-07	102.764	LaDArT_PAV22607	Hane et al. (2017)	2	1	1	1	1	2	1	2	2	1	1	2	1	2	1	1	2	1	2	1	1	1	1	2	1	1	2	1	1	1	2	2	2	2	1	2	1	2	1	2	1	2	2	1	1	2
NLL-07	104.489	LaDArT_PAV20182	Hane et al. (2017)	2	1	1	1	1	2	1	2	2	1	1	2	1	2	1	1	2	1	2	1	1	1	1	2	1	1	2	1	1	1	2	2	2	2	1	2	1	2	2	2	1	2	2	1	2	2
NLL-07	105.057	LaDArT_SNP06748	Hane et al. (2017)	2	1	1	1	1	2	1	2	2	1	1	2	1	1	1	1	2	1	2	1	1	1	1	2	1	1	2	1	1	1	0	2	2	2	1	2	1	2	2	2	1	2	2	1	2	2
NLL-07	105.645	LaDArT_PAV26651	Hane et al. (2017)	2	1	1	1	1	2	1	2	2	1	1	2	1	1	1	1	2	1	2	1	0	1	1	2	1	1	2	1	1	1	2	2	2	2	1	2	1	2	2	2	1	2	2	1	2	2
NLL-07	106.227	LaDArT_SNP06662	Hane et al. (2017)	2	1	1	1	1	2	1	2	2	1	1	2	1	1	1	1	2	1	2	1	1	1	1	2	1	1	2	1	1	1	2	2	2	2	1	2	1	0	2	2	1	2	2	1	2	2
NLL-07	106.227	LaDArT_SNP06504	Hane et al. (2017)	2	1	1	1	1	2	1	2	2	1	1	2	1	1	1	1	2	1	2	1	1	1	1	2	1	1	2	1	1	1	2	2	2	2	1	2	1	2	2	2	1	2	2	1	2	2
NLL-07	109.103	LaDArT_SNP15421	Hane et al. (2017)	2	1	1	1	1	2	1	2	2	1	1	2	1	1	1	2	2	1	2	1	1	1	1	2	1	1	2	1	1	1	2	1	2	2	1	2	1	2	2	2	1	2	2	1	2	2
NLL-07	111.352	LaDArT_SNP12425	Hane et al. (2017)	2	1	1	1	1	2	1	2	2	1	1	2	2	1	1	2	1	1	2	1	1	1	1	2	1	1	2	1	1	1	2	1	2	2	1	2	1	2	2	2	1	2	2	1	2	2
NLL-07	111.352	LaDArT_SNP05573	Hane et al. (2017)	2	1	1	1	1	2	1	2	2	1	1	2	2	1	1	2	1	1	2	1	1	1	1	2	1	1	2	1	1	1	2	1	2	2	1	2	1	2	2	2	1	2	2	1	2	2
NLL-07	111.908	LaDArT_SNP08386	Hane et al. (2017)	2	1	1	1	1	2	1	2	2	1	1	2	2	1	1	2	1	1	2	1	1	1	1	2	1	1	2	1	1	1	2	1	2	2	1	2	1	2	2	2	1	2	2	1	2	2
NLL-07	113.071	LaDArT_SNP15011	Hane et al. (2017)	1	1	1	1	1	2	1	2	2	1	1	2	2	1	1	2	0	1	2	1	2	1	1	2	1	0	2	1	1	1	2	1	2	2	1	2	1	2	2	2	1	2	2	1	2	2
NLL-07	114.816	LaIND_186	Hane et al. (2017)	1	1	1	1	0	2	1	1	2	1	1	2	2	1	1	2	1	1	2	1	2	1	1	2	1	1	2	1	1	1	2	1	2	2	2	2	1	2	2	2	1	2	2	1	2	2
NLL-07	115.384	LaDArT_PAV05880	Hane et al. (2017)	1	1	1	1	1	2	1	1	2	1	1	2	2	1	1	2	1	1	2	1	2	1	1	2	1	1	2	1	1	1	2	1	2	2	2	2	1	2	2	0	1	2	2	1	2	2
NLL-07	115.965	LaDArT_PAV15841	Hane et al. (2017)	1	1	1	1	1	2	1	1	2	1	1	2	2	1	1	2	1	1	2	1	0	1	1	2	1	1	2	1	1	1	2	1	1	2	2	2	1	2	0	2	1	2	2	1	2	2
NLL-07	117.71	LaDArT_SNP01418	Hane et al. (2017)	1	1	1	1	1	2	1	1	2	1	1	2	2	1	2	2	1	1	2	1	2	1	1	2	1	1	2	1	1	1	2	1	1	2	2	2	1	2	2	2	1	2	2	1	2	2
NLL-07	117.71	LaDArT_SNP15472	Hane et al. (2017)	1	1	1	1	1	2	1	1	2	1	1	2	2	1	2	2	1	1	2	1	2	1	1	2	1	1	2	1	1	1	2	1	1	2	2	2	1	2	2	2	1	2	2	1	2	2
NLL-07	118.272	LaDArT_SNP04284	Hane et al. (2017)	1	1	1	1	1	2	2	1	2	1	1	2	2	1	2	2	1	1	2	1	2	1	1	2	1	1	2	1	1	1	2	1	1	2	2	2	1	2	2	2	1	2	2	1	2	2
NLL-07	118.882	LaDArT_PAV08326	Hane et al. (2017)	1	1	1	1	0	2	2	1	2	1	1	2	2	1	2	2	1	0	2	1	2	1	1	2	1	1	2	1	1	1	2	1	0	2	2	2	0	2	2	2	1	2	2	1	2	2
NLL-08	0	LaDArT_PAV13626	Hane et al. (2017)	2	2	1	2	2	1	2	1	1	2	1	2	2	2	2	2	2	2	2	1	2	2	2	1	2	2	2	2	2	2	2	2	2	1	1	1	2	1	2	2	1	2	1	1	1	1
NLL-08	4.1764	LaDArT_SNP19548	Hane et al. (2017)	2	2	1	2	2	1	2	1	1	2	1	2	2	2	2	2	2	2	2	1	2	2	1	1	2	2	2	2	2	1	2	1	2	1	1	1	2	1	1	1	1	2	1	1	1	1
NLL-08	4.7319	LaSNP_102	Hane et al. (2017)	0	2	1	2	2	1	2	1	1	2	1	2	2	2	2	2	2	2	2	1	2	2	1	1	2	2	2	2	2	1	2	1	2	1	1	1	2	1	1	1	1	2	1	1	1	1
NLL-08	5.2875	LaDArT_SNP04103	Hane et al. (2017)	2	2	1	2	2	1	2	1	1	2	1	2	2	2	2	2	2	2	2	1	2	2	1	1	2	2	2	2	2	1	2	1	2	1	1	1	2	1	1	1	1	2	1	1	1	1
NLL-08	5.2875	LaDArT_SNP02815	Hane et al. (2017)	2	2	1	2	2	1	2	1	1	2	1	2	2	2	2	2	2	2	2	1	2	2	1	1	2	2	2	2	2	1	2	1	2	1	1	1	2	1	1	1	1	2	1	1	1	1
NLL-08	5.2875	LaDArT_PAV24417	Hane et al. (2017)	2	2	1	0	2	1	2	1	1	2	1	2	2	0	2	2	0	2	2	1	2	2	1	1	2	2	2	2	2	1	2	1	2	1	1	1	2	1	1	1	1	2	1	1	1	1
NLL-08	5.8622	LaDArT_SNP08898	Hane et al. (2017)	2	2	1	2	2	1	2	1	1	2	1	2	2	2	2	2	2	2	2	1	2	2	1	1	2	2	2	2	2	1	2	1	2	1	1	1	2	1	1	2	1	2	1	1	1	1
NLL-08	6.4305	LaDArT_SNP01960	Hane et al. (2017)	0	2	1	2	2	1	2	1	1	2	1	2	2	2	2	2	2	2	2	1	2	2	1	2	2	2	2	2	2	1	2	1	2	1	1	1	2	0	1	2	1	2	1	1	1	1
NLL-08	7.0187	LaDArT_PAV14359	Hane et al. (2017)	2	2	1	2	2	1	2	1	1	2	1	2	2	0	2	2	0	2	2	1	2	2	1	2	2	2	2	2	2	1	2	1	2	1	1	2	2	1	1	2	1	2	1	1	1	1
NLL-08	7.5869	LaDArT_SNP11859	Hane et al. (2017)	2	2	1	2	2	1	2	1	1	2	1	2	2	2	2	2	2	2	2	1	2	2	1	2	2	2	2	2	2	1	2	1	2	1	1	2	2	1	1	2	1	2	1	1	1	1
NLL-08	8.1617	LaDArT_PAV07312	Hane et al. (2017)	2	2	1	2	2	1	2	1	1	2	1	2	2	2	2	2	2	2	2	1	2	2	1	2	2	2	2	0	2	1	2	1	1	1	1	2	2	1	1	2	1	2	0	1	1	1
NLL-08	8.1617	LaDArT_PAV14490	Hane et al. (2017)	2	2	1	0	2	1	2	1	1	2	1	2	2	2	2	2	2	2	2	1	2	2	1	2	2	2	2	2	2	1	2	1	1	1	1	2	2	1	0	2	1	2	1	1	1	1
NLL-08	8.7364	LaDArT_PAV13738	Hane et al. (2017)	2	2	1	2	2	1	2	1	1	2	1	2	2	2	2	2	2	2	2	1	2	2	1	2	2	2	2	2	2	1	2	1	2	1	1	2	2	1	1	2	1	2	1	1	1	1
NLL-08	12.3572	LaDArT_PAV29229	Hane et al. (2017)	2	2	1	2	2	2	2	1	1	2	1	1	2	2	2	2	2	2	2	1	2	2	1	1	2	2	2	2	2	0	2	1	2	1	1	2	2	1	1	2	2	2	1	1	1	1
NLL-08	12.3572	LaDArT_SNP13286	Hane et al. (2017)	2	2	1	2	2	0	2	1	1	2	1	1	2	2	2	2	2	2	2	1	2	2	1	1	2	0	2	2	2	1	2	1	2	1	1	2	2	1	1	2	2	0	1	1	1	1
NLL-08	12.9454	LaDArT_SNP17467	Hane et al. (2017)	2	2	1	2	2	1	2	1	1	2	1	1	2	2	2	2	2	2	2	1	2	2	1	1	2	1	2	2	2	1	2	1	2	1	1	2	2	1	1	2	2	2	1	1	1	1
NLL-08	14.0951	LaDArT_SNP18287	Hane et al. (2017)	2	2	1	2	2	1	2	0	1	2	1	1	2	2	2	2	2	2	2	1	2	2	1	1	2	1	2	2	2	1	2	1	1	1	1	2	2	1	1	2	2	2	1	1	1	1
NLL-08	16.4497	LaDArT_SNP15864	Hane et al. (2017)	2	2	1	2	2	1	2	1	1	2	1	1	2	2	2	2	2	2	1	1	2	2	1	1	2	1	2	2	2	1	2	1	1	1	1	2	2	1	1	2	2	2	1	1	1	1
NLL-08	17.0179	LaDArT_SNP10268	Hane et al. (2017)	2	2	1	2	2	1	2	1	1	2	1	1	2	2	2	2	2	2	1	1	2	2	1	1	2	1	2	2	0	1	2	1	1	1	1	2	2	1	1	2	2	2	1	1	1	1
NLL-08	17.5798	LaDArT_SNP09540	Hane et al. (2017)	2	2	1	2	2	1	1	1	1	2	1	1	2	2	2	2	2	2	1	1	2	2	0	1	2	1	2	2	2	1	2	1	1	1	1	2	2	1	1	2	2	2	1	1	1	1
NLL-08	18.1292	LaDArT_SNP18681	Hane et al. (2017)	2	2	1	2	2	1	1	1	1	2	1	1	2	2	2	2	2	2	1	1	2	2	1	1	2	1	2	2	2	1	2	1	1	1	1	2	2	1	1	2	2	2	1	1	1	1
NLL-08	18.1292	LaDArT_PAV24317	Hane et al. (2017)	2	2	1	2	2	1	1	1	1	2	1	1	2	2	2	2	2	2	1	1	2	2	1	1	2	1	2	2	2	1	2	1	1	1	1	2	2	1	1	2	2	2	1	1	1	1
NLL-08	19.2789	LaDArT_SNP14389	Hane et al. (2017)	2	2	1	2	2	1	1	1	1	2	1	1	2	2	2	2	2	2	1	1	2	2	1	1	2	1	2	2	2	1	2	1	1	1	1	2	2	1	1	2	2	1	1	1	1	1
NLL-08	19.8224	LaDArT_SNP10684	Hane et al. (2017)	2	2	1	2	2	1	1	1	1	2	1	1	2	2	2	2	2	2	1	1	2	2	1	1	2	1	2	2	2	1	2	1	1	1	1	2	2	1	2	2	2	1	1	1	1	1
NLL-08	20.9214	LaDArT_SNP00639	Hane et al. (2017)	2	2	1	2	2	1	1	1	1	2	1	1	2	2	2	2	2	2	1	1	2	2	1	1	2	1	2	2	2	1	2	1	1	1	1	2	2	1	2	1	2	2	1	1	1	1
NLL-08	22.6267	LaDArT_SNP11410	Hane et al. (2017)	2	2	1	2	2	1	1	1	1	2	1	1	2	2	2	2	2	2	0	1	2	2	1	1	2	2	2	2	2	1	2	1	1	1	1	2	2	1	2	1	0	2	1	1	1	1
NLL-08	23.1822	LaDArT_SNP03837	Hane et al. (2017)	2	2	1	2	2	1	1	1	1	2	1	1	2	2	2	2	2	2	0	1	2	2	1	1	2	2	2	2	2	1	2	1	1	1	1	2	2	1	2	1	2	2	1	1	1	1
NLL-08	24.3319	LaDArT_SNP13131	Hane et al. (2017)	0	2	1	2	2	1	1	1	1	2	1	1	2	2	2	2	2	2	0	1	2	2	1	1	2	2	2	2	2	1	2	1	1	1	1	2	2	1	2	1	1	2	1	1	1	1
NLL-08	24.9066	LaDArT_SNP09849	Hane et al. (2017)	2	2	1	0	2	1	1	1	1	2	1	1	2	2	2	2	2	2	0	1	2	2	1	1	2	2	2	2	2	1	2	1	1	1	1	2	2	1	2	1	1	2	1	1	1	1
NLL-08	26.672	LaDArT_PAV01765	Hane et al. (2017)	2	2	1	2	2	1	1	1	1	2	1	1	2	2	2	2	2	2	1	1	1	1	1	1	2	2	2	2	2	1	2	1	1	1	1	2	2	1	2	1	1	1	1	1	1	1
NLL-08	27.2468	LaDArT_SNP01123	Hane et al. (2017)	2	2	1	2	2	1	1	1	1	2	1	1	2	2	2	2	2	2	0	1	1	1	1	1	2	2	2	2	2	1	2	1	0	1	1	2	2	1	2	1	1	1	1	1	1	1
NLL-08	28.3706	LaSNP_369	Hane et al. (2017)	2	2	1	2	2	1	1	1	2	2	1	1	2	2	2	2	2	2	2	1	2	1	1	1	2	2	2	2	2	1	2	1	2	1	1	2	2	1	2	1	1	1	1	1	1	1
NLL-08	32.5469	LaDArT_PAV21113	Hane et al. (2017)	2	2	1	1	2	1	1	1	1	2	1	1	2	1	2	2	2	2	2	1	1	1	1	1	2	1	2	2	2	1	2	1	1	1	1	2	2	1	2	1	1	1	1	1	1	1
NLL-08	34.2521	LaDArT_SNP04036	Hane et al. (2017)	2	2	1	1	2	1	1	2	1	2	1	1	2	1	2	2	2	2	1	1	1	1	1	1	2	2	2	2	2	1	2	1	1	1	1	2	2	1	2	1	1	1	1	1	1	1
NLL-08	34.2521	LaDArT_PAV14525	Hane et al. (2017)	2	2	1	1	2	1	0	2	1	2	1	1	2	1	2	2	2	2	1	1	1	1	1	1	2	2	2	2	2	1	2	1	1	1	1	2	2	1	2	1	1	1	1	1	1	1
NLL-08	36.5794	LaDArT_SNP06377	Hane et al. (2017)	2	2	1	1	2	1	1	2	1	2	1	1	2	2	2	2	2	2	0	1	1	1	1	1	2	2	2	2	2	1	2	1	1	1	1	2	2	1	2	1	2	1	1	1	1	1
NLL-08	39.4561	LaDArT_SNP16149	Hane et al. (2017)	2	2	1	1	2	1	1	2	1	2	2	1	2	2	2	2	2	2	0	1	1	1	1	1	2	2	2	2	2	1	2	1	1	1	1	2	2	1	2	1	2	1	1	1	1	1
NLL-08	41.7304	LaDArT_SNP11042	Hane et al. (2017)	2	2	1	1	2	1	1	2	1	2	2	1	2	2	2	2	2	2	0	1	1	1	1	1	2	2	2	2	2	1	2	1	1	1	1	2	2	1	2	1	2	1	2	2	1	1
NLL-08	42.8417	LaDArT_SNP09191	Hane et al. (2017)	2	2	1	1	2	1	1	2	1	2	2	1	2	2	2	2	2	2	0	1	1	2	1	2	2	2	2	2	2	1	2	1	1	1	1	2	2	1	2	1	2	1	2	2	1	1
NLL-08	43.3973	LaDArT_SNP07756	Hane et al. (2017)	2	2	1	1	2	1	1	2	1	2	2	1	2	2	2	2	2	2	0	1	1	2	1	2	2	2	2	2	2	1	2	1	1	1	1	0	2	1	2	1	2	1	2	2	1	1
NLL-08	45.6977	LaDArT_SNP12959	Hane et al. (2017)	2	2	2	1	2	1	1	2	1	2	2	1	2	2	2	2	2	2	0	1	1	2	1	2	2	2	2	2	2	1	2	1	1	1	1	2	2	1	2	1	2	1	2	2	1	1
NLL-08	46.286	LaDArT_PAV27511	Hane et al. (2017)	2	2	0	1	0	1	1	2	1	2	2	1	2	2	2	2	2	0	0	1	1	2	1	2	2	1	2	2	2	1	2	1	1	1	1	2	2	1	0	1	2	1	2	2	1	1
NLL-08	48.1857	LaDArT_PAV15287	Hane et al. (2017)	2	2	1	1	2	1	1	0	1	2	2	1	2	2	2	2	2	2	2	1	1	2	1	2	2	2	2	2	2	1	2	1	1	1	1	2	0	1	0	1	2	1	0	2	1	1
NLL-08	48.7739	LaDArT_SNP16569	Hane et al. (2017)	2	2	1	1	2	1	1	2	1	2	2	1	2	2	2	2	2	2	0	1	1	2	1	2	2	2	2	2	2	1	2	1	1	1	1	2	2	1	2	1	2	1	2	2	1	1
NLL-08	48.7739	LaDArT_SNP18410	Hane et al. (2017)	2	2	1	1	2	1	1	2	1	2	2	1	2	2	2	2	2	2	1	1	1	2	1	2	2	2	2	2	2	1	2	1	0	1	1	2	2	1	2	1	2	1	2	2	1	1
NLL-08	49.3553	LaDArT_PAV23976	Hane et al. (2017)	2	2	1	1	2	1	1	2	1	2	2	1	2	2	2	2	2	2	0	1	1	2	1	2	2	2	2	0	2	1	2	1	1	1	1	2	2	1	0	1	2	1	2	2	1	1
NLL-08	49.3553	LaSNP_266	Hane et al. (2017)	2	2	1	1	2	1	1	2	1	2	2	1	2	2	2	2	2	2	2	1	1	2	1	2	2	2	2	2	2	1	2	1	1	1	1	2	2	1	2	1	2	1	2	2	1	1
NLL-08	49.9109	LaDArT_SNP08422	Hane et al. (2017)	2	2	1	1	2	1	1	2	1	2	2	1	2	2	2	2	2	2	0	1	1	2	1	2	2	2	2	2	2	1	2	1	1	1	1	2	2	1	2	1	2	1	2	2	1	1
NLL-08	50.4791	LaDArT_SNP18738	Hane et al. (2017)	2	2	1	1	2	1	1	2	1	2	2	1	2	2	2	2	2	2	0	1	1	2	1	2	2	2	2	1	2	1	2	1	1	1	1	2	2	1	2	1	2	1	2	2	1	1
NLL-08	51.0744	LaDArT_PAV25662	Hane et al. (2017)	2	2	1	1	2	1	1	2	1	2	2	1	2	2	2	2	2	2	0	1	1	2	1	2	2	2	2	1	2	1	2	1	0	1	1	2	2	1	2	1	2	1	2	2	1	1
NLL-08	51.0744	LaDArT_SNP15529	Hane et al. (2017)	2	2	1	1	2	1	1	2	1	2	2	1	2	2	2	0	2	2	1	1	1	2	1	2	2	2	2	1	2	1	2	1	1	1	1	2	2	1	0	1	2	1	2	2	1	1
NLL-08	51.6426	LaDArT_SNP16075	Hane et al. (2017)	2	2	1	1	2	1	1	2	1	2	2	1	2	2	2	2	2	2	1	1	1	2	1	2	2	2	2	1	2	1	2	1	1	1	1	2	2	1	2	1	2	1	2	2	1	1
NLL-08	52.2524	LaDArT_PAV28718	Hane et al. (2017)	2	2	1	1	0	1	1	2	1	2	2	1	2	2	2	0	2	2	0	1	1	2	1	2	2	0	2	1	2	1	0	1	1	1	1	2	2	1	0	1	2	1	2	2	1	1
NLL-08	52.8697	LaDArT_PAV26446	Hane et al. (2017)	2	2	1	1	2	1	1	2	1	2	2	1	2	2	2	0	0	2	2	1	1	2	1	2	2	2	2	1	2	1	2	1	1	1	1	2	2	1	2	1	2	1	2	2	1	1
NLL-08	54.0604	LaDArT_SNP11596	Hane et al. (2017)	2	2	1	1	2	1	1	2	1	2	2	1	2	2	2	2	2	2	0	1	1	2	1	2	2	2	2	1	2	1	2	1	1	1	1	2	2	1	2	1	2	1	2	2	2	1
NLL-08	55.7852	LaDArT_SNP05271	Hane et al. (2017)	2	2	1	1	2	1	1	2	1	2	2	1	2	2	2	2	2	2	0	2	1	2	1	2	2	2	2	1	2	1	2	1	1	1	1	2	2	1	2	1	2	1	2	2	2	1
NLL-08	55.7852	Lentus	Hane et al. (2017)	2	2	1	1	2	1	1	2	1	2	2	1	2	2	2	2	2	2	2	2	1	2	1	2	2	2	2	1	2	1	2	1	1	1	1	2	2	1	2	1	2	1	2	2	2	1
NLL-08	56.347	LaDArT_SNP11717	Hane et al. (2017)	2	2	1	1	2	1	1	2	1	2	0	1	2	2	2	2	2	2	0	2	1	2	1	2	2	2	2	1	2	1	2	1	1	1	1	2	2	1	2	1	2	1	2	2	2	1
NLL-08	56.347	LaDArT_SNP00130	Hane et al. (2017)	2	2	1	1	2	1	1	2	1	2	2	1	2	2	2	2	2	2	0	2	1	2	1	2	2	2	2	1	2	1	2	1	1	1	1	2	2	1	2	1	2	1	2	2	2	1
NLL-08	56.9089	LaSNP_505	Hane et al. (2017)	2	2	1	1	2	1	1	2	1	2	2	1	2	2	2	2	1	2	0	2	1	2	0	2	2	2	2	1	2	1	2	1	1	1	1	2	2	1	2	1	2	1	2	2	2	1
NLL-08	56.9089	LaDArT_SNP14873	Hane et al. (2017)	2	2	1	1	2	1	1	2	1	2	2	1	2	2	2	2	1	2	0	2	1	2	0	2	2	2	2	1	2	1	2	1	1	1	1	2	2	1	2	1	2	1	2	2	2	1
NLL-08	59.2361	LaDArT_SNP16521	Hane et al. (2017)	2	2	1	1	2	1	1	2	1	2	2	1	2	2	2	2	1	2	0	2	1	2	0	2	1	2	2	1	2	1	2	1	1	1	1	2	2	1	2	1	2	2	2	2	2	2
NLL-08	59.2361	LaDArT_SNP00321	Hane et al. (2017)	2	2	1	1	2	1	1	2	1	2	2	1	2	2	2	2	1	2	0	2	1	2	0	2	1	2	2	1	2	1	2	1	1	1	1	2	2	1	2	1	2	2	2	2	2	2
NLL-08	59.8386	LaDArT_PAV22605	Hane et al. (2017)	2	2	1	1	2	1	1	2	1	2	2	1	2	2	2	2	1	2	1	2	1	2	0	2	1	2	2	1	2	1	2	1	1	1	1	2	0	1	0	1	2	2	2	2	2	2
NLL-08	60.4338	LaDArT_SNP14170	Hane et al. (2017)	2	2	1	1	2	1	1	2	1	2	2	1	2	2	2	2	1	2	1	2	1	2	0	2	1	2	2	1	2	1	2	1	1	1	1	2	2	1	2	1	2	2	2	2	2	2
NLL-08	61.002	LaDArT_PAV00682	Hane et al. (2017)	2	2	1	0	2	1	1	2	1	2	2	1	2	2	2	2	1	2	1	2	1	2	1	2	1	2	2	0	2	1	2	1	1	1	1	2	2	1	2	1	2	2	2	2	2	2
NLL-08	61.5973	LaDArT_PAV22236	Hane et al. (2017)	2	2	1	1	2	1	1	2	1	2	2	1	2	2	2	2	1	2	1	2	1	2	1	2	1	2	2	1	2	1	2	1	1	1	1	2	2	1	2	1	2	2	2	2	2	2
NLL-08	62.8634	LaDArT_PAV15807	Hane et al. (2017)	2	2	1	1	2	1	1	1	1	2	2	1	0	2	2	2	1	2	1	2	1	2	0	2	1	2	2	1	0	1	0	1	1	1	1	2	2	1	2	1	2	2	2	2	0	2
NLL-08	63.4587	LaDArT_SNP07117	Hane et al. (2017)	2	2	1	1	2	1	1	2	1	2	2	1	2	2	2	2	1	2	1	2	1	2	0	2	1	2	2	1	2	1	2	1	1	1	1	2	2	1	2	1	2	2	2	2	2	2
NLL-08	64.0539	LaDArT_PAV29413	Hane et al. (2017)	2	2	1	1	2	1	1	2	1	0	2	1	2	2	2	2	1	2	1	2	1	1	2	2	1	2	2	1	2	1	2	1	1	1	1	2	0	1	0	1	2	2	2	2	2	2
NLL-08	64.6564	LaDArT_SNP03252	Hane et al. (2017)	2	2	1	1	2	1	1	2	1	2	2	1	2	2	2	2	1	2	1	2	1	0	0	2	1	2	2	1	2	1	2	1	1	1	1	2	2	1	2	1	2	2	2	2	2	2
NLL-08	65.2246	LaDArT_SNP18923	Hane et al. (2017)	2	2	1	1	2	1	1	2	1	2	2	1	2	2	2	2	1	2	1	2	1	1	0	2	1	2	2	1	2	1	2	1	1	1	1	2	2	1	2	1	2	2	2	2	2	2
NLL-08	65.7993	LaDArT_PAV15750	Hane et al. (2017)	2	2	1	1	2	1	1	2	1	2	2	1	2	2	2	2	1	2	0	2	1	1	2	2	1	2	2	1	2	1	2	1	1	1	1	2	2	1	2	1	2	2	2	2	2	2
NLL-08	66.3611	LaDArT_SNP02850	Hane et al. (2017)	2	2	1	1	2	1	1	2	1	2	2	1	2	2	2	2	1	2	1	2	1	1	1	2	1	2	2	1	2	1	2	1	1	1	1	2	2	1	2	1	2	2	2	2	2	2
NLL-08	66.9167	LaDArT_SNP05549	Hane et al. (2017)	2	2	1	1	2	1	1	2	1	2	2	1	2	2	2	2	1	2	1	2	1	1	1	2	1	2	2	1	2	1	2	1	0	1	1	2	2	1	2	1	2	2	2	2	1	2
NLL-08	68.6219	LaDArT_SNP16362	Hane et al. (2017)	2	2	1	1	2	1	1	2	1	2	2	1	1	2	2	2	1	2	1	2	1	1	1	2	1	2	2	1	2	1	2	1	1	1	1	2	2	1	2	1	2	2	2	2	1	2
NLL-08	69.2033	LaDArT_PAV20510	Hane et al. (2017)	2	2	1	1	2	1	1	2	1	2	2	1	1	2	2	2	1	2	1	2	1	1	1	2	1	2	2	1	2	1	2	1	1	1	1	2	2	1	2	1	2	0	2	2	1	2
NLL-08	69.2033	LaDArT_SNP10998	Hane et al. (2017)	2	2	1	1	2	1	1	2	1	2	2	1	1	2	2	2	1	2	1	2	1	1	1	2	1	0	2	1	2	1	2	1	0	1	1	2	2	1	2	1	2	2	2	2	1	2
NLL-08	69.2033	LaDArT_PAV24159	Hane et al. (2017)	2	2	1	1	2	1	1	2	1	2	2	1	1	2	2	2	1	2	1	2	1	1	1	2	1	2	2	1	2	1	2	1	1	1	1	2	2	1	2	1	2	2	2	2	1	2
NLL-08	69.7715	LaSNP_281	Hane et al. (2017)	2	2	1	1	2	1	1	2	1	2	2	1	1	2	2	2	1	2	1	2	1	1	1	2	1	2	2	1	2	1	2	1	1	1	1	2	2	1	2	1	2	2	2	2	1	2
NLL-08	70.3334	LaDArT_SNP03313	Hane et al. (2017)	0	2	1	1	2	1	1	2	1	2	2	1	1	2	2	2	1	2	1	2	1	1	1	2	1	2	2	1	2	1	2	1	1	1	1	2	2	1	2	1	2	2	2	2	1	2
NLL-08	70.9016	LaDArT_PAV27220	Hane et al. (2017)	2	2	1	1	2	1	1	2	1	2	2	1	1	2	0	2	1	2	1	2	1	1	1	2	1	2	2	1	2	1	2	1	1	1	1	2	2	2	2	1	2	2	2	2	1	2
NLL-08	70.9016	LaDArT_PAV21106	Hane et al. (2017)	2	2	1	1	2	1	1	2	1	2	2	1	1	2	2	0	1	2	1	2	1	1	1	2	1	0	2	1	2	1	2	1	1	1	1	2	2	2	2	1	2	2	2	2	1	2
NLL-08	70.9016	LaDArT_SNP08614	Hane et al. (2017)	2	2	1	1	2	1	1	2	1	2	2	1	1	2	2	2	1	2	1	2	1	1	1	2	1	2	2	1	2	1	2	1	1	1	1	2	2	2	2	1	2	2	2	2	1	2
NLL-08	72.0646	LaDArT_SNP14968	Hane et al. (2017)	2	2	1	1	2	1	1	2	1	2	2	1	1	2	2	2	0	2	1	2	1	1	1	0	1	0	2	1	2	1	2	1	0	1	1	2	1	2	2	1	2	2	2	2	1	2
NLL-08	72.646	LaDArT_SNP18540	Hane et al. (2017)	2	2	1	1	2	1	1	2	1	2	2	1	2	2	2	2	1	2	1	2	1	1	1	2	1	2	2	1	2	1	2	1	1	1	1	2	1	2	2	1	2	2	2	2	1	2
NLL-08	73.2207	LaDArT_PAV09029	Hane et al. (2017)	2	2	1	1	2	1	0	2	1	2	2	1	2	2	2	2	1	2	1	2	1	1	1	1	1	2	2	1	2	1	2	1	1	1	1	2	1	2	2	1	2	2	2	2	1	2
NLL-08	74.9862	LaDArT_PAV01553	Hane et al. (2017)	2	2	1	1	2	1	1	2	1	2	2	1	1	2	2	2	1	2	1	2	1	1	1	1	1	2	2	1	2	1	2	1	1	1	1	2	1	2	2	1	2	2	2	2	1	1
NLL-08	75.5417	LaSNP_282	Hane et al. (2017)	2	2	1	1	2	1	1	2	1	2	2	1	1	2	2	2	1	2	1	2	1	1	1	1	1	2	2	1	2	1	2	1	1	1	1	2	1	2	2	1	2	2	2	2	1	1
NLL-08	75.5417	LaDArT_SNP03051	Hane et al. (2017)	2	2	1	1	2	1	1	2	1	2	2	1	1	2	2	2	1	2	1	2	1	1	1	1	1	2	2	1	2	1	2	1	1	1	1	2	1	2	2	1	2	2	2	2	1	1
NLL-08	76.1232	LaDArT_PAV03600	Hane et al. (2017)	2	2	1	1	2	1	1	2	1	2	2	1	1	0	2	2	1	2	1	2	1	1	1	1	1	2	2	1	2	1	2	1	1	1	1	2	1	2	2	1	2	0	2	2	1	1
NLL-08	77.2862	LaDArT_SNP01579	Hane et al. (2017)	1	2	1	1	2	1	1	2	1	2	2	1	1	2	2	2	1	2	1	2	1	1	1	1	1	2	2	1	2	1	2	1	1	1	1	2	1	1	2	1	2	2	2	2	1	1
NLL-08	77.8356	LaSNP_214	Hane et al. (2017)	0	2	1	1	2	1	1	2	1	2	2	1	1	2	2	2	2	2	1	2	1	1	1	1	1	2	2	1	2	1	2	1	1	1	1	2	1	1	2	1	2	2	2	2	1	1
NLL-08	78.3912	LaDArT_SNP01880	Hane et al. (2017)	1	2	1	1	1	1	1	2	1	2	2	1	1	2	2	2	2	2	1	2	1	1	1	1	1	2	2	1	2	1	2	1	1	1	1	2	1	1	2	1	2	2	2	2	1	1
NLL-08	79.5542	LaDArT_PAV01961	Hane et al. (2017)	1	2	1	0	1	1	1	2	1	2	2	1	1	2	2	2	2	2	1	2	1	1	1	1	1	2	2	1	2	1	2	1	1	1	1	2	1	1	2	1	2	2	2	2	1	1
NLL-08	79.5542	LaDArT_SNP00571	Hane et al. (2017)	1	2	1	1	1	1	0	2	1	2	2	1	1	2	2	2	2	2	1	2	1	1	1	1	1	2	2	1	2	1	2	1	0	1	1	2	1	1	2	1	2	2	2	2	1	1
NLL-08	80.116	LaDArT_SNP12470	Hane et al. (2017)	1	2	1	1	1	1	1	2	1	2	2	1	1	2	2	2	2	2	1	2	1	1	1	1	1	2	2	1	2	1	2	1	1	1	1	2	1	1	2	1	2	2	2	2	1	1
NLL-08	80.6779	LaDArT_SNP08884	Hane et al. (2017)	1	2	1	1	1	1	1	2	1	2	2	1	1	2	2	2	2	2	1	2	0	1	1	1	1	2	2	1	2	1	2	1	1	1	1	2	1	1	2	1	2	2	2	0	1	1
NLL-08	80.6779	LaDArT_SNP12595	Hane et al. (2017)	1	2	1	1	1	1	1	2	1	2	2	1	1	2	2	2	2	2	1	2	1	1	1	1	1	2	2	1	2	1	2	1	1	1	1	2	1	0	2	1	2	2	2	2	1	1
NLL-08	81.2461	LaDArT_PAV05110	Hane et al. (2017)	1	2	0	1	1	1	1	2	1	2	2	1	1	2	2	2	2	2	1	2	1	1	1	1	1	2	2	1	2	1	2	1	1	1	1	2	1	1	2	1	2	2	2	2	1	1
NLL-08	82.4091	LaDArT_SNP15533	Hane et al. (2017)	1	2	1	1	1	1	1	2	1	2	2	1	1	2	2	2	2	2	1	2	1	1	1	1	1	2	2	1	0	1	2	1	1	1	1	2	1	1	2	1	2	2	2	2	1	1
NLL-08	82.9709	LaDArT_SNP16349	Hane et al. (2017)	1	2	1	1	1	1	1	2	1	2	2	1	1	2	2	2	2	2	1	2	1	1	1	1	1	2	2	1	2	1	2	1	1	1	1	2	1	1	2	1	2	2	2	2	1	1
NLL-08	83.5456	LaDArT_PAV25981	Hane et al. (2017)	1	2	1	1	1	1	1	2	0	2	2	1	1	2	2	2	2	2	1	2	1	1	1	1	1	2	2	1	2	1	2	1	2	1	1	2	1	1	2	0	2	2	2	2	1	1
NLL-08	84.1339	LaDArT_PAV08061	Hane et al. (2017)	1	2	1	1	1	1	1	2	1	2	2	1	1	2	2	2	2	2	1	2	1	1	1	1	1	2	2	1	2	1	2	1	0	1	1	2	0	1	2	1	2	2	2	2	1	1
NLL-08	84.1339	LaDArT_SNP03779	Hane et al. (2017)	1	2	1	1	1	1	1	2	1	2	2	1	1	2	2	2	2	2	1	2	1	1	1	1	1	2	2	1	2	1	2	1	1	1	1	2	1	1	2	1	2	2	2	2	1	1
NLL-08	84.6774	CES1L	developed within this study	1	2	1	1	1	1	1	2	1	2	2	1	1	2	2	2	2	2	1	2	1	1	1	1	1	2	2	1	2	1	2	1	1	1	1	2	1	1	2	1	2	2	2	2	1	1
NLL-08	84.6774	LaDArT_SNP06932	Hane et al. (2017)	1	2	1	1	1	1	1	2	1	2	2	1	1	2	2	2	2	2	1	2	1	1	1	1	1	2	2	1	2	1	2	1	1	1	1	2	1	1	2	1	2	2	2	2	1	1
NLL-08	85.233	LaDArT_PAV10464	Hane et al. (2017)	1	2	1	1	1	1	1	2	1	2	2	1	1	2	2	2	2	2	1	2	1	1	1	1	1	2	2	1	2	1	2	1	1	1	1	2	1	1	2	1	2	2	2	2	1	1
NLL-08	86.9382	LaDArT_SNP07651	Hane et al. (2017)	1	2	1	1	1	1	2	2	1	2	2	1	1	2	2	2	2	2	1	2	1	1	1	1	1	2	2	1	2	1	2	1	1	1	1	2	1	1	2	1	2	2	2	2	1	1
NLL-08	87.5064	LaDArT_PAV06278	Hane et al. (2017)	1	2	1	1	0	1	2	2	1	2	2	1	1	2	2	2	2	2	2	2	0	1	1	1	1	2	2	1	2	1	2	1	1	1	1	2	1	1	2	1	2	2	2	2	1	1
NLL-08	88.656	LaDArT_SNP07365	Hane et al. (2017)	1	2	1	1	1	1	2	2	1	2	2	1	1	2	2	2	2	2	1	2	1	1	1	1	1	2	2	1	2	1	2	1	1	1	1	2	1	1	2	1	2	2	2	2	1	2
NLL-08	88.656	LaDArT_SNP17798	Hane et al. (2017)	1	2	1	1	1	1	2	2	1	2	2	0	1	2	2	2	2	2	1	2	1	1	1	1	1	2	2	1	2	1	2	1	1	1	1	0	1	1	2	1	2	2	2	2	1	2
NLL-08	89.7926	LaSNP_552	Hane et al. (2017)	0	2	1	1	1	1	2	2	1	2	2	1	1	2	2	2	2	2	1	2	1	1	1	1	1	2	2	1	2	1	2	1	1	1	1	2	1	1	1	1	2	2	2	2	1	2
NLL-08	89.7926	LaDArT_PAV24453	Hane et al. (2017)	1	2	1	1	1	1	2	2	1	2	2	1	1	2	2	2	2	0	1	2	1	1	1	1	1	2	2	1	2	1	2	1	1	1	1	2	1	1	1	1	2	2	2	2	1	2
NLL-08	89.7926	LaDArT_SNP14007	Hane et al. (2017)	1	2	1	1	1	1	2	2	1	2	2	1	1	2	2	2	2	2	1	2	1	1	1	1	1	2	2	1	2	1	2	1	1	1	1	2	1	1	1	1	2	2	2	2	1	2
NLL-08	90.3361	LaSNP_255	Hane et al. (2017)	1	2	1	1	1	1	2	2	1	2	1	1	1	2	2	2	2	2	1	2	1	1	1	1	1	2	2	1	2	1	2	1	1	1	1	2	1	1	1	1	2	2	2	2	1	2
NLL-08	90.3361	LaDArT_SNP11267	Hane et al. (2017)	1	2	1	1	1	1	2	2	1	2	1	1	1	2	2	2	2	2	1	2	1	1	1	1	1	2	2	1	2	1	2	1	1	1	1	0	1	1	1	1	2	2	2	2	1	2
NLL-08	90.8979	LaDArT_PAV14733	Hane et al. (2017)	1	2	1	1	1	1	2	2	1	2	1	1	1	2	1	2	2	2	1	2	1	1	1	1	1	2	2	1	2	1	2	1	1	1	1	2	1	1	1	1	2	2	2	2	1	2
NLL-08	90.8979	LaDArT_SNP04305	Hane et al. (2017)	1	2	1	1	1	1	2	2	1	2	1	1	1	2	1	2	2	2	1	2	1	1	1	1	1	2	2	1	2	1	2	1	1	1	1	2	1	1	1	1	2	2	2	2	1	2
NLL-08	91.4661	LaDArT_PAV14381	Hane et al. (2017)	1	2	1	1	1	1	2	2	1	2	1	1	1	2	0	2	2	2	1	2	1	1	1	1	1	2	2	1	2	1	2	1	0	1	1	2	1	1	1	1	2	2	2	2	1	2
NLL-08	92.6157	LaDArT_SNP11825	Hane et al. (2017)	1	2	1	1	1	1	2	2	1	2	1	1	1	2	1	2	2	2	1	2	1	1	1	1	1	2	2	1	2	1	2	1	1	1	1	2	1	1	1	1	2	2	2	2	1	2
NLL-08	92.6157	LaDArT_SNP04369	Hane et al. (2017)	1	2	1	1	1	1	2	2	1	2	1	1	1	2	1	2	2	2	1	2	1	1	1	1	1	2	2	1	2	1	2	1	1	1	1	2	1	1	1	1	2	2	2	2	1	2
NLL-08	94.89	LaDArT_SNP18098	Hane et al. (2017)	1	2	1	1	1	1	0	2	1	2	1	1	1	2	1	2	2	2	2	2	1	1	1	1	1	2	1	1	2	1	2	1	1	1	1	2	1	1	1	2	2	2	2	2	1	2
NLL-08	95.4647	LaDArT_PAV26798	Hane et al. (2017)	1	2	1	0	1	1	2	2	1	2	1	1	1	2	1	2	2	2	2	2	1	1	1	1	1	2	1	0	2	1	2	1	1	1	1	2	1	1	1	2	2	2	2	2	1	2
NLL-08	96.06	LaDArT_PAV10990	Hane et al. (2017)	1	2	1	1	1	1	2	2	1	2	1	1	1	2	1	2	2	2	2	2	1	1	1	1	1	2	1	1	2	1	2	1	1	1	1	2	1	1	0	2	2	2	2	2	1	2
NLL-08	96.06	LaDArT_PAV22582	Hane et al. (2017)	1	2	1	1	1	1	0	2	1	2	1	1	1	2	1	2	2	0	0	2	1	1	1	1	1	0	1	1	0	0	2	1	1	1	1	2	1	1	1	2	2	2	2	2	1	2
NLL-08	96.06	LaDArT_SNP16396	Hane et al. (2017)	1	2	1	1	1	1	2	2	1	2	1	1	1	2	1	2	2	2	2	2	1	1	1	1	1	2	1	1	2	1	2	1	1	1	1	2	1	1	1	2	2	2	2	2	1	2
NLL-08	96.06	LaDArT_SNP07666	Hane et al. (2017)	1	0	1	1	1	1	2	2	1	2	1	1	1	2	1	2	0	2	2	2	1	1	1	1	1	2	1	1	2	1	2	1	1	1	1	2	1	1	1	2	2	2	2	2	1	2
NLL-08	96.6156	LaDArT_SNP18459	Hane et al. (2017)	1	2	1	1	1	1	2	2	1	2	1	1	1	2	1	2	2	2	2	2	1	1	1	1	1	2	1	1	2	1	2	1	1	1	1	2	1	1	1	2	2	2	2	2	1	2
NLL-08	96.6156	LaDArT_SNP15111	Hane et al. (2017)	1	2	1	1	1	1	2	2	1	2	1	1	1	2	1	2	2	2	2	2	1	1	1	1	1	2	1	1	2	1	2	1	1	1	1	2	1	1	1	2	2	2	2	2	1	2
NLL-08	97.2039	LaDArT_PAV10246	Hane et al. (2017)	1	1	1	0	1	1	2	2	1	0	1	1	1	2	1	0	2	2	2	2	1	1	1	1	1	2	1	1	2	1	2	1	1	1	1	2	1	1	1	2	2	2	2	2	1	2
NLL-08	97.2039	LaDArT_PAV28581	Hane et al. (2017)	1	1	1	1	1	1	2	2	1	2	1	1	1	2	1	2	2	2	2	2	1	1	1	1	1	2	1	1	2	1	2	1	1	1	1	2	0	1	1	2	2	2	2	2	1	2
NLL-08	98.9488	LaDArT_SNP16905	Hane et al. (2017)	2	1	1	1	1	1	2	2	1	2	1	1	1	2	1	2	2	2	2	2	1	1	1	1	1	2	1	1	2	1	2	1	1	1	1	0	1	1	1	2	2	2	2	2	1	2
NLL-08	99.5043	LaSNP_391	Hane et al. (2017)	2	1	1	1	1	1	2	2	1	2	1	1	1	2	1	2	2	2	2	2	1	1	1	1	1	2	1	1	1	1	2	1	1	1	1	2	1	1	1	2	2	2	2	2	1	2
NLL-08	100.066	LaDArT_PAV02090	Hane et al. (2017)	2	1	1	1	1	1	2	2	1	0	1	1	1	2	1	2	2	2	2	2	1	1	1	1	1	2	1	1	1	1	2	1	1	1	1	2	1	1	1	2	2	2	2	2	1	2
NLL-08	100.641	LaDArT_PAV03470	Hane et al. (2017)	2	1	1	1	1	1	2	2	1	2	1	1	1	2	1	2	2	2	2	2	1	1	1	1	1	1	1	0	1	1	2	1	1	1	1	2	1	1	1	2	2	2	2	2	1	2
NLL-08	100.641	LaDArT_SNP05718	Hane et al. (2017)	2	1	1	1	1	1	2	2	1	2	1	1	1	2	1	2	2	2	2	2	1	1	1	1	1	1	1	1	1	1	2	1	1	1	1	2	1	0	1	2	2	2	2	2	1	2
NLL-08	101.209	LaDArT_SNP04142	Hane et al. (2017)	2	1	1	1	1	1	2	2	1	2	1	1	1	2	2	2	2	2	2	2	1	1	1	1	1	1	1	1	1	1	2	1	1	1	1	0	1	1	1	2	2	2	2	2	1	2
NLL-08	101.759	LaSNP_392	Hane et al. (2017)	2	1	1	1	1	1	2	2	1	2	1	1	1	2	2	2	2	2	2	2	1	1	1	1	1	1	1	1	1	1	2	1	1	1	1	2	1	1	1	2	2	2	2	2	1	2
NLL-08	101.759	LaDArT_SNP18575	Hane et al. (2017)	2	1	1	1	1	1	2	2	1	2	1	0	1	2	2	2	2	2	2	2	1	1	1	1	1	1	1	1	1	1	2	1	1	1	1	2	1	1	1	2	2	2	2	2	1	2
NLL-08	102.922	LaDArT_SNP04864	Hane et al. (2017)	2	1	1	1	1	1	2	2	1	2	1	1	1	2	2	2	2	2	2	2	1	1	0	1	1	1	1	1	1	1	2	1	1	1	1	2	1	1	1	2	2	2	2	2	1	2
NLL-08	104.156	LaDArT_PAV22088	Hane et al. (2017)	2	1	0	1	1	1	2	2	1	2	1	1	1	2	2	2	2	2	2	2	0	1	1	1	1	1	1	1	2	1	2	1	1	1	1	2	1	0	0	2	2	2	2	2	1	2
NLL-08	106.009	LaDArT_SNP05240	Hane et al. (2017)	2	1	1	1	1	1	2	2	1	2	1	1	1	2	2	2	2	2	2	0	1	1	1	1	1	1	1	1	1	1	2	1	1	0	1	2	1	1	1	2	2	2	2	2	1	2
NLL-08	107.214	LaDArT_PAV23583	Hane et al. (2017)	2	1	1	1	1	1	2	2	1	2	1	1	1	2	2	2	2	2	2	2	0	1	1	1	1	1	0	1	1	1	2	1	1	1	1	2	1	1	1	2	2	2	2	2	1	2
NLL-08	107.789	LaDArT_SNP15793	Hane et al. (2017)	2	1	1	1	1	1	2	2	1	2	1	1	1	2	2	2	2	2	2	2	1	1	1	1	1	1	1	1	1	1	2	1	1	1	1	2	1	1	1	2	2	2	2	2	1	2
NLL-08	108.332	LaSNP_316	Hane et al. (2017)	2	1	1	1	1	1	2	2	1	2	1	1	1	2	2	2	2	2	2	2	1	1	1	1	1	1	1	1	1	1	2	1	1	1	1	2	1	1	1	2	2	2	2	2	1	2
NLL-08	108.876	LaDArT_SNP07375	Hane et al. (2017)	2	1	1	1	1	1	2	2	1	2	1	1	1	2	2	2	2	2	2	2	1	1	1	1	1	1	1	1	1	1	2	1	1	1	1	2	1	1	1	2	2	2	2	2	1	2
NLL-08	108.876	LaDArT_SNP10366	Hane et al. (2017)	2	1	1	1	1	1	2	2	1	2	1	1	1	2	2	2	2	2	2	2	1	1	0	1	1	1	1	1	1	1	2	1	1	1	1	2	1	1	1	2	2	2	2	2	1	2
NLL-08	109.425	LaDArT_SNP04128	Hane et al. (2017)	2	1	1	1	1	1	2	2	1	2	1	1	1	2	2	2	2	2	2	2	1	1	1	1	1	1	1	1	1	1	2	1	1	1	1	2	1	1	2	2	2	2	2	2	1	2
NLL-08	109.975	LaDArT_SNP07567	Hane et al. (2017)	2	1	1	1	1	1	2	2	1	2	1	1	1	2	2	2	2	2	2	2	2	1	1	1	1	1	1	1	1	1	2	1	1	1	1	2	1	1	2	2	2	2	2	2	1	2
NLL-08	110.524	LaDArT_SNP18664	Hane et al. (2017)	2	1	1	1	1	1	2	2	1	2	1	1	1	2	2	2	2	2	2	2	2	1	1	1	1	1	1	1	1	1	2	1	1	1	1	2	1	2	2	2	2	2	2	2	1	2
NLL-08	110.524	LaDArT_SNP04177	Hane et al. (2017)	2	1	1	1	1	1	2	2	1	2	1	1	1	2	2	2	2	2	2	2	2	1	1	1	1	1	1	1	1	1	2	1	1	1	1	2	1	2	2	2	2	2	2	2	1	2
NLL-08	110.524	LaDArT_PAV29103	Hane et al. (2017)	2	1	1	1	1	1	0	2	1	2	1	1	1	2	2	0	2	2	2	2	2	1	1	1	1	1	1	1	1	1	2	1	1	1	1	2	1	2	2	2	2	2	2	2	1	2
NLL-08	111.086	LaDArT_SNP14196	Hane et al. (2017)	2	1	1	1	1	1	2	2	1	2	1	1	1	2	2	2	2	2	2	2	2	2	1	1	1	1	1	1	1	1	2	1	1	1	1	2	1	2	2	2	2	2	2	2	1	2
NLL-08	111.636	LaDArT_SNP06872	Hane et al. (2017)	2	1	1	1	1	1	2	2	1	2	1	1	1	2	2	2	2	2	2	2	2	2	1	1	1	1	1	1	1	1	2	1	1	1	1	2	1	2	2	2	2	2	2	2	1	2
NLL-08	112.191	LaDArT_SNP12511	Hane et al. (2017)	2	1	1	1	1	1	2	2	1	2	1	1	1	2	2	2	2	2	2	2	2	2	1	1	1	1	1	1	1	1	2	1	0	1	1	2	1	2	2	2	2	2	2	2	1	2
NLL-08	112.741	LaDArT_SNP08203	Hane et al. (2017)	2	1	1	1	1	1	2	2	1	2	1	1	1	2	2	2	2	2	2	2	2	2	1	1	1	1	1	1	1	1	2	1	2	1	1	2	1	2	2	2	2	2	2	2	1	2
NLL-08	113.852	LaDArT_SNP04179	Hane et al. (2017)	2	1	1	1	1	1	2	2	2	2	1	0	1	2	2	2	2	2	2	2	2	2	1	1	1	1	1	1	1	1	2	1	2	1	1	2	1	2	2	2	2	2	2	2	1	2
NLL-08	114.963	LaDArT_SNP12952	Hane et al. (2017)	2	1	1	1	1	1	2	2	2	2	1	1	1	2	2	2	2	2	2	2	2	2	1	1	1	1	1	1	1	1	2	1	2	1	2	2	1	2	2	2	2	2	2	2	1	2
NLL-08	115.513	LaDArT_SNP09061	Hane et al. (2017)	2	1	1	1	1	1	2	2	2	2	1	1	1	2	2	2	2	2	2	2	2	2	0	1	1	1	1	1	1	1	2	1	2	1	2	2	1	2	2	2	2	2	2	2	1	2
NLL-08	116.074	LaDArT_PAV23898	Hane et al. (2017)	2	1	1	1	1	1	2	2	2	2	1	1	1	2	2	1	2	2	2	2	2	2	1	1	1	1	1	1	1	1	2	1	2	1	2	2	1	2	2	2	2	2	2	2	1	2
NLL-08	117.224	LaDArT_SNP14378	Hane et al. (2017)	2	1	1	1	1	1	2	2	2	2	1	1	1	2	2	1	2	2	2	2	2	2	1	1	1	1	1	1	1	0	1	1	2	1	2	2	1	2	2	2	0	2	2	2	1	2
NLL-08	117.78	LaDArT_SNP05938	Hane et al. (2017)	2	1	1	1	1	1	2	2	2	2	1	1	1	2	2	1	2	2	2	2	2	2	1	1	1	1	1	1	1	1	1	1	2	1	2	2	1	2	2	2	2	2	2	2	1	2
NLL-08	117.78	LaDArT_SNP12913	Hane et al. (2017)	2	1	1	1	1	1	2	2	2	2	1	1	1	2	2	1	0	2	2	2	2	2	1	1	1	1	1	1	1	1	1	1	2	1	2	2	1	2	2	2	2	2	2	2	1	2
NLL-08	118.916	LaDArT_PAV22594	Hane et al. (2017)	2	1	2	1	1	1	2	2	2	2	1	1	1	2	2	1	2	2	2	2	2	2	1	1	1	1	1	1	1	1	1	1	2	1	2	2	1	2	2	2	2	2	2	2	1	2
NLL-08	119.472	LaDArT_PAV14293	Hane et al. (2017)	2	1	2	1	1	1	2	2	2	2	1	1	1	2	2	1	2	2	2	2	2	2	1	1	1	1	1	1	1	1	1	1	2	1	2	2	1	2	2	2	2	2	2	2	1	2
NLL-08	119.472	LaDArT_PAV27788	Hane et al. (2017)	2	1	2	1	1	1	2	2	2	2	1	1	1	2	2	1	2	2	2	2	2	2	1	1	1	1	1	1	1	1	1	1	2	1	2	2	1	0	2	2	2	2	2	2	1	2
NLL-08	119.472	LaDArT_SNP11263	Hane et al. (2017)	2	1	2	1	1	1	2	2	2	2	1	1	1	2	2	1	2	2	2	2	2	2	1	1	1	1	1	1	1	1	1	1	2	1	2	2	1	2	2	2	2	2	2	2	1	2
NLL-08	120.596	LaDArT_SNP10165	Hane et al. (2017)	2	1	2	1	1	1	2	2	2	2	1	1	1	2	2	1	0	2	2	2	2	2	1	1	1	1	1	1	1	0	1	1	2	2	2	2	1	2	2	2	2	2	2	2	1	2
NLL-08	121.151	LaDArT_SNP12814	Hane et al. (2017)	2	1	2	1	1	1	2	2	2	2	1	1	1	2	2	1	2	2	2	2	2	2	1	1	1	1	1	1	1	1	1	1	2	2	2	2	1	2	2	2	2	2	2	2	1	2
NLL-08	121.695	LaDArT_SNP05513	Hane et al. (2017)	2	1	2	1	1	1	2	2	2	1	1	1	1	2	2	1	2	2	2	2	2	2	1	1	1	1	1	1	1	1	1	1	2	2	2	2	1	2	2	2	2	2	2	2	1	2
NLL-08	122.238	LaDArT_SNP18995	Hane et al. (2017)	2	1	2	1	1	1	2	2	2	1	1	1	1	2	2	1	2	2	2	2	2	2	1	2	1	1	1	1	1	1	1	1	2	2	2	2	1	2	2	2	2	2	2	2	1	2
NLL-08	122.8	LaDArT_PAV28285	Hane et al. (2017)	2	1	2	1	1	1	2	2	2	1	1	1	1	2	2	1	2	2	2	2	2	2	1	2	1	1	0	1	1	1	1	1	2	2	2	2	1	2	2	2	2	2	2	2	1	2
NLL-08	123.362	LaDArT_PAV24412	Hane et al. (2017)	2	1	2	1	1	1	2	2	2	1	1	1	1	2	2	1	2	2	2	2	2	2	1	2	1	1	1	1	1	1	1	1	2	2	2	2	1	2	2	1	2	2	2	2	1	2
NLL-08	123.911	LaDArT_SNP04130	Hane et al. (2017)	2	1	2	1	1	1	2	2	2	1	1	1	1	2	2	1	2	2	2	2	2	2	1	2	1	1	1	1	1	1	1	1	2	2	2	2	1	2	2	1	2	2	2	2	1	2
NLL-08	124.5	LaDArT_PAV11908	Hane et al. (2017)	2	1	2	0	1	1	2	2	2	1	1	1	1	2	2	1	2	2	2	2	2	2	1	2	1	2	1	0	1	1	1	1	2	2	2	2	1	2	2	1	2	2	2	2	1	2
NLL-08	125.69	LaDArT_SNP06929	Hane et al. (2017)	2	1	2	1	1	1	2	2	1	1	1	1	1	2	2	1	2	2	2	2	2	2	1	2	1	1	1	1	1	1	1	1	2	2	2	2	1	2	2	1	2	2	2	2	1	2
NLL-08	127.498	LaDArT_PAV15954	Hane et al. (2017)	2	1	2	1	1	1	0	2	1	1	2	1	1	2	2	1	2	2	2	2	2	2	1	2	1	1	1	1	1	1	1	1	0	2	2	2	1	0	2	1	2	2	2	2	1	2
NLL-08	128.094	LaDArT_PAV04815	Hane et al. (2017)	2	1	2	1	1	1	2	2	1	1	2	1	1	2	2	1	2	2	2	2	2	2	1	2	1	1	1	1	1	1	1	1	2	2	2	2	1	2	2	1	2	2	2	2	1	2
NLL-08	129.445	UWA242c	Hane et al. (2017)	0	0	2	1	1	1	2	2	1	1	2	1	1	2	2	1	2	2	2	2	0	2	0	2	0	1	1	1	1	0	1	1	0	0	2	2	1	2	0	1	2	2	2	2	1	0
NLL-08	129.445	LaDArT_SNP03909	Hane et al. (2017)	2	1	2	1	1	1	2	2	1	1	2	1	1	2	2	1	2	2	2	2	2	2	1	2	1	1	1	1	1	1	1	1	2	2	2	2	1	2	2	1	2	2	2	2	1	2
NLL-08	130.001	LaDArT_SNP11414	Hane et al. (2017)	2	1	2	1	1	1	2	2	1	1	2	1	1	2	2	1	2	2	2	2	0	2	1	2	1	1	1	1	1	1	1	1	2	2	2	2	1	2	2	1	2	2	2	2	1	2
NLL-08	130.576	LaDArT_PAV22097	Hane et al. (2017)	2	1	2	1	0	1	2	2	1	1	2	1	1	2	2	1	2	2	2	2	2	2	1	2	1	1	1	1	1	1	1	1	2	2	2	2	1	2	2	1	2	2	2	2	1	2
NLL-08	130.576	LaDArT_SNP16793	Hane et al. (2017)	2	1	2	1	1	1	2	2	1	1	2	1	1	2	2	1	2	2	2	2	2	2	1	2	1	1	1	1	1	1	1	1	2	2	2	2	1	2	2	1	2	2	2	2	1	2
NLL-08	131.131	LaDArT_SNP14134	Hane et al. (2017)	2	1	2	1	1	1	2	2	0	1	2	1	1	2	2	1	2	2	2	2	2	2	1	2	1	1	1	1	1	1	1	2	2	2	2	2	1	2	2	1	2	2	2	2	1	2
NLL-08	131.687	LaDArT_SNP13898	Hane et al. (2017)	2	1	2	1	1	1	2	2	1	1	2	1	1	2	2	1	2	2	2	2	2	2	1	2	1	1	1	1	1	1	1	2	2	2	2	2	1	2	2	1	2	2	2	2	1	2
NLL-08	132.242	LaDArT_SNP12388	Hane et al. (2017)	2	1	2	1	1	1	2	2	1	1	2	1	2	2	2	1	2	2	2	2	2	2	1	2	1	1	1	1	1	1	1	2	2	2	2	2	1	2	0	1	2	2	2	2	1	2
NLL-08	132.242	LaDArT_PAV21097	Hane et al. (2017)	2	1	2	1	1	1	2	2	1	1	2	1	2	2	2	1	2	2	2	2	2	2	1	2	1	1	1	1	1	1	1	2	2	2	2	2	1	2	2	1	2	2	2	2	1	2
NLL-08	133.405	LaDArT_PAV15975	Hane et al. (2017)	2	1	2	1	1	1	1	2	1	1	2	1	2	2	2	1	2	0	0	2	2	2	1	2	1	1	1	1	1	1	1	2	2	2	2	2	1	2	2	1	2	2	2	2	1	2
NLL-08	137.737	LaDArT_SNP06892	Hane et al. (2017)	2	1	2	1	1	1	2	2	1	1	2	1	2	1	2	1	2	2	2	2	2	1	1	2	1	1	1	2	1	1	1	2	2	2	2	1	1	2	2	2	2	2	2	2	1	2
NLL-08	138.287	LaDArT_SNP12151	Hane et al. (2017)	2	1	2	1	1	1	2	2	1	1	2	1	1	1	2	1	2	2	2	2	2	1	1	2	1	1	1	2	1	1	1	2	2	2	2	1	1	2	2	2	2	2	2	2	1	2
NLL-08	138.842	LaDArT_SNP01051	Hane et al. (2017)	2	1	2	1	1	1	2	2	1	1	2	1	1	1	2	1	2	2	2	2	2	1	1	2	1	1	1	2	1	1	1	2	2	2	2	1	1	2	2	0	2	2	2	2	1	2
NLL-08	138.842	LaDArT_PAV06109	Hane et al. (2017)	2	1	2	1	1	1	2	2	1	1	2	1	1	1	2	1	2	2	2	2	2	1	1	2	1	1	1	2	1	1	1	2	2	2	2	1	1	2	2	0	2	2	2	2	1	2
NLL-08	138.842	LaDArT_SNP12204	Hane et al. (2017)	2	1	2	1	1	1	2	2	1	1	2	1	1	1	2	1	2	2	2	2	2	1	1	2	1	1	1	2	1	1	1	2	2	2	2	1	1	2	2	0	2	2	2	2	1	2
NLL-08	140.547	LaDArT_PAV04469	Hane et al. (2017)	2	1	2	1	1	1	2	2	1	1	2	1	1	1	2	1	2	2	2	1	2	1	1	2	1	1	1	2	1	1	1	2	2	2	2	1	1	2	2	1	1	2	2	2	1	2
NLL-08	140.547	LaDArT_SNP19076	Hane et al. (2017)	2	1	2	1	1	1	2	2	1	1	2	1	1	1	2	1	2	2	2	1	2	1	1	2	1	1	1	2	1	1	1	2	2	2	2	1	1	2	2	0	1	2	2	2	1	2
NLL-08	141.122	LaDArT_PAV24663	Hane et al. (2017)	2	1	2	1	1	1	2	2	1	1	2	1	1	1	0	1	2	2	2	1	2	1	1	2	1	1	1	2	1	1	1	2	2	2	2	1	1	2	2	2	1	2	2	2	1	2
NLL-08	142.299	LaDArT_SNP08434	Hane et al. (2017)	2	1	2	1	1	1	2	2	1	1	2	1	1	1	2	1	2	2	2	1	2	1	1	2	1	1	1	2	1	1	1	2	0	2	2	1	1	2	2	2	1	2	2	2	1	2
NLL-08	142.88	LaDArT_PAV23849	Hane et al. (2017)	2	1	2	1	1	1	2	2	1	1	2	1	1	1	2	1	2	2	2	1	2	1	1	2	1	1	1	2	1	0	1	2	2	2	2	1	1	2	2	1	1	2	2	2	1	2
NLL-08	144.071	LaDArT_PAV14685	Hane et al. (2017)	2	1	2	1	0	1	2	2	1	1	2	1	1	1	2	1	2	2	2	1	2	1	1	2	1	0	1	2	1	1	1	2	2	2	2	1	1	2	2	2	1	2	2	2	1	2
NLL-08	146.482	LaDArT_SNP05482	Hane et al. (2017)	2	1	2	1	1	1	2	1	1	1	2	1	1	1	2	1	2	2	2	1	2	1	1	2	1	1	1	2	1	1	1	2	2	2	2	1	1	2	2	0	1	2	2	2	1	2
NLL-08	149.359	LaDArT_SNP13113	Hane et al. (2017)	2	1	2	1	1	1	2	1	1	1	2	1	1	1	2	1	2	2	2	1	2	1	1	2	1	1	1	2	1	1	1	2	2	2	2	1	1	2	1	2	1	2	2	2	1	2
NLL-08	149.903	LaSNP_006	Hane et al. (2017)	2	1	2	1	1	1	2	1	1	1	2	1	1	1	2	1	2	2	2	1	2	1	1	2	1	1	1	2	1	1	1	2	2	2	2	1	1	2	1	2	1	2	2	2	1	2
NLL-08	150.458	LaDArT_PAV04549	Hane et al. (2017)	2	1	2	1	1	1	2	1	1	1	2	1	1	1	2	1	2	2	2	1	2	1	1	2	1	1	1	2	1	1	1	2	2	2	2	1	1	2	1	2	1	2	2	2	1	2
NLL-09	0	LaDArT_PAV01221	Hane et al. (2017)	2	1	1	2	1	2	1	0	2	1	2	1	2	1	2	1	1	2	0	1	1	1	1	2	1	1	2	2	1	2	2	2	1	1	1	2	1	1	0	2	1	2	2	1	1	1
NLL-09	0.6024	LaDArT_SNP08571	Hane et al. (2017)	2	1	1	2	1	2	1	1	2	0	2	1	2	1	2	1	1	2	1	1	1	1	1	2	1	1	2	2	1	2	2	2	1	1	1	2	1	1	1	2	0	2	2	1	1	1
NLL-09	1.1706	LaDArT_SNP14098	Hane et al. (2017)	2	1	1	2	1	2	0	1	2	1	2	1	2	1	2	1	1	2	1	1	1	1	1	2	1	1	2	2	1	2	2	2	1	1	1	2	2	1	1	2	1	2	2	1	1	1
NLL-09	2.3072	LaDArT_SNP05083	Hane et al. (2017)	0	1	1	2	1	2	1	1	2	1	2	1	2	1	2	1	1	2	1	1	1	1	1	2	1	1	2	2	1	2	2	2	1	1	1	2	1	1	1	2	1	2	2	1	1	1
NLL-09	2.3072	LaDArT_SNP03152	Hane et al. (2017)	2	1	1	2	1	2	1	1	2	1	2	1	2	1	2	1	1	2	1	1	1	1	1	2	1	0	2	2	1	2	2	2	1	1	1	2	1	1	1	2	1	2	2	1	1	1
NLL-09	3.9932	LaDArT_SNP12933	Hane et al. (2017)	2	1	1	2	1	2	1	1	2	1	2	1	2	1	1	1	1	2	1	1	1	1	1	2	1	1	2	2	1	2	2	2	1	1	1	2	1	1	1	2	1	2	2	1	1	1
NLL-09	4.5367	LaIND_081	Hane et al. (2017)	2	1	1	2	1	2	1	1	2	1	2	1	2	1	1	1	1	2	1	1	1	1	2	2	1	1	2	2	1	2	2	2	1	1	1	2	1	1	1	2	1	2	2	1	1	1
NLL-09	5.648	LaDArT_SNP13746	Hane et al. (2017)	2	1	1	2	1	2	1	1	2	1	2	1	2	1	1	1	1	2	1	1	1	1	2	2	1	1	2	2	1	2	2	2	1	1	1	2	1	1	1	2	1	2	2	1	1	1
NLL-09	5.648	LaDArT_SNP09980	Hane et al. (2017)	2	1	1	2	1	2	1	1	2	1	2	1	2	1	1	1	1	2	1	1	1	1	2	2	1	1	2	2	1	2	2	2	1	1	1	2	1	0	1	2	1	2	2	1	1	1
NLL-09	6.2099	LaDArT_PAV05327	Hane et al. (2017)	2	1	1	2	1	2	1	1	2	1	2	1	2	1	1	1	1	2	1	1	1	1	2	2	1	1	2	2	1	2	2	2	1	1	1	2	1	1	1	2	1	2	2	1	1	1
NLL-09	7.3729	LaDArT_PAV22654	Hane et al. (2017)	2	1	1	2	0	2	1	1	2	1	2	1	2	1	0	0	1	2	1	1	1	1	2	2	2	1	2	0	1	2	2	2	1	1	1	2	1	1	1	2	1	2	2	1	1	1
NLL-09	7.9543	LaDArT_SNP17897	Hane et al. (2017)	2	1	1	2	1	2	1	1	2	1	2	1	2	1	1	1	1	2	1	1	1	1	2	2	2	1	2	2	1	2	2	2	1	1	1	2	1	1	1	2	1	2	2	1	1	1
NLL-09	8.5872	lPb-332095	Hane et al. (2017)	2	1	1	2	1	2	1	1	2	1	2	1	2	1	1	1	1	2	1	1	0	1	2	2	2	1	2	2	1	2	2	2	0	0	1	2	1	1	0	2	1	2	2	1	1	0
NLL-09	9.2202	LaSNP_395	Hane et al. (2017)	2	1	1	2	1	2	1	1	2	1	2	1	2	1	1	1	1	2	0	1	1	1	2	2	2	1	2	2	1	2	2	2	1	1	1	2	1	1	1	2	1	2	2	1	1	1
NLL-09	9.2202	LaDArT_SNP08197	Hane et al. (2017)	2	1	1	2	1	2	1	1	2	1	2	1	2	1	1	1	1	2	0	1	1	1	2	2	2	1	2	2	1	2	2	2	1	1	1	2	1	1	1	2	1	2	2	1	1	1
NLL-09	11.0066	LaDArT_PAV25651	Hane et al. (2017)	2	1	1	2	1	2	1	1	2	2	2	1	2	1	1	1	1	2	0	0	1	1	2	2	2	2	2	2	1	2	2	2	0	1	1	2	0	1	1	2	1	2	2	1	1	1
NLL-09	12.1833	LaDArT_PAV22672	Hane et al. (2017)	2	1	1	2	1	2	1	1	2	2	2	1	2	1	1	1	2	2	0	1	1	1	2	2	2	1	2	2	1	2	2	2	1	1	1	2	1	1	1	2	1	2	2	1	1	1
NLL-09	12.7451	LaSNP_554	Hane et al. (2017)	2	1	1	2	1	2	1	1	2	2	2	1	2	1	1	1	2	2	0	1	1	1	2	2	2	1	2	2	1	2	2	2	1	1	1	2	1	1	1	2	1	2	2	1	1	1
NLL-09	12.7451	LaDArT_SNP16100	Hane et al. (2017)	2	1	1	2	1	2	1	1	2	2	2	1	2	1	1	1	2	2	0	1	1	1	2	2	2	1	2	2	1	2	2	2	1	1	1	2	1	1	1	2	1	2	2	1	1	1
NLL-09	15.1861	LaDArT_PAV26034	Hane et al. (2017)	2	1	1	2	1	2	1	1	2	2	2	2	2	1	1	1	2	2	1	1	1	1	2	2	2	0	2	2	1	2	2	2	1	1	1	2	1	1	2	0	1	2	2	1	1	1
NLL-09	16.3912	LaSNP_007	Hane et al. (2017)	2	1	1	2	0	2	1	1	2	2	2	2	1	1	1	1	2	2	0	1	1	1	2	2	2	1	2	2	1	2	2	2	1	1	1	2	1	1	2	1	1	2	2	1	1	2
NLL-09	16.953	LaDArT_SNP09057	Hane et al. (2017)	2	1	1	2	1	2	1	1	2	2	2	2	1	1	1	1	2	2	0	1	1	1	2	2	2	1	2	2	1	2	2	2	1	1	1	2	1	1	2	1	1	2	2	1	1	2
NLL-09	19.3357	LaDArT_SNP07353	Hane et al. (2017)	2	1	1	2	1	2	0	2	2	2	2	2	1	1	0	1	2	2	0	1	1	1	2	1	2	1	2	2	1	2	2	2	1	1	1	2	0	1	2	1	1	2	2	1	1	2
NLL-09	19.9172	LaDArT_SNP13151	Hane et al. (2017)	2	1	1	2	1	2	1	2	2	2	2	2	1	1	1	1	2	2	0	1	1	1	2	1	2	1	2	2	1	2	2	2	1	1	2	2	1	1	2	1	1	2	2	1	1	2
NLL-09	21.0537	LaDArT_SNP14330	Hane et al. (2017)	2	1	1	2	1	2	1	2	2	2	2	2	1	1	1	1	2	2	0	1	1	1	2	1	2	1	2	2	1	2	2	2	1	1	2	1	1	1	2	1	2	2	2	1	1	2
NLL-09	21.6032	LaDArT_SNP17172	Hane et al. (2017)	2	1	1	2	1	2	1	2	2	2	2	2	1	1	1	1	2	2	0	1	1	1	2	1	2	1	2	2	1	2	2	2	1	1	2	1	1	1	2	1	2	2	2	1	1	2
NLL-09	22.165	LaDArT_SNP15226	Hane et al. (2017)	2	1	1	2	1	2	0	0	2	2	2	2	1	1	1	1	2	2	0	1	1	1	2	2	2	1	2	2	1	2	2	2	1	1	2	1	1	1	2	1	2	2	2	1	1	2
NLL-09	23.3016	LaDArT_SNP03712	Hane et al. (2017)	1	1	1	2	1	2	1	2	2	2	2	2	1	1	1	1	2	2	0	1	1	1	2	2	2	1	2	2	1	2	2	2	1	1	2	1	1	1	2	1	2	2	2	1	1	2
NLL-09	24.4129	LaDArT_SNP05031	Hane et al. (2017)	1	1	1	2	1	2	1	2	2	2	2	2	1	1	1	1	2	2	2	1	1	1	2	2	2	1	2	2	1	2	2	2	1	2	2	1	1	1	2	1	2	2	2	1	1	2
NLL-09	24.9811	LaDArT_SNP08212	Hane et al. (2017)	1	1	1	2	1	2	1	2	2	2	1	2	1	1	1	1	2	2	2	1	1	1	0	2	2	1	2	2	1	2	2	2	0	2	2	0	0	1	2	1	2	2	2	1	1	2
NLL-09	24.9811	LaDArT_SNP12098	Hane et al. (2017)	1	1	1	2	1	2	1	2	2	2	1	2	1	1	1	1	2	2	2	1	1	1	2	2	2	1	2	2	1	2	2	2	1	2	2	1	1	1	2	1	2	2	2	1	1	2
NLL-09	26.0802	LaDArT_SNP11946	Hane et al. (2017)	1	1	1	2	1	2	1	2	2	2	1	2	1	1	1	1	2	2	2	1	1	1	2	2	2	1	2	2	1	2	2	2	1	2	2	1	1	1	2	1	2	2	2	1	1	2
NLL-09	26.0801	LaDArT_SNP18368	Hane et al. (2017)	1	1	1	2	1	2	1	2	2	2	1	2	1	1	1	1	2	2	2	1	1	1	2	2	2	1	2	2	1	2	2	2	1	2	2	1	1	1	2	1	2	2	2	1	1	2
NLL-09	26.6484	LaDArT_SNP15288	Hane et al. (2017)	1	1	1	2	1	2	1	2	2	2	1	2	1	1	1	1	2	2	0	1	1	1	2	2	2	0	2	2	1	2	2	2	1	2	2	1	1	1	2	1	2	2	2	0	1	2
NLL-09	27.2298	LaSNP_124	Hane et al. (2017)	1	1	1	2	1	2	1	2	2	2	1	2	1	1	1	1	2	2	2	1	1	1	2	2	2	1	2	1	1	2	2	2	1	2	2	1	0	1	2	1	2	2	2	1	1	2
NLL-09	27.2298	LaDArT_SNP19589	Hane et al. (2017)	1	1	1	2	1	2	1	2	2	2	1	2	1	1	1	1	2	2	2	1	1	1	2	2	2	1	2	1	1	2	2	2	1	2	2	1	1	1	2	1	2	2	2	1	1	2
NLL-09	28.3411	LaSNP_123	Hane et al. (2017)	0	1	1	2	1	2	1	2	2	2	1	2	1	1	1	1	2	2	2	1	1	1	2	2	2	1	2	1	1	2	2	2	1	2	2	1	1	1	2	1	2	2	2	1	1	2
NLL-09	28.8966	LaDArT_SNP17033	Hane et al. (2017)	1	1	1	2	1	2	1	2	2	2	1	2	1	1	1	1	2	2	2	1	1	1	2	2	2	1	2	1	1	2	2	2	1	2	2	1	1	1	2	1	2	2	2	1	1	0
NLL-09	28.8966	LaDArT_PAV14766	Hane et al. (2017)	1	1	1	2	1	2	1	2	2	2	1	2	1	1	1	1	0	2	2	1	1	1	2	2	2	1	2	1	1	2	2	2	1	2	2	1	1	1	2	1	2	2	2	1	1	2
NLL-09	32.0257	LaDArT_PAV15749	Hane et al. (2017)	1	1	1	2	1	2	1	2	2	2	1	1	1	1	1	1	0	0	2	1	1	1	2	0	0	1	2	1	1	2	2	0	2	2	2	1	1	1	2	1	2	2	2	1	1	2
NLL-09	35.1945	LaDArT_SNP15831	Hane et al. (2017)	1	1	1	1	1	2	1	2	2	2	1	1	1	1	1	1	2	2	2	1	1	1	2	2	2	1	2	1	1	2	2	2	2	2	2	1	1	1	2	1	2	2	2	1	1	2
NLL-09	35.7693	LaDArT_PAV04809	Hane et al. (2017)	1	1	1	1	1	2	0	2	2	2	1	1	1	1	2	1	2	2	2	1	1	1	2	2	2	1	2	1	1	2	2	2	2	2	2	1	1	1	2	1	2	2	2	1	1	2
NLL-09	37.5141	LaDArT_PAV10393	Hane et al. (2017)	1	1	2	1	1	2	1	2	2	2	1	1	1	1	2	1	2	2	2	1	1	2	2	2	2	1	2	1	1	2	2	2	2	2	2	1	1	1	2	1	2	2	2	1	1	2
NLL-09	37.5141	LaSNP_277	Hane et al. (2017)	1	1	2	1	1	2	1	2	2	2	1	1	1	1	2	1	2	2	2	1	1	2	2	2	2	1	2	1	1	2	2	2	2	2	2	1	1	1	2	1	2	2	2	1	1	2
NLL-09	38.0576	LaDArT_SNP07159	Hane et al. (2017)	1	1	2	1	1	2	1	2	2	2	1	1	1	1	2	1	2	2	2	1	1	2	2	2	2	1	2	1	1	2	2	2	2	2	2	1	1	1	2	1	2	2	2	1	1	2
NLL-09	39.1814	LaDArT_SNP14933	Hane et al. (2017)	1	1	2	1	1	2	0	2	2	2	1	2	1	1	2	1	2	2	2	1	1	2	2	2	2	1	2	1	1	2	2	2	2	2	2	1	1	1	2	0	2	2	2	1	1	2
NLL-09	40.3052	LaDArT_SNP01789	Hane et al. (2017)	1	1	2	1	1	2	1	2	2	2	1	2	1	1	2	1	2	2	2	1	1	2	2	2	2	1	2	2	1	2	2	2	2	2	2	1	1	1	2	1	2	2	2	1	1	2
NLL-09	40.8487	LaDArT_SNP01785	Hane et al. (2017)	1	1	2	1	1	2	1	2	2	1	1	2	1	1	2	1	2	2	2	1	1	2	2	2	2	1	2	2	1	2	2	2	2	2	2	1	1	1	2	1	2	2	2	1	1	2
NLL-09	41.3982	LaDArT_SNP01515	Hane et al. (2017)	1	1	2	1	1	2	1	2	2	1	1	2	1	1	2	1	2	2	2	1	1	2	2	2	2	1	2	2	1	2	2	2	2	2	2	1	1	1	2	1	2	2	2	1	1	2
NLL-09	41.3982	LaSNP_510	Hane et al. (2017)	1	1	2	1	1	2	1	2	2	1	1	2	1	1	2	1	2	2	2	1	1	2	2	2	2	1	2	2	1	2	2	2	0	2	2	0	1	1	2	1	2	0	2	1	1	2
NLL-09	42.633	LaDArT_PAV17242	Hane et al. (2017)	1	1	2	1	1	0	1	2	2	0	1	2	1	1	0	1	2	2	2	1	1	2	2	2	2	1	2	2	1	2	2	2	2	2	2	1	1	1	2	1	0	1	2	1	1	2
NLL-09	43.2213	LaDArT_SNP02879	Hane et al. (2017)	1	1	2	1	1	2	1	2	2	1	1	2	1	1	2	1	2	2	2	1	1	2	2	2	2	1	2	2	1	2	2	2	2	2	2	1	1	1	2	1	2	1	2	1	1	2
NLL-09	43.7768	LaDArT_SNP02199	Hane et al. (2017)	1	1	2	1	1	2	1	2	2	1	1	2	1	1	2	1	0	2	2	1	1	2	2	2	2	2	2	2	1	2	2	2	2	2	2	1	1	1	2	1	2	1	2	1	1	2
NLL-09	44.3516	LaDArT_PAV01809	Hane et al. (2017)	1	1	2	1	1	2	0	2	1	1	1	2	1	1	2	1	2	2	2	1	1	2	2	2	2	2	2	2	1	2	2	2	2	2	2	1	1	1	2	1	2	0	2	1	1	2
NLL-09	44.9134	LaDArT_SNP01284	Hane et al. (2017)	1	1	2	1	1	2	1	2	1	1	1	2	1	1	2	1	2	1	2	1	1	2	2	2	2	2	2	2	1	2	2	2	2	2	2	1	1	1	2	1	2	1	2	1	1	2
NLL-09	46.0125	LaDArT_SNP11364	Hane et al. (2017)	1	1	2	1	1	2	1	2	1	1	1	2	1	1	2	1	2	2	2	1	1	2	2	2	2	2	2	2	1	2	2	2	2	2	2	1	1	1	2	1	2	1	2	1	2	2
NLL-09	47.1238	LaDArT_SNP08954	Hane et al. (2017)	1	1	2	2	1	2	1	2	1	2	1	2	1	1	2	1	2	2	2	1	1	2	2	2	2	2	2	2	1	2	2	2	0	2	2	1	1	1	2	1	2	1	2	1	2	2
NLL-09	47.1238	LaDArT_SNP03443	Hane et al. (2017)	1	1	2	2	1	2	1	2	1	2	1	2	1	1	2	1	2	2	2	1	1	2	2	2	2	2	2	2	1	2	2	2	0	2	2	1	1	1	2	1	2	1	2	1	2	2
NLL-09	49.5949	LaDArT_PAV17253	Hane et al. (2017)	1	1	2	1	1	2	1	0	1	2	1	2	1	1	0	1	0	1	2	1	1	2	2	2	2	1	2	2	1	2	0	2	1	2	2	1	1	1	2	1	0	1	2	1	2	2
NLL-09	50.8297	LaDArT_PAV22773	Hane et al. (2017)	1	1	2	0	1	2	1	1	1	2	1	2	1	1	2	1	2	0	2	1	1	2	2	2	2	1	2	1	1	2	2	2	1	2	2	1	1	1	0	1	2	1	2	1	2	2
NLL-09	53.3009	LaDArT_PAV25345	Hane et al. (2017)	1	1	2	2	1	2	1	2	1	2	1	2	1	1	2	1	2	2	2	1	1	2	2	2	2	1	2	0	1	0	2	2	1	2	2	1	1	1	0	1	2	1	0	1	2	2
NLL-09	53.8823	LaDArT_SNP14068	Hane et al. (2017)	1	1	2	2	1	2	1	2	1	2	1	2	1	1	2	1	2	2	2	1	1	2	2	2	2	1	2	2	1	2	2	2	2	2	2	1	1	1	2	1	2	1	2	1	2	2
NLL-09	54.4441	LaSNP_490	Hane et al. (2017)	1	1	2	2	1	2	1	2	1	2	1	2	1	1	2	1	2	2	2	1	1	2	2	2	2	1	2	2	1	2	2	2	2	2	2	1	0	1	2	1	2	1	2	1	2	2
NLL-09	55.5679	LaSNP_302	Hane et al. (2017)	1	1	2	2	1	2	1	2	1	2	1	2	1	1	2	1	2	2	2	1	1	2	2	2	2	1	2	2	1	2	2	2	2	2	2	1	1	2	2	1	2	1	2	1	2	2
NLL-09	57.2731	LaDArT_SNP04618	Hane et al. (2017)	2	1	2	2	1	2	1	2	1	2	1	2	1	1	2	1	2	2	2	1	1	2	2	2	2	1	2	2	1	2	2	2	2	2	2	1	1	2	2	1	2	1	2	1	2	1
NLL-09	57.8287	LaDArT_SNP05535	Hane et al. (2017)	2	1	2	2	1	2	1	2	1	2	1	2	1	1	2	1	2	2	2	1	1	2	2	2	2	1	2	2	1	2	2	2	2	2	2	1	1	2	2	1	2	1	1	1	2	1
NLL-09	58.3722	LaDArT_SNP18454	Hane et al. (2017)	2	2	2	2	1	2	1	2	1	2	1	2	1	1	2	1	2	2	2	1	1	2	2	2	2	1	2	2	1	2	2	2	2	2	2	1	1	2	2	1	2	1	1	1	2	1
NLL-09	58.3722	LaDArT_SNP11030	Hane et al. (2017)	2	2	2	2	1	2	1	2	1	2	1	2	1	1	2	1	2	2	2	1	1	2	2	2	2	1	2	2	1	2	2	2	2	2	2	1	1	0	2	1	2	1	1	1	2	1
NLL-09	58.982	LaDArT_PAV14278	Hane et al. (2017)	2	2	2	0	1	0	1	2	1	2	1	2	1	1	2	1	2	2	2	0	1	2	2	2	2	1	2	0	1	2	2	2	0	2	2	1	1	2	0	1	2	1	1	1	2	1
NLL-09	59.5918	LaDArT_SNP10077	Hane et al. (2017)	2	2	2	2	1	2	1	2	1	2	1	2	1	1	2	1	2	2	2	1	1	2	2	2	2	1	2	2	1	2	2	2	1	2	2	0	1	2	2	1	2	0	1	1	2	1
NLL-09	60.1536	LaSNP_108	Hane et al. (2017)	2	2	2	2	1	2	1	2	1	2	1	2	1	1	2	1	2	2	2	1	1	2	2	2	2	1	2	2	2	2	2	2	1	2	2	1	1	2	2	1	2	1	1	1	2	1
NLL-09	61.2649	LaSNP_179	Hane et al. (2017)	2	2	2	2	1	2	1	2	1	2	1	2	1	1	2	1	2	2	2	1	1	2	2	2	2	1	2	2	2	2	2	2	1	2	2	2	1	2	0	1	2	1	1	1	2	1
NLL-09	61.8396	LaDArT_PAV24086	Hane et al. (2017)	2	2	2	2	1	0	1	2	1	2	1	2	1	1	2	1	0	2	2	1	1	2	2	2	2	1	2	2	2	0	2	2	1	2	2	2	1	2	2	1	2	1	1	1	2	1
NLL-09	63.0163	LaDArT_PAV29677	Hane et al. (2017)	2	2	2	0	1	2	1	2	1	2	1	2	1	1	2	1	2	2	2	1	1	2	2	2	2	1	2	2	2	2	2	2	1	2	2	2	1	2	2	1	2	1	1	1	2	1
NLL-09	63.0163	LaDArT_SNP03839	Hane et al. (2017)	2	2	2	2	1	2	1	2	1	2	1	2	1	1	2	1	2	2	2	1	1	2	2	2	2	1	2	2	2	2	2	2	1	2	2	2	1	2	2	1	2	1	1	1	2	1
NLL-09	63.5845	LaDArT_SNP13434	Hane et al. (2017)	2	2	2	2	1	2	1	2	0	2	1	2	1	1	2	1	2	2	2	1	1	2	0	2	2	1	2	2	2	2	2	2	1	2	2	1	1	2	2	1	2	1	1	1	2	1
NLL-09	65.996	LaSNP_454	Hane et al. (2017)	0	2	1	1	1	2	1	2	1	2	1	2	1	1	2	1	2	2	2	1	1	2	0	2	2	1	2	2	2	2	2	2	1	2	2	1	1	2	0	1	2	1	1	1	1	1
NLL-09	66.5642	LaDArT_SNP07404	Hane et al. (2017)	2	2	1	1	1	2	1	2	1	2	1	2	1	1	2	1	2	2	2	1	1	2	0	2	2	1	2	2	1	2	2	2	1	2	2	1	1	2	2	1	2	1	1	1	1	1
NLL-09	67.1198	LaDArT_SNP06740	Hane et al. (2017)	2	2	1	1	1	2	1	2	2	2	1	2	1	1	2	1	2	2	2	1	1	2	0	2	2	1	2	2	1	2	2	2	1	2	2	1	1	2	2	1	2	1	1	1	1	1
NLL-09	67.1198	LaDArT_SNP06238	Hane et al. (2017)	2	2	1	1	1	2	1	2	2	2	1	2	1	1	2	1	2	2	2	1	1	2	0	2	2	1	2	2	1	2	2	2	1	2	2	1	1	2	2	1	2	1	1	1	1	1
NLL-09	67.1198	LaDArT_SNP19177	Hane et al. (2017)	2	2	1	1	1	2	1	2	2	2	1	2	1	1	2	1	2	2	2	1	1	2	0	2	2	1	2	2	1	2	2	2	1	2	0	1	1	2	2	1	2	1	1	1	1	1
NLL-09	67.7151	LaDArT_PAV20889	Hane et al. (2017)	2	2	0	1	1	2	1	2	2	2	1	2	1	1	2	1	2	2	2	1	1	2	2	2	2	1	2	2	1	2	2	2	2	2	2	1	1	2	2	1	2	1	1	1	1	1
NLL-09	68.3249	LaDArT_SNP07549	Hane et al. (2017)	2	2	1	1	1	2	1	2	2	2	1	2	1	1	2	1	2	2	2	0	1	2	0	2	2	1	2	2	1	2	2	2	0	2	2	1	1	2	2	1	2	1	1	1	1	1
NLL-09	68.8996	LaDArT_SNP05928	Hane et al. (2017)	2	2	1	1	1	2	1	2	2	2	1	2	1	1	2	1	2	2	2	1	1	2	0	2	2	1	2	2	1	2	2	2	1	2	2	1	1	2	2	1	2	1	1	2	1	1
NLL-09	70.0109	LaDArT_SNP06713	Hane et al. (2017)	2	2	1	1	1	2	1	2	2	2	1	2	1	1	2	1	2	2	2	1	1	2	0	2	2	1	2	2	1	2	2	2	1	2	2	1	1	2	2	1	2	1	1	2	1	1
NLL-09	70.5991	LaDArT_PAV29272	Hane et al. (2017)	2	2	1	1	1	2	1	0	0	2	1	2	1	1	2	1	0	2	2	1	1	2	2	2	2	1	2	2	1	2	2	2	1	2	2	1	1	2	0	1	2	1	1	2	1	1
NLL-09	71.1944	LaDArT_PAV15839	Hane et al. (2017)	2	2	1	1	1	2	1	2	2	2	1	2	1	1	0	1	2	2	2	1	1	2	2	2	2	1	2	2	1	2	2	2	1	2	2	1	1	2	2	1	2	1	1	2	1	1
NLL-09	71.7626	LaDArT_SNP03472	Hane et al. (2017)	2	2	1	1	1	2	1	2	2	2	1	2	1	1	2	1	2	2	2	1	1	2	0	2	2	1	2	2	1	2	2	2	1	2	2	1	1	2	2	1	2	1	1	2	1	1
NLL-09	73.4486	LaSNP_322	Hane et al. (2017)	2	1	2	1	1	2	1	2	2	2	1	2	1	1	2	1	2	2	2	1	1	2	0	2	2	1	2	2	1	2	2	2	1	2	2	1	1	2	2	1	2	1	1	2	1	1
NLL-09	74.0369	LaDArT_PAV08111	Hane et al. (2017)	2	1	2	1	1	2	1	2	2	0	1	2	1	1	2	1	2	2	2	1	0	2	0	2	2	1	2	2	1	2	2	2	1	2	2	1	1	2	2	1	2	0	1	2	1	1
NLL-09	76.5081	LaDArT_PAV28216	Hane et al. (2017)	2	1	2	1	1	2	1	1	2	1	1	2	1	1	2	1	2	2	0	1	2	2	2	2	2	1	2	2	1	1	2	2	1	2	2	1	1	2	2	1	2	1	1	2	1	1
NLL-09	77.0636	LaDArT_PAV28361	Hane et al. (2017)	2	1	2	1	1	2	1	1	2	1	1	2	1	1	2	1	2	2	2	1	2	2	2	2	2	1	2	2	1	1	2	2	1	2	2	1	1	2	2	1	2	1	1	2	1	1
NLL-09	77.6255	LaDArT_SNP04992	Hane et al. (2017)	2	1	2	1	1	2	1	1	2	1	1	2	1	1	0	1	2	2	2	1	2	2	0	2	2	1	2	2	1	1	2	2	1	2	2	1	1	2	2	1	2	1	1	2	1	1
NLL-09	77.6255	LaDArT_SNP04845	Hane et al. (2017)	2	1	2	1	1	2	1	1	2	1	1	2	1	1	2	0	2	2	2	1	2	2	0	2	2	1	2	2	1	1	2	2	1	2	2	1	1	2	2	1	2	1	1	2	1	1
NLL-09	78.2137	LaDArT_PAV22584	Hane et al. (2017)	2	1	2	1	1	2	1	1	2	1	1	2	1	1	2	1	2	2	2	1	0	2	2	2	2	1	2	2	1	1	2	2	1	2	2	1	1	2	0	1	2	1	1	2	1	2
NLL-09	78.2137	LaDArT_PAV07101	Hane et al. (2017)	2	1	2	1	1	2	0	1	2	1	1	2	1	0	2	1	2	2	0	1	2	2	0	2	2	1	2	2	1	1	2	2	1	2	2	1	1	2	2	1	2	1	1	2	1	2
NLL-09	78.7885	LaDArT_SNP11742	Hane et al. (2017)	2	1	2	1	1	2	1	1	1	1	1	2	1	1	2	1	2	2	2	1	2	2	0	2	2	1	2	2	1	1	2	2	1	2	2	1	1	2	2	1	2	1	1	2	1	2
NLL-09	78.7885	LaDArT_SNP17890	Hane et al. (2017)	2	1	2	1	1	2	1	1	1	1	1	2	1	1	2	1	2	2	0	1	2	2	0	2	2	1	2	2	1	1	2	2	1	2	2	1	1	2	2	1	2	1	1	2	1	2
NLL-09	79.344	LaSNP_416	Hane et al. (2017)	2	1	2	1	1	2	1	1	1	1	1	2	1	1	2	1	2	2	0	1	2	2	1	2	2	1	2	2	1	1	2	2	1	2	1	1	1	2	2	1	2	1	1	2	1	2
NLL-09	79.8996	LaDArT_SNP10494	Hane et al. (2017)	2	1	2	1	1	2	1	1	1	1	1	0	1	1	2	1	2	2	0	1	2	2	1	2	2	1	2	2	1	1	2	2	1	1	1	1	1	2	2	1	2	1	1	2	1	2
NLL-09	80.4614	LaDArT_SNP14426	Hane et al. (2017)	2	1	2	1	1	2	1	1	1	0	1	2	1	1	2	1	2	2	0	1	2	2	1	2	2	1	2	2	1	1	2	2	1	1	1	1	1	1	2	1	2	1	1	2	1	2
NLL-09	81.598	LaDArT_SNP06025	Hane et al. (2017)	2	1	2	1	1	2	1	1	1	1	1	2	1	1	2	1	2	2	2	1	2	2	1	2	2	1	2	2	1	1	2	2	1	1	1	1	1	1	2	1	2	1	1	2	1	2
NLL-09	82.1598	LaDArT_PAV29488	Hane et al. (2017)	2	1	2	1	1	2	1	1	1	1	1	2	1	1	2	1	2	2	2	1	2	2	1	2	2	1	2	2	1	1	2	2	1	1	1	1	1	1	2	0	2	1	1	2	1	2
NLL-09	83.9047	LaDArT_SNP03391	Hane et al. (2017)	2	1	2	1	1	2	1	1	1	1	1	2	1	1	2	1	2	2	0	1	2	2	1	2	2	1	2	2	1	2	2	2	1	1	1	1	1	1	2	1	2	1	1	2	1	2
NLL-09	84.4603	LaDArT_SNP07319	Hane et al. (2017)	2	1	2	1	1	2	1	1	1	1	1	2	1	1	2	1	2	2	0	1	2	2	1	2	2	1	2	2	1	2	2	2	1	1	1	1	1	1	2	1	2	1	1	2	1	2
NLL-09	85.0159	LaDArT_SNP05005	Hane et al. (2017)	2	1	2	1	1	2	1	1	1	1	1	2	1	1	1	1	2	2	0	1	2	2	1	2	2	1	2	2	1	2	2	2	1	1	1	1	1	1	2	1	2	1	1	2	1	2
NLL-09	85.5715	LaDArT_SNP10738	Hane et al. (2017)	2	1	2	1	1	2	1	1	1	1	1	2	1	1	1	1	2	2	0	1	2	2	1	2	2	1	2	2	1	2	2	2	1	1	1	1	1	1	2	1	2	1	1	2	1	2
NLL-09	86.6952	LaSNP_235	Hane et al. (2017)	2	1	2	1	1	2	1	1	1	1	1	2	1	1	2	1	2	2	2	1	2	2	1	2	2	1	2	2	1	2	2	2	1	1	1	1	1	1	2	1	2	1	1	2	1	1
NLL-09	86.6952	LaDArT_SNP06640	Hane et al. (2017)	2	1	2	1	1	2	1	1	1	1	1	2	1	1	2	1	2	2	2	1	2	2	1	2	2	1	2	2	1	2	2	2	1	1	1	1	1	1	2	1	2	1	1	2	1	1
NLL-09	86.6952	LaDArT_SNP10235	Hane et al. (2017)	2	1	2	1	1	2	1	1	1	1	1	2	1	1	2	1	2	2	0	1	2	2	1	2	2	1	2	2	1	2	2	2	1	1	1	1	1	1	2	1	2	1	1	2	1	1
NLL-09	87.2508	LaDArT_SNP06856	Hane et al. (2017)	2	1	2	1	1	2	1	1	1	1	1	2	1	1	2	1	2	2	0	1	2	2	1	2	2	1	2	2	1	2	2	2	1	1	1	1	2	1	2	1	2	1	1	2	1	1
NLL-09	87.8126	LaDArT_SNP05219	Hane et al. (2017)	2	1	2	1	1	2	1	1	1	1	1	2	1	1	2	1	2	2	0	1	2	2	1	2	2	1	2	2	1	2	2	2	1	1	1	1	2	1	0	1	2	1	1	2	1	1
NLL-09	88.3745	LaDArT_SNP00945	Hane et al. (2017)	2	1	2	1	1	2	1	1	1	1	1	2	1	1	2	1	2	2	2	1	2	2	1	2	2	1	2	2	1	2	2	2	1	1	1	1	2	1	2	1	2	1	1	2	1	1
NLL-09	90.7572	LaDArT_PAV07196	Hane et al. (2017)	2	1	2	1	1	2	1	1	1	1	1	2	1	1	0	1	2	2	0	1	2	2	2	2	2	1	2	2	1	2	2	2	1	2	1	1	2	1	2	1	2	1	1	2	1	1
NLL-09	94.4677	LaSNP_236	Hane et al. (2017)	2	1	1	1	1	2	1	1	1	1	1	2	1	1	2	1	2	2	0	1	2	2	2	1	1	1	2	2	1	2	2	2	1	2	1	1	2	2	0	2	2	1	1	2	1	1
NLL-09	95.6307	LaDArT_SNP01295	Hane et al. (2017)	2	1	1	1	1	2	2	1	1	1	1	2	2	1	2	1	2	2	2	1	2	2	2	1	1	1	2	2	1	2	2	2	0	2	1	1	2	2	2	2	2	1	1	2	1	1
NLL-09	98.0422	LaDArT_SNP13034	Hane et al. (2017)	2	1	1	1	1	2	2	1	1	1	1	2	2	1	2	2	2	2	0	1	2	2	2	1	1	1	2	2	1	2	2	2	1	2	1	1	2	2	0	2	2	1	1	2	1	0
NLL-09	98.0422	LaDArT_PAV01207	Hane et al. (2017)	2	1	1	1	1	2	2	1	1	1	1	2	2	1	2	2	2	0	2	1	2	2	2	1	1	1	0	0	1	2	2	2	1	0	1	1	2	2	2	2	2	1	1	2	1	1
NLL-09	98.0422	LaDArT_SNP02807	Hane et al. (2017)	2	1	1	1	1	2	2	1	1	1	1	2	2	1	2	2	2	2	0	1	2	2	2	1	1	1	2	2	1	2	2	2	1	2	0	1	2	2	2	2	2	1	1	2	1	1
NLL-09	98.0422	LaDArT_SNP01193	Hane et al. (2017)	2	1	1	1	1	2	2	1	1	1	1	2	2	1	2	2	0	2	0	1	2	2	2	1	1	1	2	2	1	2	2	2	1	2	1	1	2	2	2	2	2	1	1	2	1	1
NLL-09	98.6595	LaDArT_PAV26495	Hane et al. (2017)	2	1	1	1	1	2	2	1	1	1	1	2	2	0	2	2	2	2	0	1	2	2	2	1	1	1	2	0	1	0	2	2	1	2	1	1	0	2	2	2	2	1	1	2	1	1
NLL-09	99.8793	LaDArT_SNP00840	Hane et al. (2017)	2	1	1	1	1	2	2	1	1	2	1	2	2	1	2	2	2	2	0	1	2	2	2	1	1	1	2	2	1	0	2	2	1	2	1	1	2	2	2	2	2	2	1	2	1	1
NLL-09	101.604	LaDArT_SNP12005	Hane et al. (2017)	2	1	1	1	1	2	2	1	1	2	1	2	2	2	2	2	2	2	0	1	2	2	2	1	1	1	2	2	1	2	2	2	1	2	1	2	2	2	2	2	2	2	1	2	1	1
NLL-09	103.29	LaDArT_SNP08629	Hane et al. (2017)	1	1	1	1	1	2	2	1	1	2	2	2	2	2	2	2	2	2	2	1	2	2	2	1	1	1	2	2	1	2	1	2	1	2	1	2	2	2	2	2	2	2	1	2	1	1
NLL-09	105.12	mtmt_EST_03569	Hane et al. (2017)	1	1	1	1	1	2	2	1	1	2	2	1	2	2	2	2	2	2	0	1	2	2	2	1	1	1	2	2	1	2	1	1	1	1	1	2	2	2	0	2	2	2	0	2	0	1
NLL-09	105.753	LaDArT_PAV00385	Hane et al. (2017)	1	1	1	1	1	2	2	1	1	2	2	1	2	0	0	0	2	2	0	1	0	2	2	1	1	1	0	2	1	2	1	1	1	2	1	2	2	2	2	2	2	2	1	2	1	1
NLL-09	105.753	LaDArT_SNP03163	Hane et al. (2017)	1	1	1	1	1	2	2	1	1	2	2	1	2	2	2	2	2	2	0	1	2	2	2	1	1	1	2	2	1	2	1	1	1	2	1	2	2	2	2	2	2	2	1	2	1	1
NLL-09	110.647	LaDArT_PAV05009	Hane et al. (2017)	1	1	1	1	1	2	2	1	1	2	2	1	2	2	2	2	2	2	0	1	2	2	2	1	1	1	2	2	2	2	1	1	1	1	1	2	2	2	2	1	2	2	1	2	1	1
NLL-09	111.209	LaDArT_PAV24128	Hane et al. (2017)	1	1	1	1	1	2	2	1	1	2	2	1	2	2	2	2	2	2	2	1	2	2	2	1	1	1	2	2	2	2	1	1	1	1	1	2	2	2	2	1	2	2	1	2	1	1
NLL-09	113.509	LaDArT_SNP00466	Hane et al. (2017)	1	1	1	1	1	2	2	1	1	2	2	1	2	2	2	2	1	2	2	1	2	2	2	1	1	1	2	2	2	2	1	1	2	1	1	2	2	2	2	1	2	2	1	2	1	1
NLL-09	113.509	LaDArT_SNP01997	Hane et al. (2017)	1	1	1	1	1	2	2	1	1	2	2	1	2	2	2	2	1	2	2	1	2	2	2	1	1	1	2	2	2	2	1	1	2	1	1	2	2	2	2	1	2	2	1	2	1	1
NLL-09	113.509	LaDArT_SNP03077	Hane et al. (2017)	1	1	1	1	1	2	0	1	1	2	2	1	2	2	2	2	1	2	2	1	2	2	2	1	1	1	2	2	2	2	1	1	2	1	1	2	2	2	2	1	2	2	1	2	1	1
NLL-09	115.95	LaDArT_PAV22879	Hane et al. (2017)	1	1	1	1	1	2	2	1	1	2	2	1	2	2	2	2	1	0	2	2	0	2	2	1	1	0	2	2	2	2	1	1	2	1	1	2	2	2	1	1	2	2	1	2	2	1
NLL-09	117.715	LaIND_023	Hane et al. (2017)	1	1	1	1	1	2	2	1	1	2	2	1	2	2	2	2	1	2	2	2	2	2	2	1	1	2	2	2	2	1	1	1	2	1	1	2	2	2	1	1	2	2	1	2	1	1
NLL-09	117.715	LaDArT_SNP12583	Hane et al. (2017)	1	1	1	1	1	2	2	1	1	2	2	1	2	2	2	2	1	2	2	2	2	2	2	1	1	2	2	2	2	1	1	1	2	1	1	2	2	2	1	1	2	2	1	2	1	1
NLL-09	118.839	LaDArT_SNP04797	Hane et al. (2017)	1	1	1	1	1	2	2	1	1	2	0	1	2	2	2	2	1	2	2	2	2	2	2	1	1	2	2	2	2	1	1	1	2	1	1	2	2	2	1	1	2	2	1	2	1	1
NLL-09	118.839	LaDArT_SNP08552	Hane et al. (2017)	1	1	1	1	1	2	2	1	1	2	0	1	2	2	2	2	1	2	2	2	2	2	2	1	1	2	2	2	2	1	1	1	2	1	1	2	2	2	1	1	2	2	1	2	1	1
NLL-09	118.839	LaDArT_SNP02584	Hane et al. (2017)	1	1	1	1	1	2	2	1	1	2	2	1	2	2	2	2	1	2	2	2	2	2	2	1	1	2	2	2	2	1	1	1	2	1	1	2	2	2	1	1	2	2	1	2	1	1
NLL-09	120.525	LaDArT_SNP14267	Hane et al. (2017)	1	1	1	1	1	2	2	1	1	2	2	1	2	2	2	2	1	2	2	2	2	2	2	1	1	2	2	2	2	1	1	1	2	1	1	2	2	2	1	1	1	2	1	2	1	1
NLL-09	121.087	LaDArT_PAV00853	Hane et al. (2017)	1	1	1	1	1	2	2	1	1	2	2	1	2	2	2	2	1	2	2	2	2	2	2	1	1	2	2	2	2	1	1	1	2	1	1	2	2	2	1	1	1	2	1	2	1	1
NLL-09	121.087	LaSNP_033	Hane et al. (2017)	1	1	1	1	1	2	2	1	1	2	2	1	2	2	2	2	1	2	2	2	2	2	2	1	1	2	2	2	2	1	1	1	2	1	1	2	2	2	1	1	1	2	1	2	1	1
NLL-09	122.199	LaDArT_SNP04343	Hane et al. (2017)	1	1	1	1	1	2	2	1	1	2	2	1	2	2	2	2	1	2	1	2	2	2	2	1	1	2	2	2	2	1	1	1	2	1	1	2	2	2	1	1	1	2	1	2	1	1
NLL-09	122.742	LaDArT_SNP03036	Hane et al. (2017)	1	1	1	1	1	2	2	2	1	2	2	1	2	2	2	2	1	2	1	2	2	2	2	1	1	2	2	2	2	1	1	1	2	1	1	2	2	2	1	1	1	2	1	2	1	1
NLL-09	123.291	LaDArT_SNP14021	Hane et al. (2017)	1	1	1	1	1	2	2	2	1	2	2	1	2	2	2	2	1	2	1	2	2	2	2	1	1	2	2	2	2	1	1	1	0	1	1	2	2	2	1	1	1	2	1	2	1	1
NLL-09	128.185	LaDArT_SNP02296	Hane et al. (2017)	1	1	1	1	1	2	2	2	1	1	1	1	2	2	1	2	1	2	1	2	2	2	2	1	0	2	2	2	2	1	1	1	2	1	1	2	2	2	1	1	1	2	1	2	1	1
NLL-09	128.747	LaDArT_SNP02017	Hane et al. (2017)	1	1	1	1	1	2	0	2	1	1	1	1	2	2	1	2	1	2	1	2	2	2	2	1	0	2	2	2	2	1	1	1	2	1	1	2	2	2	1	1	1	2	1	2	1	1
NLL-09	129.883	LaDArT_SNP04632	Hane et al. (2017)	1	1	1	1	1	2	2	2	1	1	1	1	2	2	1	2	1	2	1	2	2	2	2	1	0	1	2	2	2	1	1	1	2	1	1	2	2	2	1	1	1	2	1	2	1	1
NLL-09	129.883	LaDArT_SNP02960	Hane et al. (2017)	1	1	1	1	1	2	0	2	1	1	1	1	2	2	1	2	1	2	1	2	2	2	2	1	0	0	2	0	2	1	1	1	2	1	1	2	2	2	1	1	1	2	1	2	1	1
NLL-09	130.501	LaDArT_SNP17743	Hane et al. (2017)	1	1	1	1	1	2	2	2	1	1	1	2	2	2	1	2	1	2	1	2	2	2	2	1	0	1	2	0	2	1	1	1	0	1	1	2	2	2	1	1	1	0	1	2	1	1
NLL-10	0	LaIND_117	Hane et al. (2017)	1	2	2	2	1	1	2	1	2	1	2	1	2	2	1	1	2	2	1	1	2	2	2	2	1	2	1	1	1	2	1	1	2	2	1	1	2	1	1	2	2	2	2	1	2	1
NLL-10	0.5618	LaDArT_SNP02649	Hane et al. (2017)	1	2	2	2	1	1	2	2	2	1	2	0	2	2	1	1	0	2	1	1	2	2	2	2	1	2	1	1	1	2	1	1	2	2	1	1	2	1	1	2	2	2	2	1	2	1
NLL-10	1.8608	Lup166	Hane et al. (2017)	1	2	2	2	1	1	2	2	2	1	2	1	2	2	1	1	2	2	1	1	0	2	2	2	1	2	1	1	1	2	1	1	0	0	1	1	2	1	0	2	2	1	2	1	2	0
NLL-10	2.4781	Lup301	Hane et al. (2017)	1	2	2	2	1	1	2	2	2	1	2	1	2	2	1	1	2	2	1	1	0	2	2	2	1	2	1	1	1	2	1	1	0	0	1	1	2	1	0	2	2	1	2	1	2	0
NLL-10	3.1275	LaDArT_PAV22583	Hane et al. (2017)	1	2	2	2	1	1	2	2	2	1	2	1	2	2	1	1	2	2	1	1	2	2	2	2	1	2	1	1	1	2	1	1	2	2	1	1	0	1	1	2	0	1	0	1	2	1
NLL-10	4.914	LaDArT_SNP02313	Hane et al. (2017)	2	2	2	2	1	1	2	2	2	1	0	1	2	2	1	1	2	2	1	1	2	2	2	2	1	2	1	1	1	2	1	1	2	2	1	1	2	1	1	2	2	1	2	1	2	1
NLL-10	6.0636	LaDArT_PAV00198	Hane et al. (2017)	2	2	2	2	1	1	2	2	2	1	2	1	2	2	1	1	2	2	1	1	2	2	2	2	1	2	2	1	1	2	1	1	0	2	1	1	2	1	1	2	2	1	2	1	2	1
NLL-10	7.2687	LaDArT_PAV00878	Hane et al. (2017)	2	2	2	2	1	1	0	0	2	1	2	1	2	2	1	1	2	2	1	1	2	2	2	2	1	2	2	1	1	0	1	1	2	2	1	1	2	1	1	2	2	1	2	1	2	1
NLL-10	8.4884	LaDArT_SNP00108	Hane et al. (2017)	2	2	2	2	1	1	2	2	2	1	2	1	2	2	1	1	2	2	1	1	2	2	2	2	1	2	2	1	1	2	1	1	0	2	1	1	0	2	1	2	2	1	2	1	2	1
NLL-10	9.0566	LaDArT_SNP04126	Hane et al. (2017)	2	2	2	2	1	1	2	2	2	1	2	1	2	2	1	1	2	2	1	1	2	2	2	2	1	2	2	1	1	2	1	1	0	2	1	1	2	2	1	2	2	1	2	1	2	1
NLL-10	9.0566	LaIND_178	Hane et al. (2017)	2	2	2	2	1	1	2	2	2	1	2	1	2	2	1	1	2	2	1	1	2	2	2	2	1	2	2	1	1	2	1	1	1	2	1	1	2	2	1	2	2	1	2	1	2	1
NLL-10	10.1804	LaDArT_SNP01718	Hane et al. (2017)	2	2	2	2	1	1	2	2	2	1	2	1	2	2	1	1	2	2	1	1	2	2	2	2	1	2	2	1	1	2	2	1	0	2	1	1	2	2	1	2	2	1	2	1	2	1
NLL-10	10.736	LaDArT_SNP06231	Hane et al. (2017)	2	2	2	2	1	1	2	2	2	1	2	1	2	2	1	1	2	2	1	1	2	2	2	2	1	2	2	1	1	2	2	1	0	2	1	1	2	2	1	2	2	1	2	1	2	1
NLL-10	11.2978	LaSNP_061	Hane et al. (2017)	2	2	2	2	0	1	2	2	2	1	2	1	2	2	1	1	2	2	1	1	2	2	2	2	1	2	2	1	1	2	2	1	0	2	1	1	2	2	1	2	2	1	2	1	2	1
NLL-10	11.2978	LaDArT_SNP03860	Hane et al. (2017)	2	2	2	2	1	1	2	2	2	1	2	1	2	2	1	1	2	2	1	1	2	2	2	2	1	2	2	1	1	2	2	1	1	2	1	1	2	2	1	2	2	1	2	1	2	1
NLL-10	11.8534	LaDArT_SNP10023	Hane et al. (2017)	2	2	2	2	1	1	2	2	2	1	2	1	2	2	1	1	2	2	1	1	2	2	2	2	1	2	2	1	1	2	2	1	1	2	1	1	2	2	1	2	2	1	2	1	2	1
NLL-10	13.5586	LaSNP_051	Hane et al. (2017)	2	2	2	2	1	1	2	1	2	1	2	1	2	2	1	1	2	2	1	1	2	2	2	2	1	2	2	1	1	2	2	1	1	2	1	1	2	2	1	2	2	1	2	2	2	1
NLL-10	17.735	LaDArT_SNP00842	Hane et al. (2017)	2	2	2	2	1	2	2	1	2	1	2	1	2	2	1	1	2	1	1	1	2	2	2	2	1	2	2	1	1	2	2	1	1	2	1	1	2	2	1	2	2	1	2	2	2	1
NLL-10	17.735	LaDArT_SNP13636	Hane et al. (2017)	2	2	2	2	1	2	2	1	2	1	2	1	2	2	1	1	2	1	1	1	2	2	2	2	1	2	2	1	1	2	2	1	1	2	1	1	2	2	1	2	2	1	2	2	2	1
NLL-10	18.2785	LaDArT_SNP02622	Hane et al. (2017)	2	2	2	2	1	2	2	1	2	1	2	1	2	2	1	1	2	1	1	1	2	2	2	2	1	2	2	1	1	2	2	1	1	2	1	1	1	2	1	2	2	1	2	2	2	1
NLL-10	18.822	LaSNP_063	Hane et al. (2017)	2	2	2	2	1	2	2	1	2	1	2	1	2	2	1	1	2	1	1	1	2	2	2	1	1	2	2	1	1	2	2	1	1	2	1	1	1	2	1	2	2	1	2	2	2	1
NLL-10	18.822	LaDArT_SNP02249	Hane et al. (2017)	2	2	2	2	1	2	2	1	2	1	0	1	2	2	1	1	2	1	1	1	2	2	2	1	1	2	2	1	1	2	2	1	1	2	1	1	1	2	1	2	2	1	2	2	2	1
NLL-10	20.508	LaDArT_SNP08419	Hane et al. (2017)	2	2	2	2	1	2	2	1	2	1	2	1	2	2	1	1	2	1	1	1	2	2	2	1	1	2	2	1	1	2	2	1	1	2	1	1	1	2	1	2	2	1	2	2	2	1
NLL-10	21.6193	LaDArT_SNP06227	Hane et al. (2017)	2	2	2	2	1	2	2	1	2	1	2	1	2	2	1	1	2	1	1	1	2	2	2	1	1	2	2	1	1	2	2	1	1	2	1	1	1	2	1	2	2	1	2	2	2	1
NLL-10	21.6193	LaDArT_SNP13101	Hane et al. (2017)	2	2	2	2	1	2	2	1	2	1	2	1	2	2	1	1	2	1	1	1	2	2	2	1	1	2	2	1	1	2	2	1	1	0	1	1	1	2	1	2	2	1	2	2	2	1
NLL-10	23.3053	LaDArT_SNP00737	Hane et al. (2017)	2	2	2	2	1	2	1	1	2	1	2	1	2	2	1	1	2	1	1	1	2	2	2	1	1	2	2	1	1	2	2	1	1	2	1	1	1	2	1	2	2	1	2	2	2	1
NLL-10	25.554	LaDArT_SNP11397	Hane et al. (2017)	2	2	2	2	1	2	1	1	2	1	2	1	2	2	1	1	2	1	1	1	2	2	2	1	1	1	2	1	1	2	2	1	1	2	1	1	1	2	1	2	1	1	2	2	2	1
NLL-10	26.0975	LaIND_154	Hane et al. (2017)	2	2	2	2	1	2	1	1	2	1	2	1	2	2	1	1	2	1	1	1	2	2	2	1	1	1	2	1	1	2	2	1	1	2	1	1	1	2	1	2	1	1	2	2	2	1
NLL-10	27.8027	LaDArT_SNP12572	Hane et al. (2017)	2	2	2	2	1	2	1	1	2	1	2	0	2	2	1	1	0	1	1	1	2	2	2	1	1	1	2	1	1	2	2	2	1	1	1	1	1	2	1	2	1	1	2	2	2	1
NLL-10	28.3583	LaDArT_SNP11156	Hane et al. (2017)	2	2	1	2	1	2	1	1	2	1	2	1	2	2	1	1	2	1	1	1	2	2	2	1	1	1	2	1	1	2	2	2	1	1	1	1	1	2	1	2	1	1	2	2	2	1
NLL-10	28.9139	LaDArT_SNP11126	Hane et al. (2017)	2	2	1	2	1	2	1	1	2	1	2	1	2	2	1	1	2	1	1	1	2	2	2	1	1	1	2	1	1	2	2	2	0	1	1	1	1	2	1	2	1	1	2	2	2	1
NLL-10	29.4695	LaDArT_SNP06524	Hane et al. (2017)	2	2	1	2	1	2	1	1	2	1	2	1	2	2	1	1	2	1	1	1	2	2	1	1	1	1	2	1	1	2	2	2	1	1	1	1	1	2	1	2	1	1	2	2	2	1
NLL-10	30.0945	Lup273	Hane et al. (2017)	2	2	1	2	1	2	1	1	2	1	2	1	2	2	1	1	2	1	1	1	0	2	1	1	1	1	2	1	1	2	2	2	0	0	1	1	1	2	0	2	1	1	2	2	2	0
NLL-10	30.7274	LaIND_051	Hane et al. (2017)	2	2	1	2	1	2	1	1	2	1	2	1	2	2	1	1	2	1	1	1	2	2	1	1	1	1	2	1	1	2	2	2	1	1	1	1	1	2	1	2	1	1	2	2	2	1
NLL-10	30.7274	LaDArT_SNP09654	Hane et al. (2017)	2	2	1	2	1	2	1	1	2	1	0	0	2	2	1	1	2	1	1	1	2	2	1	1	1	1	2	1	1	2	2	2	1	1	1	1	1	2	1	2	1	1	2	2	2	1
NLL-10	31.3022	LaIND_044	Hane et al. (2017)	2	2	1	2	1	2	1	1	2	1	2	1	2	2	1	1	2	1	1	1	2	2	1	1	1	1	2	1	1	2	2	2	1	1	1	1	1	2	1	2	1	1	2	2	2	1
NLL-10	32.9882	LaDArT_SNP13793	Hane et al. (2017)	2	2	1	2	1	2	1	1	2	2	2	1	2	2	1	1	2	1	1	1	2	2	1	1	1	1	2	1	1	2	2	2	1	1	1	1	1	2	1	2	2	1	2	2	2	1
NLL-10	32.9882	LaDArT_SNP13387	Hane et al. (2017)	2	2	1	2	1	2	1	1	2	2	2	1	2	2	1	1	2	1	1	1	2	2	1	1	1	1	2	1	1	2	2	2	0	1	1	1	0	2	1	0	2	1	2	2	2	1
NLL-10	34.7747	LaDArT_SNP12300	Hane et al. (2017)	2	2	1	2	2	2	1	1	2	2	2	1	2	2	1	1	2	1	1	1	2	2	1	1	1	1	2	1	1	0	2	2	1	1	1	1	1	2	1	2	2	1	2	2	2	1
NLL-10	35.3365	LaDArT_SNP08636	Hane et al. (2017)	2	2	1	2	2	2	1	1	2	2	2	1	2	2	1	1	2	1	1	1	2	2	1	1	1	1	2	1	2	2	2	2	1	1	1	1	1	2	1	2	2	1	2	2	2	1
NLL-10	35.3365	LaDArT_SNP00027	Hane et al. (2017)	2	2	1	2	2	2	1	1	2	2	2	1	2	2	1	1	2	1	1	1	2	2	1	1	1	1	2	1	2	2	2	2	1	1	1	1	1	2	1	2	2	1	2	2	2	1
NLL-10	35.88	LaIND_205	Hane et al. (2017)	2	2	1	2	2	2	1	1	2	2	2	1	2	2	1	1	2	1	1	1	2	2	1	1	1	1	2	1	2	2	2	2	1	1	1	1	2	2	1	2	2	1	2	2	2	1
NLL-10	36.9791	LaDArT_SNP01961	Hane et al. (2017)	2	2	1	2	2	2	1	1	2	2	2	1	2	2	1	1	2	1	1	1	2	2	1	1	1	1	2	1	2	2	2	2	1	1	1	1	1	2	1	2	2	1	2	2	2	1
NLL-10	38.0781	LaDArT_SNP18567	Hane et al. (2017)	2	2	1	2	2	2	1	1	2	2	2	1	2	2	1	1	2	1	1	1	2	2	1	1	1	1	2	1	2	2	2	2	1	1	1	1	1	2	1	2	2	1	2	2	2	1
NLL-10	38.6464	LaDArT_PAV27498	Hane et al. (2017)	2	2	1	2	2	2	1	1	2	2	2	1	2	2	1	1	2	1	1	1	2	2	1	1	1	0	2	1	2	2	2	2	0	1	1	1	1	2	1	2	2	1	2	2	2	1
NLL-10	39.8812	LaDArT_PAV14123	Hane et al. (2017)	2	2	1	2	2	1	1	1	0	2	2	1	2	2	1	1	2	1	0	1	2	2	1	1	1	0	2	0	2	2	2	2	1	1	1	1	1	0	1	2	2	1	2	2	2	1
NLL-10	40.5141	LaDArT_PAV13843	Hane et al. (2017)	2	2	1	2	2	1	1	1	2	2	2	1	2	2	1	1	2	1	1	1	2	2	1	1	1	1	2	2	2	2	2	2	1	1	1	1	1	2	1	2	2	1	2	2	2	1
NLL-10	41.1239	LaDArT_SNP01174	Hane et al. (2017)	2	2	1	2	2	1	1	1	2	2	2	1	2	2	0	1	2	1	1	1	2	2	1	1	1	1	2	1	2	2	2	2	1	1	1	1	1	2	1	2	2	1	2	2	2	1
NLL-10	41.1239	LaDArT_SNP00710	Hane et al. (2017)	2	2	1	2	2	1	1	1	2	2	2	1	2	2	1	1	2	1	1	1	2	2	1	1	1	1	2	1	2	2	2	2	1	1	1	1	1	2	1	2	2	1	2	2	2	1
NLL-10	41.6674	LaDArT_SNP00589	Hane et al. (2017)	2	2	1	2	2	1	1	1	2	2	2	1	2	2	1	1	2	2	1	1	2	2	1	1	1	1	2	1	2	2	2	2	1	1	1	1	1	2	1	2	2	1	2	2	2	1
NLL-10	41.6674	LaDArT_SNP02012	Hane et al. (2017)	2	2	1	2	2	1	1	1	2	2	2	1	2	2	1	1	2	2	1	1	2	2	1	1	1	1	2	1	2	2	2	2	1	1	1	1	1	2	1	2	2	1	2	2	2	1
NLL-10	42.804	LaDArT_PAV15911	Hane et al. (2017)	2	2	0	2	2	1	1	1	2	2	2	1	2	2	1	1	0	2	1	1	2	2	1	2	1	1	2	1	2	2	2	2	1	1	1	1	1	2	1	2	2	1	2	2	2	1
NLL-10	43.3854	LaSNP_031	Hane et al. (2017)	1	2	2	2	2	1	1	1	2	2	2	1	2	2	1	1	2	2	1	1	2	2	1	0	1	1	2	1	2	2	2	2	1	1	1	0	1	2	1	2	2	1	2	2	2	1
NLL-10	43.3854	LaDArT_PAV02771	Hane et al. (2017)	1	2	2	2	2	1	1	1	2	0	2	1	2	0	1	1	2	2	1	1	2	2	1	2	1	1	2	1	2	2	2	2	1	1	1	1	1	2	1	2	2	1	2	2	2	1
NLL-10	43.9736	LaDArT_SNP13629	Hane et al. (2017)	1	2	2	2	2	1	1	1	2	2	2	1	2	2	0	1	2	2	1	1	2	2	1	0	1	1	2	1	2	2	2	2	1	1	1	1	2	2	1	2	2	1	2	2	2	1
NLL-10	43.9736	LaDArT_SNP00147	Hane et al. (2017)	1	2	2	2	2	1	1	1	2	2	2	1	2	2	1	1	2	2	1	1	2	2	1	0	1	1	2	1	2	2	2	2	1	1	1	1	2	2	1	2	2	1	2	2	2	1
NLL-10	45.7185	LaDArT_SNP09150	Hane et al. (2017)	1	2	2	2	2	1	1	1	2	2	0	1	2	2	1	1	2	2	1	1	2	2	1	0	1	1	2	1	2	2	2	2	1	1	1	1	2	2	1	2	0	1	2	2	2	1
NLL-10	46.3068	LaDArT_SNP08857	Hane et al. (2017)	1	2	2	2	2	1	1	1	2	2	2	1	2	2	1	0	2	2	1	1	2	2	1	0	1	1	2	1	2	2	2	2	1	1	1	1	2	2	1	2	2	1	2	2	2	1
NLL-10	47.4564	LaDArT_SNP14961	Hane et al. (2017)	1	2	2	2	2	1	1	1	2	2	2	1	2	2	1	1	2	2	1	1	1	2	1	0	1	1	2	1	2	2	2	2	1	1	2	1	2	2	1	2	2	1	2	2	2	1
NLL-10	47.4564	LaDArT_SNP13640	Hane et al. (2017)	1	2	2	2	2	1	1	1	2	2	2	1	2	2	1	1	2	2	1	1	1	2	1	0	1	1	2	1	2	2	2	2	1	1	2	1	2	2	1	2	2	1	2	0	2	1
NLL-10	48.593	LaDArT_SNP03400	Hane et al. (2017)	1	2	2	2	2	0	1	1	1	2	2	1	2	2	1	1	2	2	1	1	1	2	1	2	1	1	2	1	2	2	2	2	1	1	2	1	2	2	1	2	2	1	2	2	2	1
NLL-10	49.7168	LaDArT_SNP13404	Hane et al. (2017)	1	2	2	2	2	1	1	1	1	2	2	1	2	2	1	1	2	2	1	1	1	2	1	2	2	1	2	1	2	2	2	2	1	1	2	1	2	2	1	2	2	1	2	2	2	1
NLL-10	50.8798	LaDArT_PAV14183	Hane et al. (2017)	1	2	2	2	2	0	1	1	1	0	2	1	2	2	1	1	2	2	1	2	1	2	1	2	2	1	2	0	2	2	2	2	1	1	2	1	2	2	1	2	2	1	2	2	2	1
NLL-10	52.0294	LaSNP_296	Hane et al. (2017)	1	2	2	2	2	1	1	1	1	2	2	1	2	2	1	1	2	2	1	1	1	2	1	2	2	1	2	1	2	2	2	2	1	1	2	1	2	2	1	2	2	1	2	2	2	1
NLL-10	53.7154	LaDArT_SNP04454	Hane et al. (2017)	1	2	2	2	2	1	1	1	1	2	2	1	2	2	1	1	2	2	1	1	1	2	1	2	2	1	2	1	2	2	2	2	1	1	2	1	2	2	1	2	2	1	2	2	2	1
NLL-10	54.2773	LaDArT_SNP05266	Hane et al. (2017)	1	2	2	2	2	0	1	1	1	2	2	1	2	2	1	1	2	2	1	1	1	2	1	2	2	1	2	1	2	2	2	2	0	1	2	1	2	2	1	2	2	1	2	2	2	1
NLL-10	54.8391	LaSNP_435	Hane et al. (2017)	1	2	2	2	2	1	1	1	1	2	2	1	2	2	1	1	2	2	1	1	1	2	1	2	2	2	2	1	2	2	2	2	1	1	2	1	2	2	1	2	2	1	2	2	2	1
NLL-10	55.3885	LaDArT_SNP03903	Hane et al. (2017)	1	2	2	2	2	1	1	1	1	2	2	1	2	2	1	1	2	2	1	1	1	2	1	2	2	2	2	1	2	2	2	2	1	1	2	1	2	2	1	2	2	1	2	2	2	1
NLL-10	55.3885	LaDArT_SNP11305	Hane et al. (2017)	1	2	2	2	2	1	1	1	1	2	2	1	2	2	1	1	2	2	1	1	1	2	1	2	2	2	2	1	2	2	2	2	1	1	2	1	2	2	1	2	2	1	2	2	2	1
NLL-10	55.938	LaDArT_SNP06483	Hane et al. (2017)	1	2	2	2	2	1	1	1	1	2	2	1	2	2	1	1	2	2	1	1	1	2	1	2	2	2	2	1	2	2	2	2	1	1	2	1	2	2	1	2	2	1	2	2	2	1
NLL-10	56.4998	LaDArT_SNP16047	Hane et al. (2017)	1	2	2	2	2	1	1	1	1	2	2	1	0	2	1	1	2	2	1	1	1	2	1	2	2	2	2	1	2	2	2	2	1	1	2	1	1	2	1	2	2	1	2	2	2	1
NLL-10	57.0617	LaDArT_SNP02141	Hane et al. (2017)	1	2	2	2	2	1	1	1	1	2	2	1	0	2	1	1	2	2	1	1	1	2	1	2	2	2	2	1	2	2	2	2	1	1	2	1	1	2	1	2	2	1	2	2	2	1
NLL-10	57.0617	Ku	Hane et al. (2017)	1	2	2	2	2	1	1	1	1	2	2	1	1	2	1	1	2	2	1	1	1	2	1	2	2	2	2	1	2	2	2	2	1	1	2	1	1	2	1	2	2	1	2	2	2	1
NLL-10	57.0617	LaDArT_SNP01909	Hane et al. (2017)	1	2	2	2	2	1	1	1	1	2	2	1	0	2	1	1	2	2	1	1	1	2	1	2	2	2	2	1	2	2	2	2	1	1	2	1	1	2	1	2	2	1	2	2	2	1
NLL-10	57.6235	LaDArT_SNP19026	Hane et al. (2017)	1	2	2	2	2	1	1	1	1	2	2	1	0	2	1	1	2	2	1	1	1	2	1	2	2	2	2	1	2	2	2	2	1	1	2	1	1	2	1	2	2	1	2	2	2	1
NLL-10	58.1982	LaDArT_SNP01887	Hane et al. (2017)	1	2	2	2	2	1	1	1	0	2	2	1	0	2	1	1	2	2	1	1	1	2	1	2	2	2	2	1	2	2	2	2	1	1	2	1	1	2	1	2	2	1	2	2	2	1
NLL-10	59.9431	LaDArT_SNP05013	Hane et al. (2017)	1	2	2	2	2	1	1	1	1	2	2	1	0	2	1	1	2	2	1	1	1	2	1	2	2	1	2	1	2	2	2	2	1	1	2	1	1	2	1	2	2	1	2	2	2	1
NLL-10	59.9431	LaSNP_156	Hane et al. (2017)	1	2	2	2	2	1	1	1	1	2	2	1	0	2	1	1	2	2	1	1	1	2	1	2	2	1	2	1	2	2	2	2	1	1	2	1	1	2	1	2	2	1	2	2	2	1
NLL-10	59.9431	LaDArT_SNP06543	Hane et al. (2017)	1	2	2	2	2	1	1	1	1	2	2	1	0	2	1	1	2	2	1	1	1	2	1	2	2	1	2	1	2	2	2	2	1	1	0	1	1	2	1	2	2	1	2	2	2	1
NLL-10	61.0669	LaDArT_SNP08455	Hane et al. (2017)	1	2	2	2	2	1	1	1	1	2	2	1	0	2	1	1	2	2	1	1	1	2	1	2	2	1	2	1	2	2	2	2	1	1	2	1	1	2	2	2	2	1	2	2	2	1
NLL-10	62.1907	LaDArT_SNP06757	Hane et al. (2017)	1	2	2	2	2	1	1	1	1	2	2	1	0	2	1	1	2	2	1	1	1	2	1	2	2	2	2	1	2	2	2	2	0	1	2	1	1	2	2	2	2	1	2	2	2	1
NLL-10	62.7463	LaDArT_SNP03419	Hane et al. (2017)	1	2	2	2	2	1	1	1	1	2	2	1	0	2	1	1	2	2	1	1	1	2	1	2	2	2	2	1	2	2	2	2	1	1	2	1	1	2	2	2	2	1	2	2	2	1
NLL-10	65.0467	LaDArT_SNP00380	Hane et al. (2017)	1	2	2	2	2	1	0	1	1	2	2	1	0	2	1	1	2	2	1	1	1	2	1	2	2	2	2	1	2	2	2	2	1	1	2	1	1	2	2	2	2	1	2	2	2	1
NLL-10	66.1705	LaDArT_SNP11712	Hane et al. (2017)	1	2	2	2	2	1	2	1	1	2	2	1	0	2	1	1	2	2	1	1	1	2	1	2	2	2	2	1	2	2	2	2	1	1	2	1	1	2	2	2	2	1	2	2	2	1
NLL-10	66.7323	LaDArT_SNP05202	Hane et al. (2017)	1	2	2	2	2	1	2	1	1	2	2	1	0	2	1	1	2	2	1	1	1	2	1	2	2	2	2	1	2	2	2	2	1	1	2	1	1	2	2	2	2	1	2	2	2	1
NLL-10	66.7323	LaDArT_SNP09545	Hane et al. (2017)	1	2	2	2	2	1	2	1	1	2	2	1	2	2	1	1	2	2	1	1	1	2	1	2	2	2	2	1	2	2	2	2	1	1	2	1	1	2	2	2	2	1	2	2	2	1
NLL-10	66.7323	LaDArT_PAV22586	Hane et al. (2017)	1	2	2	2	2	1	0	1	1	2	2	1	2	2	1	1	2	2	1	1	1	2	1	2	2	0	2	1	2	2	2	2	1	1	2	1	1	2	2	2	2	0	2	2	2	1
NLL-10	66.7323	LaDArT_PAV09513	Hane et al. (2017)	1	2	2	2	2	1	2	1	1	2	2	1	2	2	1	0	2	2	0	1	1	2	1	2	2	2	2	1	2	2	2	2	1	1	2	1	1	2	0	2	2	1	2	2	2	1
NLL-10	66.7323	LaSNP_317	Hane et al. (2017)	1	2	2	2	2	1	2	1	1	2	2	1	2	2	1	1	2	2	1	1	1	2	1	2	2	2	2	1	2	2	2	2	1	1	2	1	1	2	2	2	2	1	2	2	2	1
NLL-10	68.4572	LaDArT_SNP02449	Hane et al. (2017)	1	2	2	2	2	1	2	1	1	2	2	1	2	2	1	1	2	2	1	1	1	2	1	2	2	2	2	1	2	2	2	2	1	1	2	1	1	2	2	2	2	1	0	2	2	2
NLL-10	70.7844	LaSNP_502	Hane et al. (2017)	1	2	2	2	2	1	2	1	1	2	2	1	2	2	1	1	2	2	1	1	2	2	1	2	2	2	2	1	1	2	2	2	1	1	2	1	1	2	2	2	2	1	2	2	2	2
NLL-10	70.7844	LaDArT_SNP07455	Hane et al. (2017)	1	2	2	2	2	1	2	1	1	2	2	1	2	2	1	1	2	2	1	1	2	2	1	2	2	2	2	1	1	2	2	2	1	1	2	1	1	2	0	2	2	1	2	2	2	2
NLL-10	72.5093	LaDArT_SNP17440	Hane et al. (2017)	1	2	2	2	2	1	2	1	1	2	2	0	2	2	1	1	2	2	1	1	2	2	1	2	2	2	2	1	1	2	2	2	1	1	2	1	1	2	0	2	2	1	2	2	2	2
NLL-10	72.5093	LaDArT_SNP14644	Hane et al. (2017)	1	2	2	2	2	1	2	1	1	2	2	1	2	2	1	1	2	2	1	1	2	2	1	2	2	2	2	0	1	2	2	2	1	1	2	1	1	2	2	2	2	1	2	2	2	2
NLL-10	73.6205	LaDArT_SNP15863	Hane et al. (2017)	1	2	2	2	2	1	2	1	1	2	2	1	2	2	1	1	2	2	1	1	2	2	1	2	2	2	2	2	1	2	2	2	1	1	2	1	1	2	2	2	2	1	2	1	2	2
NLL-10	74.164	LaDArT_SNP02358	Hane et al. (2017)	1	2	2	2	2	1	2	1	1	2	2	1	2	2	1	1	2	2	1	1	2	2	1	2	2	2	2	2	1	2	2	2	1	1	2	1	1	2	2	2	2	1	2	1	2	2
NLL-10	75.8889	LaDArT_SNP12727	Hane et al. (2017)	1	2	2	2	2	1	2	1	1	2	2	1	2	2	1	1	2	2	0	1	2	2	1	2	2	2	2	2	1	2	2	2	2	1	2	1	1	2	2	2	2	1	2	1	2	2
NLL-10	76.4771	LaDArT_SNP05650	Hane et al. (2017)	1	2	2	2	2	2	2	1	1	2	2	1	2	2	1	1	0	2	1	1	2	2	1	2	2	2	2	2	1	2	2	2	2	1	2	1	0	2	2	2	2	1	2	1	2	2
NLL-10	77.6268	LaDArT_SNP06195	Hane et al. (2017)	1	2	2	2	2	2	2	1	1	2	2	1	2	2	1	1	2	2	1	1	2	2	1	1	2	2	2	2	1	2	2	2	2	1	2	1	1	2	2	2	2	1	2	1	2	2
NLL-10	80.0383	LaDArT_PAV15253	Hane et al. (2017)	1	2	2	2	2	2	2	0	1	2	2	1	2	2	1	1	2	2	1	1	2	2	1	1	2	1	2	0	1	2	0	2	2	1	2	1	1	2	2	2	2	1	2	1	2	2
NLL-10	84.5376	LaDArT_SNP09391	Hane et al. (2017)	1	2	2	2	2	2	2	2	1	2	2	1	2	2	1	2	2	2	0	1	2	2	1	1	2	2	2	2	1	2	2	2	2	1	2	1	1	2	2	1	2	1	2	1	2	2
NLL-10	85.6741	LaDArT_SNP09147	Hane et al. (2017)	1	2	2	2	2	2	2	2	1	2	2	1	2	2	1	2	2	2	1	1	2	2	1	1	2	2	2	2	1	2	2	2	2	1	2	1	1	2	1	1	2	1	2	1	2	2
NLL-10	87.3601	LaDArT_SNP15665	Hane et al. (2017)	1	2	1	2	2	2	2	2	1	2	2	2	2	2	1	2	2	2	1	1	2	2	1	1	2	2	2	2	1	2	2	1	2	1	2	1	1	2	1	1	2	1	2	1	2	2
NLL-10	89.7148	LaDArT_PAV24457	Hane et al. (2017)	1	2	1	2	2	2	2	0	1	2	2	2	2	2	1	2	2	2	1	1	2	2	2	1	2	1	0	2	1	2	2	1	2	1	2	1	1	2	1	1	2	1	2	1	2	2
NLL-10	90.8778	LaDArT_PAV25234	Hane et al. (2017)	1	2	1	2	2	2	2	2	1	2	2	2	2	2	1	2	2	2	1	1	2	2	2	1	2	2	2	2	1	2	2	1	2	1	2	1	1	2	0	1	2	1	2	1	2	2
NLL-10	90.8778	LaDArT_PAV07371	Hane et al. (2017)	1	2	1	2	2	2	2	2	1	2	2	2	2	2	1	2	2	2	1	1	2	2	2	1	2	2	2	2	1	2	2	1	2	1	2	1	1	2	1	1	2	1	2	1	2	2
NLL-11	0	LaDArT_SNP18282	Hane et al. (2017)	1	2	1	1	2	2	2	2	2	2	1	1	1	1	2	2	2	1	1	2	1	2	1	1	2	1	2	1	1	1	2	2	1	1	2	2	1	1	1	1	2	1	1	2	1	0
NLL-11	0.5618	LaDArT_SNP11436	Hane et al. (2017)	1	2	1	1	2	2	2	2	2	2	1	1	1	1	2	2	2	1	1	2	1	2	1	1	2	1	2	1	1	1	2	2	1	1	2	2	1	1	1	1	2	1	1	2	1	0
NLL-11	1.6856	LaDArT_SNP00426	Hane et al. (2017)	1	2	1	1	2	1	2	2	2	1	1	1	1	1	2	2	2	1	1	2	1	2	1	1	2	1	2	1	1	1	2	0	1	1	2	2	1	1	1	1	2	1	1	2	1	0
NLL-11	2.8094	LaDArT_SNP07477	Hane et al. (2017)	1	2	1	1	2	1	2	2	2	1	1	1	1	1	2	2	2	1	1	2	1	2	1	1	2	1	2	1	1	1	2	2	1	1	2	2	1	1	1	1	2	1	1	2	1	1
NLL-11	5.754	LaDArT_SNP13926	Hane et al. (2017)	1	2	1	1	2	0	2	2	2	1	2	1	1	2	2	2	2	1	1	2	1	0	2	1	2	1	2	1	1	1	2	2	1	1	2	0	1	1	1	1	2	1	1	2	1	1
NLL-11	5.754	LaDArT_SNP01465	Hane et al. (2017)	1	2	1	1	2	0	2	2	2	1	2	1	1	2	2	2	2	1	1	2	1	2	2	1	2	1	2	1	1	1	2	2	1	1	2	2	1	1	1	1	2	1	1	2	1	1
NLL-11	6.3422	LaDArT_PAV05924	Hane et al. (2017)	1	2	1	1	2	0	0	2	2	1	2	1	1	0	2	2	2	1	1	2	1	2	2	1	2	1	2	1	1	1	0	2	1	1	2	2	1	1	1	1	0	1	1	2	1	1
NLL-11	8.1502	LaDArT_SNP10808	Hane et al. (2017)	1	2	1	1	2	0	2	2	2	1	2	1	1	2	2	2	2	1	1	2	1	2	2	1	2	1	2	1	1	1	2	2	1	1	2	2	1	1	1	1	2	1	1	2	1	1
NLL-11	8.1502	LaDArT_SNP14509	Hane et al. (2017)	1	2	1	1	2	0	2	2	2	1	2	1	1	2	2	2	2	1	1	2	1	2	2	1	2	1	2	1	1	1	2	2	1	1	2	2	1	1	1	1	2	1	1	2	1	1
NLL-11	8.7058	LaDArT_SNP12577	Hane et al. (2017)	1	2	1	1	2	0	2	2	2	1	2	1	1	2	2	2	2	1	1	2	1	2	2	1	2	1	2	1	1	1	2	2	1	1	2	2	1	1	1	1	1	1	1	2	1	1
NLL-11	12.2833	LaDArT_SNP01296	Hane et al. (2017)	1	2	1	2	2	0	2	2	2	1	2	1	1	2	2	2	2	1	1	1	1	2	2	1	2	1	2	1	1	1	2	2	1	1	2	2	1	2	1	1	1	1	1	2	1	2
NLL-11	13.9886	LaDArT_SNP12942	Hane et al. (2017)	1	2	1	2	2	0	2	2	2	1	2	1	1	2	1	2	2	1	1	1	1	2	2	1	2	1	2	1	1	1	2	2	1	1	2	2	1	2	1	1	2	1	1	2	1	2
NLL-11	15.1123	LaDArT_SNP05765	Hane et al. (2017)	1	2	1	2	2	0	2	2	2	1	1	1	1	2	1	2	2	1	1	1	1	2	2	1	2	1	2	1	1	1	2	2	1	1	2	2	1	2	1	1	2	1	1	2	1	0
NLL-11	16.2361	LaDArT_SNP02836	Hane et al. (2017)	1	2	1	2	2	1	2	2	2	1	1	1	1	2	1	2	2	1	1	1	1	2	2	1	2	1	2	1	1	1	2	2	1	1	2	2	1	2	1	1	2	1	1	2	1	2
NLL-11	16.2361	LaDArT_SNP01069	Hane et al. (2017)	1	2	1	2	2	0	2	2	2	1	1	1	1	2	1	2	2	1	1	1	1	2	2	1	2	1	2	1	1	1	2	2	1	1	2	2	1	2	1	1	2	1	1	2	1	2
NLL-11	16.7917	LaDArT_SNP12121	Hane et al. (2017)	1	2	1	2	2	0	2	2	2	1	1	1	1	2	1	2	2	1	1	1	1	2	2	1	2	1	2	1	1	1	2	2	1	1	2	2	1	2	1	1	2	1	1	2	1	2
NLL-11	18.4969	LaDArT_SNP18957	Hane et al. (2017)	1	2	1	2	2	2	2	1	2	1	1	1	1	2	1	2	2	1	1	1	1	2	2	1	2	1	2	1	1	1	2	2	1	2	2	2	1	2	1	1	2	1	1	2	1	2
NLL-11	21.4072	LaDArT_SNP10380	Hane et al. (2017)	1	2	1	2	2	1	2	1	2	1	1	1	1	2	1	2	2	1	1	1	1	2	2	1	2	1	2	1	1	1	2	2	1	0	2	2	1	2	1	1	2	1	1	2	1	2
NLL-11	21.4072	LaDArT_SNP11724	Hane et al. (2017)	1	2	1	2	2	1	2	0	2	1	1	1	1	2	1	2	2	1	1	1	1	2	2	1	2	1	2	1	1	1	2	2	1	0	0	2	1	2	1	1	2	1	1	2	1	2
NLL-11	22.0245	LaDArT_PAV09042	Hane et al. (2017)	1	2	1	2	2	1	2	1	2	1	1	1	1	2	1	2	2	0	0	1	1	2	2	1	2	0	2	1	1	1	2	2	1	0	2	2	1	2	1	1	2	0	1	2	1	2
NLL-11	22.6343	LaDArT_PAV21188	Hane et al. (2017)	1	2	1	2	2	1	2	1	2	1	1	1	1	2	1	2	2	1	1	1	1	2	2	1	2	1	2	1	1	1	2	2	1	0	2	2	1	2	1	1	2	2	1	2	1	2
NLL-11	24.3792	LaDArT_SNP00480	Hane et al. (2017)	1	2	1	2	2	1	2	1	2	1	1	1	1	2	1	1	2	1	1	1	1	2	2	1	2	1	2	1	1	1	2	2	1	2	2	2	1	2	1	1	2	2	1	2	1	2
NLL-11	24.9606	LaDArT_PAV09811	Hane et al. (2017)	1	2	1	2	2	1	0	1	2	1	1	1	1	2	1	1	2	1	1	1	1	2	2	1	2	1	2	1	1	1	2	2	1	2	2	2	1	2	1	1	2	2	1	2	1	2
NLL-11	26.7907	LaDArT_PAV21179	Hane et al. (2017)	1	2	1	2	2	1	2	1	2	1	1	1	1	2	1	1	2	1	1	1	1	2	2	1	2	1	2	1	1	1	2	2	1	2	2	2	1	2	1	1	2	2	1	2	1	2
NLL-11	27.3589	LaDArT_SNP04353	Hane et al. (2017)	1	2	1	2	2	1	2	1	2	1	1	1	1	2	1	1	2	1	1	1	1	2	2	1	2	1	2	1	1	1	2	2	1	2	2	2	1	2	1	1	2	2	1	2	1	2
NLL-11	27.3589	LaDArT_SNP05906	Hane et al. (2017)	1	2	1	2	2	1	2	1	2	1	1	1	1	2	1	1	2	1	1	1	1	2	2	1	2	1	2	1	1	1	2	2	1	2	2	2	1	2	1	1	2	2	1	2	1	2
NLL-11	27.9271	LaDArT_PAV16093	Hane et al. (2017)	1	2	1	2	2	2	2	1	2	1	1	1	1	2	1	1	2	1	1	1	1	2	2	1	2	1	0	1	1	1	2	2	1	2	2	2	1	2	1	1	2	2	1	2	1	2
NLL-11	29.0767	LaDArT_SNP18299	Hane et al. (2017)	1	2	1	2	2	2	2	1	2	2	1	1	1	2	1	1	2	1	1	1	1	2	2	1	2	1	2	1	1	1	2	2	1	2	2	2	1	2	1	1	2	2	1	2	1	2
NLL-11	29.6791	LaDArT_PAV16098	Hane et al. (2017)	1	2	1	0	2	2	2	1	0	0	1	1	1	2	1	1	2	1	1	1	1	2	2	1	2	1	2	1	1	1	2	2	1	2	2	2	1	2	1	1	2	2	1	2	1	2
NLL-11	30.8989	LaDArT_SNP06143	Hane et al. (2017)	1	2	1	2	2	2	2	1	2	2	1	1	1	2	1	1	2	1	1	1	1	2	2	1	2	1	2	1	1	2	2	2	1	2	2	2	1	2	1	1	2	2	1	2	1	2
NLL-11	31.4484	LaDArT_SNP05454	Hane et al. (2017)	1	2	1	2	2	2	2	1	2	2	1	1	1	2	1	1	2	1	1	1	1	2	2	1	2	1	2	1	1	2	2	2	1	2	2	2	1	2	1	1	2	2	1	2	1	2
NLL-11	31.9978	LaDArT_SNP16724	Hane et al. (2017)	1	2	2	2	2	2	2	1	2	2	1	1	1	2	1	1	2	1	1	1	1	2	2	1	2	1	2	1	1	2	2	2	1	2	2	2	1	2	1	1	2	2	1	2	1	2
NLL-11	32.5473	LaDArT_SNP11979	Hane et al. (2017)	1	2	2	2	2	2	2	1	2	2	1	1	1	2	1	1	2	1	1	1	1	2	2	1	2	1	2	1	1	2	2	2	1	2	2	2	1	2	1	1	2	2	1	2	1	2
NLL-11	33.1091	LaDArT_PAV24378	Hane et al. (2017)	1	2	2	2	2	2	2	1	2	2	1	1	1	2	0	1	2	1	1	1	1	2	2	1	2	1	2	1	1	2	2	2	1	2	2	2	1	2	1	1	2	2	1	2	2	2
NLL-11	33.1091	LaDArT_SNP17717	Hane et al. (2017)	1	2	2	2	2	2	2	1	2	2	1	1	1	2	1	1	2	1	1	1	1	2	2	1	2	1	2	1	1	2	2	2	1	2	2	2	1	2	1	1	2	2	1	2	2	2
NLL-11	34.2204	LaDArT_SNP15647	Hane et al. (2017)	1	2	2	2	2	2	2	1	2	2	1	1	1	2	1	1	2	1	1	1	1	2	2	1	2	1	2	1	1	2	2	2	1	2	2	2	1	2	2	1	1	2	1	2	2	2
NLL-11	34.7822	LaDArT_SNP13009	Hane et al. (2017)	1	2	2	2	2	2	2	1	2	2	1	1	1	2	1	1	2	1	1	1	2	2	0	1	2	1	2	1	1	2	2	2	1	2	2	2	1	2	2	1	1	2	1	2	2	2
NLL-11	34.7822	LaDArT_SNP11320	Hane et al. (2017)	1	2	2	2	2	2	2	1	2	2	1	1	1	2	1	1	2	1	1	1	2	2	2	1	2	1	2	1	1	2	2	2	1	2	2	2	1	2	2	1	1	2	1	2	2	2
NLL-11	34.7822	LaIND_215	Hane et al. (2017)	1	2	2	2	2	2	2	1	2	2	1	1	1	2	1	1	2	1	1	1	2	2	2	1	2	1	2	1	1	2	2	2	1	2	0	2	1	2	2	1	1	2	1	2	2	2
NLL-11	35.3505	LaDArT_SNP14582	Hane et al. (2017)	1	2	2	2	2	2	2	1	2	2	1	1	1	2	1	1	2	1	1	1	2	2	0	1	2	1	2	1	1	2	2	2	1	2	2	2	1	2	2	1	1	2	1	2	2	2
NLL-11	35.3505	LaDArT_SNP06415	Hane et al. (2017)	1	2	2	2	2	2	0	1	2	2	1	1	1	2	1	1	2	1	1	1	2	2	2	1	2	1	2	1	1	2	2	2	1	2	2	2	1	2	2	1	1	2	1	2	2	2
NLL-11	35.906	LaSNP_402	Hane et al. (2017)	1	2	2	2	2	2	2	1	2	2	1	1	1	2	1	1	2	1	1	1	2	2	2	1	2	1	2	1	1	2	2	2	1	2	2	2	1	2	2	1	1	2	1	2	2	2
NLL-11	36.4555	LaDArT_SNP09649	Hane et al. (2017)	1	2	2	2	2	2	2	1	2	2	1	1	1	2	1	1	2	1	1	1	2	2	2	1	2	1	2	1	2	2	2	2	1	2	2	2	1	2	2	1	1	2	1	2	2	2
NLL-11	36.4555	LaDArT_SNP18981	Hane et al. (2017)	1	2	2	2	2	2	0	1	2	2	1	1	1	2	1	1	2	1	1	1	2	2	2	1	2	1	2	1	2	2	2	2	1	2	2	2	0	2	2	1	1	2	1	2	2	2
NLL-11	37.0508	LaDArT_SNP17310	Hane et al. (2017)	1	2	2	2	2	2	0	1	2	2	1	1	1	2	1	1	2	1	1	1	2	2	2	1	2	2	2	1	2	2	2	2	0	2	2	2	1	2	2	1	1	2	1	2	2	2
NLL-11	40.2196	LaDArT_PAV13011	Hane et al. (2017)	1	2	2	2	2	2	2	1	2	2	2	2	1	2	1	1	2	1	1	1	0	2	2	1	2	2	0	1	2	2	2	2	1	2	2	2	1	2	2	1	1	2	1	2	2	2
NLL-11	40.2196	LaDArT_SNP15835	Hane et al. (2017)	1	2	2	2	2	2	2	1	2	2	2	2	1	0	1	1	2	1	1	1	2	0	2	1	2	2	2	1	2	2	2	2	1	2	2	2	1	2	2	1	1	2	1	2	2	2
NLL-11	40.7878	LaDArT_SNP04515	Hane et al. (2017)	1	2	2	2	2	2	2	1	2	2	2	2	1	2	1	1	2	1	1	1	2	2	2	1	2	2	2	1	2	2	2	2	1	2	2	2	1	2	2	1	1	2	1	2	2	2
NLL-11	41.9116	LaSNP_403	Hane et al. (2017)	0	2	2	2	2	2	2	1	2	2	2	2	1	2	1	1	2	1	1	1	2	1	2	1	2	2	2	1	2	2	2	2	1	2	2	2	1	2	2	1	1	2	1	2	2	2
NLL-11	42.4998	LaDArT_PAV20980	Hane et al. (2017)	1	2	2	2	2	2	2	1	2	0	2	2	1	2	1	1	2	1	1	1	2	1	2	1	2	2	2	1	2	2	2	2	0	2	2	2	1	2	2	1	1	2	1	2	2	2
NLL-11	42.4998	LaDArT_SNP15515	Hane et al. (2017)	1	2	2	2	2	2	2	1	2	2	2	2	1	2	1	1	2	1	1	1	2	1	2	1	2	2	2	1	2	2	2	2	1	2	2	2	1	2	2	1	1	2	1	2	2	2
NLL-11	44.8003	LaDArT_SNP16023	Hane et al. (2017)	1	2	2	2	2	2	2	1	2	2	2	2	1	2	1	1	2	1	1	1	2	1	2	1	2	2	2	1	2	2	2	2	0	2	2	2	1	2	2	1	1	2	1	2	2	1
NLL-11	45.3559	LaDArT_SNP07814	Hane et al. (2017)	1	2	2	2	2	2	2	1	2	2	2	2	1	2	1	1	2	1	1	1	2	1	2	1	2	2	2	1	2	2	2	2	1	2	2	2	1	2	2	1	1	2	1	2	2	1
NLL-11	45.9114	LaDArT_PAV21203	Hane et al. (2017)	1	2	2	2	2	2	2	1	2	2	2	2	1	2	1	1	2	1	1	1	2	1	2	1	2	2	2	1	2	2	2	2	1	2	2	2	1	2	2	1	1	1	1	2	2	1
NLL-11	45.9114	LaDArT_PAV16058	Hane et al. (2017)	1	2	2	2	2	2	2	1	2	2	2	2	1	2	1	1	2	1	1	1	2	1	2	1	2	2	2	1	2	2	2	2	1	2	2	2	1	2	2	1	1	1	1	2	2	1
NLL-11	47.6769	LaDArT_SNP16268	Hane et al. (2017)	1	2	2	2	2	2	2	1	2	2	2	0	1	2	1	1	2	1	1	1	2	1	2	1	2	2	2	1	2	2	2	2	1	2	2	2	1	2	2	1	1	1	1	2	2	1
NLL-11	48.4345	Lanr1	Hane et al. (2017)	1	2	2	0	2	2	2	1	2	2	2	2	1	2	1	1	2	0	0	1	2	1	0	0	2	0	0	1	2	2	0	2	0	2	2	1	1	2	0	1	1	0	0	0	0	1
NLL-11	49.9501	LaDArT_SNP05147	Hane et al. (2017)	1	2	2	2	2	2	2	1	2	2	2	2	1	2	1	1	2	1	1	1	2	1	2	1	2	2	2	2	2	2	2	2	1	2	2	2	1	2	2	1	1	1	1	2	2	1
NLL-11	49.9501	LaDArT_PAV11461	Hane et al. (2017)	0	2	2	2	2	2	2	1	2	2	2	2	1	0	1	1	2	1	1	1	2	1	2	1	2	2	2	2	2	2	2	2	1	2	2	2	1	2	2	1	1	1	1	2	2	1
NLL-11	49.9501	LaDArT_SNP13319	Hane et al. (2017)	1	2	2	2	2	2	2	1	2	2	2	2	1	1	1	1	2	1	1	1	2	1	0	1	2	2	2	2	2	2	2	2	1	2	2	2	1	2	2	1	1	1	1	2	2	1
NLL-11	52.8604	LaDArT_SNP14008	Hane et al. (2017)	1	2	2	2	2	2	2	1	2	2	2	2	2	1	1	1	2	1	1	1	1	1	2	1	2	2	2	2	2	2	2	2	1	2	2	2	1	2	2	1	1	1	1	2	2	1
NLL-11	53.9969	LaDArT_PAV24503	Hane et al. (2017)	2	2	2	2	2	2	2	1	2	2	2	2	2	1	1	1	2	1	1	1	1	1	2	1	2	2	2	2	2	2	2	2	1	2	2	2	1	2	2	1	1	1	1	2	1	1
NLL-11	53.9969	LaDArT_SNP05847	Hane et al. (2017)	2	2	2	2	2	2	2	1	2	2	2	2	2	1	1	1	2	1	1	1	1	1	0	1	2	2	2	2	2	2	2	2	1	2	2	2	1	2	2	1	1	1	1	2	1	1
NLL-11	53.9969	LaSNP_335	Hane et al. (2017)	2	2	2	2	2	2	2	1	2	2	2	2	2	1	1	1	2	1	1	1	1	1	2	1	2	2	2	2	2	2	2	2	1	2	2	2	1	2	2	1	1	1	1	2	1	1
NLL-11	55.1207	LaSNP_381	Hane et al. (2017)	2	2	2	2	2	2	2	1	2	2	0	2	2	1	1	1	2	1	1	1	1	1	2	1	2	2	2	2	2	2	2	2	1	2	2	2	1	2	0	1	1	1	1	2	1	1
NLL-11	56.2974	LaDArT_PAV13795	Hane et al. (2017)	2	2	2	2	2	2	1	1	2	2	2	2	2	1	1	1	2	1	1	1	1	1	2	1	2	2	2	2	2	2	2	2	1	2	2	2	1	2	2	1	1	1	1	2	1	1
NLL-11	58.0629	LaDArT_SNP00168	Hane et al. (2017)	2	2	2	2	2	2	2	1	2	2	2	2	2	1	1	1	2	1	1	1	1	1	2	1	1	2	2	2	2	2	2	2	1	2	2	2	1	2	2	1	1	1	1	2	1	1
NLL-11	58.6184	LaDArT_SNP13532	Hane et al. (2017)	2	2	1	2	2	2	2	1	2	2	2	2	2	1	1	1	2	1	1	1	1	1	2	1	1	2	2	2	2	2	2	2	1	2	2	0	1	2	2	1	1	1	1	2	1	1
NLL-11	61.5982	LaDArT_PAV17229	Hane et al. (2017)	2	2	1	2	2	2	0	2	2	2	2	2	2	1	1	1	2	1	1	1	2	1	2	1	1	2	2	2	2	2	1	2	1	2	2	0	1	0	2	1	1	1	2	2	1	1
NLL-11	61.5982	LaSNP_444	Hane et al. (2017)	2	2	1	2	2	2	2	2	2	2	2	2	2	1	1	1	2	1	1	1	2	1	2	1	1	2	2	2	2	2	1	2	1	2	2	0	1	2	2	1	1	1	2	2	1	1
NLL-11	61.5982	LaDArT_SNP12020	Hane et al. (2017)	2	2	1	2	2	2	2	2	2	2	2	2	2	1	1	1	2	1	1	1	2	1	2	1	1	2	2	2	2	2	1	2	1	2	2	0	1	2	2	1	1	1	2	2	1	1
NLL-11	62.16	LaIND_207	Hane et al. (2017)	2	2	0	2	2	2	2	2	2	2	2	2	2	1	1	1	2	1	1	1	2	1	2	1	1	2	2	2	2	2	1	2	1	2	2	0	1	2	2	1	1	1	2	2	1	1
NLL-11	62.7218	LaDArT_SNP07699	Hane et al. (2017)	2	2	1	2	2	2	2	2	2	2	2	2	2	1	1	1	2	1	1	1	2	1	2	1	1	2	2	2	2	2	1	2	1	2	2	0	1	2	2	1	1	1	2	2	1	1
NLL-11	62.7218	LaDArT_SNP16308	Hane et al. (2017)	2	2	1	2	2	2	2	2	2	2	2	2	2	1	1	1	2	1	1	1	2	1	2	1	1	2	2	2	2	2	1	2	1	2	2	0	1	2	2	1	1	1	2	2	1	1
NLL-11	65.6321	LaSNP_260	Hane et al. (2017)	0	1	1	2	2	2	2	2	2	2	2	2	2	1	1	1	2	1	1	1	2	1	2	1	1	2	2	2	2	2	1	2	1	1	2	0	1	2	2	1	1	1	2	2	1	2
NLL-11	66.2203	LaDArT_PAV08315	Hane et al. (2017)	2	1	1	2	2	2	0	2	2	2	2	2	2	2	1	1	2	1	1	0	2	1	2	1	1	2	2	2	2	2	1	2	0	1	2	1	1	2	2	1	1	1	2	2	1	2
NLL-11	66.8156	LaDArT_SNP06167	Hane et al. (2017)	2	1	0	0	2	2	1	2	2	2	2	2	2	2	1	1	2	1	1	1	2	1	2	1	1	2	2	2	2	2	1	2	1	1	2	2	1	2	2	1	1	1	2	2	1	2
NLL-11	67.9652	LaDArT_SNP08525	Hane et al. (2017)	2	1	1	2	2	2	1	2	2	2	2	2	2	2	1	1	2	2	1	1	2	1	2	1	1	2	2	1	2	2	1	2	1	1	2	0	1	2	2	1	1	1	2	2	1	2
NLL-11	67.9652	LaDArT_PAV06388	Hane et al. (2017)	2	1	1	2	2	0	1	2	2	2	2	2	2	2	1	1	2	2	1	1	2	1	2	1	1	0	2	1	2	2	1	2	1	1	2	0	1	2	2	1	1	1	2	2	1	2
NLL-11	68.5982	LaDArT_PAV16198	Hane et al. (2017)	2	1	1	0	2	2	1	2	0	2	2	2	2	0	1	1	0	2	1	1	2	1	2	1	1	1	2	1	2	2	1	2	1	1	2	2	1	2	0	1	1	1	2	2	1	2
NLL-11	69.833	LaDArT_PAV03567	Hane et al. (2017)	2	1	1	2	2	2	1	2	2	2	2	2	2	0	1	1	0	0	1	1	2	1	2	1	1	2	2	1	2	2	1	2	1	1	2	0	1	2	2	1	1	1	2	2	1	2
NLL-11	70.4144	LaIND_083	Hane et al. (2017)	2	1	1	2	2	2	1	2	2	2	2	2	2	2	1	1	2	2	1	1	2	1	2	1	1	2	2	1	2	2	1	2	1	1	1	0	1	2	2	1	1	1	2	2	1	2
NLL-11	70.9639	LaSNP_438	Hane et al. (2017)	2	1	1	2	2	2	1	2	2	2	1	2	2	2	1	1	2	2	1	1	2	1	2	1	1	2	2	1	2	2	1	2	1	1	1	0	1	2	2	1	1	1	2	2	1	2
NLL-11	71.5133	LaDArT_SNP03882	Hane et al. (2017)	2	1	1	2	2	2	1	2	2	2	1	2	2	2	1	1	2	2	1	1	2	1	2	1	1	2	2	1	2	2	1	2	1	1	1	0	1	2	2	1	1	1	2	2	2	2
NLL-11	71.5133	LaDArT_SNP09535	Hane et al. (2017)	2	1	1	2	2	2	1	2	2	2	1	2	2	2	1	1	2	2	1	1	2	1	2	1	1	2	2	1	2	2	1	2	1	1	1	0	1	2	2	0	1	1	2	2	2	2
NLL-11	72.6499	LaDArT_SNP06340	Hane et al. (2017)	2	1	1	2	2	2	1	2	2	2	1	0	1	2	1	1	2	2	1	1	2	1	2	1	1	2	2	1	2	2	1	2	1	1	1	0	1	2	2	1	1	1	2	2	2	2
NLL-11	73.2055	LaSNP_411	Hane et al. (2017)	2	1	1	2	2	2	1	2	2	2	1	2	1	2	1	1	2	2	1	1	2	1	2	1	1	2	2	1	2	2	1	2	1	1	1	0	1	2	2	1	1	1	2	2	2	1
NLL-11	73.2055	LaDArT_PAV08345	Hane et al. (2017)	2	1	1	2	2	2	0	2	2	2	1	2	1	2	0	0	2	2	1	1	2	1	2	1	1	2	2	1	2	2	1	2	1	1	1	1	1	2	2	1	1	0	2	2	2	1
NLL-11	73.2055	LaDArT_SNP12136	Hane et al. (2017)	2	1	1	2	2	2	1	2	2	2	1	2	1	2	1	1	2	2	1	1	2	1	2	1	1	2	2	1	2	2	1	2	1	1	1	1	1	2	2	1	1	1	2	2	2	1
NLL-11	73.749	LaSNP_388	Hane et al. (2017)	2	1	1	2	2	2	1	2	2	2	1	2	1	2	1	1	2	2	1	1	2	1	2	1	1	2	2	1	2	2	1	2	1	1	1	2	1	2	2	1	1	1	2	2	2	1
NLL-11	74.3046	LaDArT_SNP04398	Hane et al. (2017)	2	1	1	2	2	2	0	2	2	2	1	2	1	2	1	1	2	2	1	1	2	2	2	1	1	2	2	1	2	2	1	2	1	1	1	2	1	2	0	1	1	1	2	2	2	1
NLL-11	74.3046	LaDArT_PAV16173	Hane et al. (2017)	2	1	1	0	2	2	1	2	2	2	1	2	1	2	1	1	2	2	1	1	2	2	2	1	1	2	2	1	2	2	1	2	1	1	1	2	1	0	1	1	1	1	2	2	2	1
NLL-11	74.8928	LaDArT_SNP12396	Hane et al. (2017)	2	1	1	2	2	2	1	2	2	2	1	2	1	2	1	1	2	2	1	1	2	2	2	1	1	2	2	1	2	2	1	2	1	1	1	2	1	2	2	1	1	1	2	2	2	1
NLL-11	76.0695	LaDArT_PAV25988	Hane et al. (2017)	2	0	0	2	2	2	0	2	2	2	1	2	1	2	2	1	2	2	1	1	2	2	2	1	1	2	2	1	2	2	1	2	1	1	1	2	1	2	2	1	1	1	2	2	2	1
NLL-11	76.0695	LaDArT_PAV25273	Hane et al. (2017)	2	1	1	2	2	2	1	2	2	2	1	2	1	2	0	1	2	0	1	1	2	2	2	1	1	2	2	1	2	2	0	2	1	1	1	2	1	2	2	1	1	1	2	2	2	1
NLL-11	76.0695	LaSNP_448	Hane et al. (2017)	0	1	1	2	2	2	1	2	2	2	1	2	1	2	1	1	2	2	1	1	2	2	2	1	1	2	2	1	2	2	1	2	1	1	1	2	1	2	2	1	1	1	2	2	2	1
NLL-11	77.1933	LaDArT_SNP09468	Hane et al. (2017)	2	1	1	1	2	2	1	2	2	2	1	2	1	2	1	1	2	2	1	1	2	2	0	1	1	2	2	1	2	2	1	2	1	1	1	2	1	2	2	1	1	1	2	2	2	1
NLL-11	77.7428	LaDArT_SNP18612	Hane et al. (2017)	2	1	1	1	2	2	1	2	2	2	1	2	1	2	1	1	2	2	1	1	2	2	2	1	1	2	2	1	2	2	1	2	1	1	1	2	1	2	2	1	1	1	2	2	2	1
NLL-11	77.7428	LaDArT_SNP12141	Hane et al. (2017)	2	1	1	0	2	2	1	2	2	2	1	2	1	2	1	1	2	2	1	1	2	2	2	1	1	2	2	1	2	2	1	2	1	1	1	2	1	2	2	1	1	1	2	2	2	1
NLL-11	78.2922	LaDArT_SNP04433	Hane et al. (2017)	2	1	1	0	2	2	1	2	2	2	1	2	1	2	1	1	2	2	1	1	2	2	2	1	1	2	2	1	2	2	1	2	1	1	1	2	1	2	2	1	1	1	2	2	2	1
NLL-11	78.8417	LaDArT_SNP09369	Hane et al. (2017)	2	1	1	0	2	2	1	2	2	2	1	2	2	2	1	1	2	2	1	1	2	2	2	1	1	2	2	1	2	2	1	2	1	1	1	2	1	2	2	1	1	1	2	2	2	1
NLL-11	79.9655	LaDArT_SNP16974	Hane et al. (2017)	2	1	1	0	2	2	1	2	2	2	1	2	2	2	1	1	2	2	1	0	2	2	2	1	1	2	2	1	2	2	1	2	1	1	1	2	1	1	2	1	1	1	2	2	2	1
NLL-11	82.4366	LaDArT_PAV04343	Hane et al. (2017)	2	1	1	0	2	2	1	2	2	2	1	2	2	0	1	1	2	2	1	1	2	2	2	1	1	0	2	1	2	2	1	2	1	1	1	2	1	1	0	1	1	1	2	2	2	2
NLL-11	84.9387	LaDArT_SNP13894	Hane et al. (2017)	2	1	1	0	2	2	1	2	2	2	1	0	2	2	1	2	2	2	1	1	2	1	2	1	1	2	2	1	2	2	1	2	1	1	1	2	1	1	2	1	1	1	1	2	2	2
NLL-11	85.5069	LaDArT_PAV26473	Hane et al. (2017)	2	1	1	1	2	2	1	2	2	2	1	2	2	2	1	2	2	2	1	2	2	1	2	1	1	2	2	1	2	2	1	2	1	1	1	2	1	1	2	1	1	1	1	2	2	2
NLL-11	86.0564	LaDArT_PAV17354	Hane et al. (2017)	2	1	1	2	2	2	1	2	2	2	1	2	2	2	1	2	2	2	1	2	2	1	2	1	1	2	2	1	2	2	1	2	1	1	1	2	1	1	2	1	1	1	1	2	2	2
NLL-11	86.6311	LaDArT_PAV17526	Hane et al. (2017)	2	1	1	2	2	0	1	2	2	2	1	2	2	2	1	2	2	2	1	2	0	1	2	1	1	1	2	1	2	2	1	2	1	1	1	2	1	1	2	1	1	1	1	2	2	2
NLL-11	86.6311	LaDArT_PAV22242	Hane et al. (2017)	2	1	1	0	0	2	1	2	2	2	1	2	2	2	1	2	2	0	1	2	2	1	2	1	1	0	0	1	2	2	1	2	1	1	1	2	1	1	2	1	1	1	1	2	2	2
NLL-11	87.2194	LaDArT_SNP05983	Hane et al. (2017)	2	1	1	1	2	2	1	2	2	2	1	2	2	2	1	2	2	2	1	2	2	1	2	1	1	2	2	1	2	2	1	2	1	1	1	2	1	1	2	1	1	1	1	2	2	2
NLL-11	88.3307	LaDArT_SNP10090	Hane et al. (2017)	2	1	1	0	2	2	1	2	2	2	1	2	2	2	1	2	2	2	1	2	2	1	2	1	1	2	2	1	2	2	2	2	1	1	1	2	1	1	2	1	1	1	1	2	2	2
NLL-11	88.3307	LaDArT_SNP16470	Hane et al. (2017)	2	1	1	0	2	2	1	2	2	2	0	2	2	2	1	2	2	2	1	2	2	1	2	0	1	2	2	1	2	2	2	2	1	1	1	2	1	1	2	1	1	1	1	2	2	2
NLL-11	88.9121	LaDArT_SNP17339	Hane et al. (2017)	2	1	1	0	2	2	1	2	2	2	1	2	2	2	1	2	2	2	1	2	2	1	2	1	1	2	2	1	2	2	2	2	1	1	1	2	1	0	0	1	1	1	1	2	2	2
NLL-11	89.5219	LaDArT_PAV17525	Hane et al. (2017)	2	1	1	0	2	2	1	2	2	2	1	2	2	2	1	2	2	0	1	2	2	1	2	1	1	0	2	1	2	2	2	2	1	1	1	2	1	1	2	1	1	1	1	2	2	2
NLL-11	90.1548	LaDArT_PAV22791	Hane et al. (2017)	2	1	1	0	2	2	1	2	0	2	1	2	2	0	1	2	2	2	1	2	2	1	2	1	1	2	0	1	0	2	2	0	1	1	2	2	1	1	2	1	1	1	1	2	2	2
NLL-11	90.7573	LaDArT_SNP15620	Hane et al. (2017)	2	1	1	0	2	2	1	2	2	2	1	2	2	2	1	2	2	2	1	2	2	1	2	1	1	2	2	1	2	2	2	2	1	1	2	2	1	1	2	1	1	1	1	2	2	2
NLL-11	90.7573	LaDArT_PAV20999	Hane et al. (2017)	2	1	1	1	2	2	1	2	2	2	1	2	2	2	1	2	2	2	0	2	2	1	2	1	1	2	2	1	2	2	2	2	1	1	2	2	1	1	2	1	1	1	1	2	2	2
NLL-11	91.948	LaDArT_SNP16340	Hane et al. (2017)	2	1	1	0	2	2	1	2	2	2	1	2	2	2	1	2	2	2	1	2	2	1	2	1	1	2	2	1	2	2	2	2	1	1	2	2	1	1	2	1	1	1	1	2	2	2
NLL-11	93.634	LaDArT_SNP04140	Hane et al. (2017)	2	1	1	1	2	1	1	2	2	2	1	2	2	2	1	2	2	2	1	2	2	1	2	1	1	2	2	1	1	2	2	2	1	1	2	2	1	1	2	1	1	1	1	2	2	2
NLL-11	94.1835	LaDArT_SNP05415	Hane et al. (2017)	0	1	1	1	2	1	1	2	2	2	1	2	2	2	1	2	2	2	1	2	2	1	2	1	1	2	2	1	1	2	2	2	1	1	2	2	1	1	2	1	1	1	1	2	2	2
NLL-11	94.1835	LaDArT_PAV06192	Hane et al. (2017)	2	1	1	1	2	1	0	2	2	2	1	2	2	2	1	2	2	2	1	2	2	1	2	1	1	2	2	1	1	2	2	2	1	1	2	2	1	1	2	1	1	1	1	2	2	2
NLL-11	94.7517	LaDArT_SNP19613	Hane et al. (2017)	2	1	1	1	2	1	2	2	2	2	1	2	2	2	1	2	2	2	1	2	2	1	2	1	1	2	2	1	1	2	2	2	1	1	2	1	1	1	2	1	1	1	1	2	2	2
NLL-11	95.3012	LaSNP_247	Hane et al. (2017)	0	1	1	1	2	1	2	2	2	2	1	2	2	2	1	2	2	2	1	2	2	1	2	1	1	2	2	1	1	2	2	2	1	1	2	1	1	1	2	1	1	1	1	2	2	2
NLL-11	96.4249	LaDArT_SNP10534	Hane et al. (2017)	2	1	1	0	2	1	2	2	2	2	1	2	2	2	1	2	2	2	1	2	2	1	2	1	1	2	2	1	1	2	2	2	1	1	2	1	1	1	2	1	1	1	1	2	2	2
NLL-11	97.5362	LaDArT_SNP14741	Hane et al. (2017)	2	1	1	0	2	1	2	2	2	2	1	2	2	2	1	2	2	2	1	2	2	1	2	1	1	2	2	1	1	2	2	2	1	1	2	1	1	1	2	1	2	1	1	2	2	2
NLL-11	98.146	LaDArT_PAV21105	Hane et al. (2017)	2	1	1	0	0	1	0	2	0	2	1	2	2	2	1	1	2	2	1	2	2	1	2	1	1	0	2	1	1	0	2	2	1	1	2	1	1	1	0	1	2	1	1	2	2	2
NLL-11	98.7558	LaDArT_SNP05112	Hane et al. (2017)	2	1	1	0	2	1	2	2	2	2	1	2	2	2	1	1	2	2	1	2	2	1	2	1	1	2	2	1	1	2	2	2	1	1	2	1	1	1	2	1	2	1	1	2	2	2
NLL-11	98.7558	LaDArT_SNP06267	Hane et al. (2017)	2	1	1	0	2	1	2	2	2	2	1	2	2	2	1	1	2	2	1	2	2	1	2	1	1	2	2	1	1	2	2	2	1	1	2	1	1	1	2	1	2	1	1	2	2	2
NLL-11	99.324	LaDArT_SNP15836	Hane et al. (2017)	2	1	1	0	2	1	2	2	2	2	1	2	2	2	1	1	2	0	1	0	2	1	2	1	1	2	2	1	1	2	2	2	1	1	2	1	1	1	0	1	2	1	1	2	2	2
NLL-11	99.8987	LaSNP_343	Hane et al. (2017)	0	1	1	0	2	1	2	2	2	2	1	2	2	2	1	1	2	2	1	2	2	1	2	1	1	2	2	1	1	2	2	2	1	1	2	1	1	1	2	1	2	1	1	2	2	2
NLL-11	99.8987	LaSNP_357	Hane et al. (2017)	2	1	1	0	2	1	2	2	2	2	1	2	2	2	1	1	2	2	1	2	2	1	2	1	1	2	2	1	1	2	2	2	1	1	2	1	1	1	2	1	2	1	1	2	2	2
NLL-11	101.604	LaDArT_SNP04639	Hane et al. (2017)	2	1	1	1	2	1	1	2	2	2	1	2	2	2	1	1	0	1	1	2	2	1	2	1	1	2	2	1	1	2	2	2	1	1	2	1	1	1	2	1	2	1	1	2	2	2
NLL-11	101.604	LaDArT_PAV00598	Hane et al. (2017)	2	1	1	1	2	1	1	2	2	2	1	2	2	2	1	1	2	1	1	2	2	1	2	1	1	2	2	1	1	2	2	0	1	1	2	1	1	1	2	1	2	1	1	2	2	2
NLL-11	101.604	LaDArT_SNP04790	Hane et al. (2017)	2	1	1	1	2	1	1	2	2	2	1	2	2	2	1	1	2	1	1	2	2	1	2	1	1	2	2	1	1	2	2	2	1	1	2	1	1	1	2	1	2	1	1	2	2	2
NLL-11	101.604	LaDArT_SNP12590	Hane et al. (2017)	2	1	1	1	2	1	1	2	2	2	1	2	2	2	1	1	2	1	1	2	2	1	2	1	1	2	2	1	1	2	2	2	1	1	2	1	1	1	2	1	2	1	1	0	2	2
NLL-11	102.166	LaDArT_SNP14214	Hane et al. (2017)	2	1	1	1	2	1	1	2	2	2	1	2	2	2	1	1	2	1	1	2	2	1	2	1	1	2	2	1	1	2	2	2	0	1	2	1	1	1	2	1	2	1	1	2	2	2
NLL-11	102.166	LaDArT_PAV04205	Hane et al. (2017)	2	1	1	1	2	1	1	2	2	2	1	2	2	2	1	1	2	1	1	2	2	1	2	1	1	2	2	1	1	2	2	2	1	1	2	1	1	1	2	1	2	1	1	2	2	2
NLL-11	102.721	LaDArT_SNP10334	Hane et al. (2017)	2	1	1	1	2	1	1	2	2	2	1	2	2	2	1	1	2	1	1	2	1	1	2	1	1	2	2	1	1	2	2	2	1	1	2	1	1	1	2	1	2	1	1	2	2	2
NLL-11	103.845	LaDArT_SNP18688	Hane et al. (2017)	2	1	1	1	2	1	1	2	2	2	1	2	2	2	1	1	2	1	1	2	1	1	2	1	1	2	2	1	1	2	2	2	1	2	2	1	1	1	2	1	2	1	1	2	2	2
NLL-11	104.448	LaDArT_PAV23324	Hane et al. (2017)	2	1	1	1	2	1	1	2	2	0	1	2	2	2	1	1	2	0	1	2	1	1	2	1	1	2	2	1	1	2	2	2	2	2	2	1	1	1	2	1	2	0	0	2	2	2
NLL-11	105.043	LaSNP_404	Hane et al. (2017)	2	1	1	1	2	1	1	2	2	2	1	2	2	2	1	1	2	1	1	2	1	1	2	1	1	2	2	1	1	2	2	2	1	2	2	1	1	1	2	1	2	1	1	2	2	2
NLL-11	106.154	LaDArT_SNP13332	Hane et al. (2017)	2	1	1	1	2	1	1	2	2	2	1	2	2	2	1	1	2	1	1	2	1	1	2	1	1	2	2	1	1	2	2	2	1	2	2	1	1	1	2	1	2	1	1	0	2	2
NLL-11	107.859	LaDArT_PAV07330	Hane et al. (2017)	2	1	1	1	2	1	1	2	2	2	1	2	2	2	1	1	2	1	1	2	1	1	2	1	2	2	2	1	1	2	2	2	1	2	2	1	1	2	2	1	2	1	1	2	2	2
NLL-11	108.983	LaSNP_080	Hane et al. (2017)	2	1	1	1	0	1	1	2	2	2	1	2	2	2	1	1	2	1	1	2	1	1	2	1	2	2	2	1	1	2	2	2	1	2	2	2	1	2	1	1	2	1	1	2	2	2
NLL-11	109.565	LaDArT_PAV15733	Hane et al. (2017)	2	1	1	1	2	0	1	2	2	2	1	2	2	2	1	1	2	1	1	2	0	1	2	1	2	2	2	1	1	2	2	2	1	2	2	2	0	2	1	2	2	1	1	2	2	2
NLL-11	110.139	LaDArT_SNP03816	Hane et al. (2017)	2	1	1	1	2	1	1	2	2	2	1	2	2	2	1	1	2	1	1	2	1	1	2	1	2	2	2	1	1	2	2	2	1	2	2	2	1	2	1	2	2	1	1	2	2	2
NLL-11	110.139	LaDArT_SNP15957	Hane et al. (2017)	2	1	1	1	2	1	1	2	2	2	1	2	2	2	1	1	2	1	1	2	1	1	2	1	2	2	2	1	1	2	2	2	1	2	2	2	1	2	1	2	2	1	1	2	2	2
NLL-11	111.825	LaDArT_SNP02350	Hane et al. (2017)	2	1	1	1	2	1	1	2	2	2	1	2	2	2	1	1	2	1	1	2	1	2	2	1	2	2	2	1	2	2	2	1	1	2	2	2	1	2	1	2	2	1	1	2	2	2
NLL-11	115.361	LaDArT_PAV28484	Hane et al. (2017)	2	1	1	1	2	1	1	2	2	2	2	2	2	2	1	1	2	1	1	2	1	2	2	1	2	2	2	1	2	1	2	1	1	2	2	1	1	2	1	2	2	1	1	1	2	1
NLL-11	115.361	LaDArT_SNP05627	Hane et al. (2017)	2	1	1	1	2	1	1	2	2	2	2	2	2	2	1	1	2	1	1	2	1	2	2	1	2	2	2	1	2	1	2	1	1	2	2	1	1	2	1	2	2	1	1	1	2	1
NLL-11	115.916	LaDArT_SNP10603	Hane et al. (2017)	2	1	1	1	2	1	1	2	2	2	2	2	2	2	1	1	2	1	1	2	1	2	2	1	2	2	2	1	2	1	2	1	1	2	2	1	1	2	1	2	2	1	1	1	2	1
NLL-11	116.472	LaDArT_SNP02055	Hane et al. (2017)	2	1	1	1	2	1	1	2	2	2	2	2	2	2	1	2	2	1	1	2	1	2	2	1	2	2	2	1	2	1	2	1	1	2	2	1	1	2	1	2	2	1	1	1	2	1
NLL-11	117.047	LaDArT_SNP02696	Hane et al. (2017)	2	1	1	1	2	0	1	2	2	2	2	2	0	2	1	2	2	1	1	2	1	2	2	1	2	2	2	1	2	1	2	1	1	2	2	1	1	2	0	2	2	1	1	1	2	1
NLL-11	118.855	LaDArT_SNP07772	Hane et al. (2017)	2	1	1	1	2	1	1	2	2	2	2	2	2	2	1	2	2	1	1	2	1	2	2	1	2	0	2	1	2	1	2	1	0	2	2	1	1	2	1	2	2	1	1	1	2	1
NLL-11	120.031	LaSNP_104	Hane et al. (2017)	2	1	1	1	2	1	1	2	2	2	2	2	2	2	1	2	2	1	1	2	1	2	0	2	2	2	2	1	2	0	2	1	2	2	2	1	1	2	1	2	2	2	1	1	2	1
NLL-11	120.031	LaDArT_SNP19034	Hane et al. (2017)	2	1	1	1	2	1	1	2	2	2	2	2	2	2	1	2	2	1	0	2	1	2	2	2	2	2	2	1	2	1	2	1	2	2	2	1	1	2	1	2	2	0	1	1	2	1
NLL-11	120.641	LaDArT_SNP00592	Hane et al. (2017)	2	1	1	1	2	1	0	2	2	0	2	2	2	2	1	2	2	1	1	2	1	2	2	2	2	2	2	1	2	0	2	1	2	2	2	1	1	2	1	2	1	2	1	1	2	1
NLL-11	120.641	LaDArT_PAV02099	Hane et al. (2017)	2	1	1	1	2	1	1	2	2	2	2	2	2	2	1	2	2	1	1	2	1	2	2	2	2	2	2	0	2	1	2	1	2	2	2	1	1	2	1	2	1	2	1	1	2	1
NLL-11	120.641	LaDArT_SNP00933	Hane et al. (2017)	2	1	1	1	2	1	1	2	2	2	0	2	2	2	1	2	2	1	1	2	1	2	2	2	2	0	2	1	2	0	2	1	2	2	2	1	1	2	1	2	1	2	1	1	2	1
NLL-11	121.861	LaDArT_SNP02036	Hane et al. (2017)	2	1	2	0	2	1	1	2	2	2	2	2	2	2	1	2	2	1	1	2	1	2	2	2	2	2	2	1	2	0	2	1	2	2	2	1	1	2	1	2	1	2	1	1	2	1
NLL-11	122.456	LaDArT_PAV00502	Hane et al. (2017)	2	1	2	1	2	1	1	2	0	2	2	2	2	2	1	2	2	1	1	2	1	2	2	2	2	2	2	1	2	0	2	1	2	2	2	1	1	2	1	2	1	2	1	1	2	1
NLL-11	123.037	LaDArT_PAV02410	Hane et al. (2017)	2	1	2	0	2	1	1	2	2	2	2	2	2	2	1	2	2	1	1	2	1	2	2	2	2	2	2	1	2	0	2	1	2	2	2	1	1	2	1	2	1	2	1	1	2	1
NLL-11	124.214	LaDArT_SNP00955	Hane et al. (2017)	0	1	2	2	2	1	1	2	2	2	2	2	2	2	1	2	2	1	1	2	1	2	2	2	2	2	2	1	2	0	2	1	2	2	2	2	1	2	1	2	1	2	1	1	2	1
NLL-11	125.377	LaDArT_SNP18530	Hane et al. (2017)	2	1	2	2	2	1	1	2	2	2	2	2	2	2	1	2	2	1	1	2	1	2	2	2	2	2	2	1	2	0	2	1	2	2	2	2	1	2	1	0	1	2	1	1	2	1
NLL-11	126.54	LaDArT_SNP19315	Hane et al. (2017)	1	1	2	2	2	1	0	2	2	2	2	2	2	2	1	2	2	1	1	2	1	2	2	2	2	2	2	1	2	0	2	1	2	2	2	2	1	2	1	2	1	2	1	1	2	1
NLL-11	126.54	LaIND_159	Hane et al. (2017)	1	1	2	2	2	1	1	2	2	2	2	2	2	2	1	2	2	1	1	2	1	2	2	2	2	2	2	1	2	0	2	1	2	2	2	2	1	2	1	2	1	2	1	1	2	1
NLL-11	126.54	LaDArT_SNP16760	Hane et al. (2017)	1	1	2	2	2	1	1	2	2	2	2	2	2	2	1	2	2	1	1	2	1	2	2	2	2	0	2	1	2	2	2	1	0	2	2	2	1	2	1	2	1	2	1	1	2	1
NLL-11	126.54	LaDArT_SNP00467	Hane et al. (2017)	1	1	2	2	2	1	1	2	2	2	2	2	2	2	1	2	2	1	1	2	1	2	2	2	2	2	2	1	2	0	2	1	2	2	2	2	1	2	1	2	1	2	1	1	2	1
NLL-11	127.652	LaDArT_SNP05423	Hane et al. (2017)	1	1	2	2	2	1	1	2	2	2	2	2	2	2	1	2	2	1	1	2	1	2	2	2	2	2	2	1	2	0	2	1	2	2	2	2	1	2	1	2	1	2	1	1	2	1
NLL-11	128.815	LaDArT_SNP19063	Hane et al. (2017)	1	1	2	2	1	1	1	2	2	2	2	2	2	2	1	2	2	1	1	2	1	2	2	2	2	0	2	1	2	0	2	1	2	2	2	2	1	0	1	2	1	2	1	1	2	1
NLL-11	130.601	LaDArT_SNP01483	Hane et al. (2017)	0	1	2	2	1	1	1	2	2	2	2	2	2	2	1	2	1	1	1	2	1	2	2	2	2	2	2	1	2	0	2	1	2	2	2	2	1	0	1	2	1	2	1	1	2	1
NLL-11	132.956	LaDArT_SNP05405	Hane et al. (2017)	1	1	2	2	1	1	1	1	2	0	2	2	1	2	1	2	1	1	1	2	1	2	1	2	2	1	2	1	2	0	2	1	2	2	2	2	1	2	1	2	1	2	1	1	2	1
NLL-11	134.68	LaDArT_SNP06811	Hane et al. (2017)	1	1	2	2	1	1	1	1	2	2	2	2	1	2	1	2	1	1	1	2	1	2	1	2	2	1	2	1	2	0	2	1	2	2	2	2	1	2	1	2	1	2	1	1	2	1
NLL-11	135.871	LaDArT_PAV22599	Hane et al. (2017)	1	1	1	0	1	1	1	1	2	2	2	2	1	2	1	2	1	1	1	2	1	2	1	2	2	1	2	1	2	0	2	1	0	2	2	2	1	2	1	2	1	0	1	1	2	1
NLL-11	136.453	LaDArT_SNP01082	Hane et al. (2017)	1	1	1	2	1	2	1	1	2	2	2	2	1	2	1	2	1	1	1	2	1	2	1	2	2	1	2	1	2	0	2	1	2	2	2	2	1	2	1	2	1	2	1	1	2	1
NLL-11	138.807	LaDArT_PAV21080	Hane et al. (2017)	1	0	2	2	1	2	1	1	2	2	2	2	1	2	1	2	1	1	1	1	1	2	1	2	2	1	2	1	2	0	2	1	2	2	2	2	1	2	1	2	1	2	1	1	1	1
NLL-11	139.395	LaDArT_PAV15878	Hane et al. (2017)	1	1	2	2	1	2	1	1	2	2	2	2	1	2	1	2	1	1	1	1	1	2	1	2	2	1	2	1	2	0	2	1	2	2	2	2	1	2	1	2	1	2	0	1	1	1
NLL-11	139.991	LaDArT_SNP01104	Hane et al. (2017)	1	1	2	2	1	2	1	1	2	2	2	2	1	2	1	0	1	1	1	1	1	2	1	2	2	1	2	1	0	0	2	1	2	2	2	2	1	2	1	2	1	2	1	1	2	1
NLL-11	141.736	LaDArT_SNP01349	Hane et al. (2017)	1	1	2	2	1	2	1	1	2	1	2	2	1	2	1	2	1	1	1	1	1	2	1	2	2	1	2	1	2	0	2	1	2	2	2	2	1	2	1	2	1	2	1	1	1	1
NLL-11	144.612	LaDArT_SNP00900	Hane et al. (2017)	1	1	2	2	1	2	1	1	2	1	2	2	1	2	1	2	1	1	1	1	1	2	1	2	2	1	2	1	2	1	2	1	2	2	1	2	1	2	1	2	1	2	1	1	1	1
NLL-11	145.174	LaDArT_SNP01057	Hane et al. (2017)	1	1	2	2	1	2	1	1	2	1	0	2	1	2	1	2	1	1	1	1	1	2	1	2	2	1	2	1	2	1	2	1	2	2	1	2	1	2	1	2	1	2	1	1	1	1
NLL-11	145.174	LaDArT_SNP02424	Hane et al. (2017)	1	1	2	2	1	2	1	1	2	1	2	2	1	2	1	2	1	1	1	1	1	2	1	2	2	1	2	1	2	1	2	1	2	2	1	2	1	2	1	2	1	2	1	1	1	1
NLL-11	145.174	LaDArT_SNP00232	Hane et al. (2017)	1	1	2	2	1	2	1	1	2	1	2	2	1	2	1	2	1	1	1	1	1	2	1	2	2	1	2	1	2	1	2	1	2	2	1	2	1	2	1	2	1	2	1	1	1	1
NLL-11	145.174	LaDArT_SNP03028	Hane et al. (2017)	1	1	2	2	1	2	1	1	2	1	2	2	1	2	1	2	1	1	1	1	1	2	1	2	2	1	2	1	2	1	2	1	2	2	1	2	1	2	1	2	1	2	1	1	1	1
NLL-11	145.174	LaDArT_SNP13693	Hane et al. (2017)	1	1	2	2	1	2	0	1	2	1	2	2	1	2	1	2	1	1	1	1	1	2	1	2	2	0	2	1	2	1	2	1	0	2	1	2	1	2	1	2	1	2	1	1	1	1
NLL-11	145.174	LaDArT_SNP06222	Hane et al. (2017)	1	1	2	2	1	2	1	1	2	1	2	2	1	2	1	2	1	1	1	1	1	2	1	2	2	0	2	1	2	1	2	1	2	2	1	2	1	2	1	2	1	2	1	1	1	1
NLL-11	145.174	LaDArT_SNP07121	Hane et al. (2017)	1	1	2	2	1	2	1	1	2	1	2	2	1	2	1	2	1	1	1	1	1	2	1	2	2	1	2	1	2	1	2	1	2	2	1	2	1	2	1	2	1	2	1	1	1	1
NLL-11	145.749	LaDArT_PAV02257	Hane et al. (2017)	1	1	2	2	1	2	1	1	2	1	2	2	1	2	1	2	1	1	1	1	1	2	1	2	2	0	2	1	2	1	2	1	2	2	1	2	0	2	1	2	1	2	1	1	1	1
NLL-11	146.969	LaDArT_PAV02572	Hane et al. (2017)	1	1	2	2	1	2	1	1	2	1	2	2	1	2	1	2	0	1	1	1	0	2	1	2	2	2	2	1	2	1	2	1	2	2	1	2	0	2	0	2	1	2	1	1	1	1
NLL-12	0	LaDArT_SNP17785	Hane et al. (2017)	2	2	1	2	1	1	2	1	2	2	2	2	1	2	2	2	2	1	2	2	1	1	1	2	0	1	2	1	2	1	2	1	1	1	1	2	1	1	2	1	2	2	2	2	1	0
NLL-12	2.9797	LaDArT_SNP10930	Hane et al. (2017)	2	2	1	2	1	1	2	1	2	2	2	2	1	2	2	2	2	1	2	2	1	1	1	2	0	1	2	1	2	1	2	1	0	1	2	2	1	1	2	1	2	2	2	2	1	0
NLL-12	2.9797	LaDArT_SNP03311	Hane et al. (2017)	2	2	1	2	1	1	2	1	2	2	2	2	1	2	2	2	2	1	2	2	1	1	1	2	0	1	2	1	2	1	0	1	1	1	2	2	1	1	2	1	2	2	2	2	1	0
NLL-12	4.1704	LaSNP_424	Hane et al. (2017)	2	2	1	2	1	1	2	1	1	2	2	2	1	2	2	2	2	1	2	2	1	1	1	2	0	1	2	1	2	0	2	1	1	1	2	2	1	1	2	1	2	2	2	2	1	2
NLL-12	4.7322	LaDArT_SNP03176	Hane et al. (2017)	2	2	1	2	1	1	2	1	1	2	2	2	1	2	2	2	2	1	2	2	1	1	1	2	0	1	2	1	2	0	2	1	1	1	2	2	1	1	2	1	2	2	2	2	1	1
NLL-12	5.8688	LaDArT_SNP19252	Hane et al. (2017)	2	2	1	2	1	1	2	1	1	2	2	2	1	2	2	2	2	1	2	2	1	1	1	2	0	1	2	1	2	0	2	1	1	1	2	2	1	1	2	1	2	2	2	2	1	1
NLL-12	7.5936	LaDArT_PAV00474	Hane et al. (2017)	2	2	1	2	1	1	2	1	1	2	2	2	1	2	2	2	2	1	2	2	1	1	1	2	0	1	2	1	2	2	2	1	1	1	2	2	1	1	2	1	2	1	2	2	1	1
NLL-12	8.1618	LaDArT_SNP03240	Hane et al. (2017)	2	2	1	2	1	1	2	1	1	2	2	2	1	2	2	2	2	1	2	2	1	1	1	2	0	1	2	1	2	0	2	1	0	1	2	2	1	1	2	1	2	1	2	2	1	1
NLL-12	8.7366	LaDArT_SNP07637	Hane et al. (2017)	2	2	1	2	1	1	2	1	1	2	2	2	1	2	2	2	2	0	2	2	1	1	1	2	1	1	2	1	2	0	2	1	1	1	2	2	1	1	2	1	2	1	2	2	1	1
NLL-12	10.4614	LaDArT_SNP10106	Hane et al. (2017)	2	2	1	2	1	1	2	1	1	2	2	2	1	2	2	2	2	1	2	2	1	2	1	2	2	1	2	1	2	0	2	1	1	1	1	2	1	1	2	1	2	1	2	2	1	1
NLL-12	11.5727	LaSNP_425	Hane et al. (2017)	2	2	1	2	1	1	2	1	1	2	2	2	1	2	2	2	2	1	2	2	2	2	1	2	2	1	2	1	2	2	2	1	1	1	1	2	1	1	2	1	2	1	2	2	1	1
NLL-12	12.1345	LaDArT_SNP04124	Hane et al. (2017)	2	2	1	2	1	1	2	1	1	2	2	2	1	2	2	2	2	1	2	2	1	2	1	2	2	1	2	1	2	0	2	1	1	1	1	2	1	1	2	1	2	1	2	2	1	1
NLL-12	12.1345	LaDArT_SNP08199	Hane et al. (2017)	2	2	1	2	1	0	2	0	1	2	2	2	1	2	2	2	2	0	2	2	1	2	1	2	2	0	2	1	2	2	0	1	1	1	1	2	0	1	2	0	2	1	2	2	1	1
NLL-12	12.7674	LaDArT_SNP03228	Hane et al. (2017)	2	2	1	2	1	1	2	1	1	2	1	2	1	2	2	2	2	1	2	2	1	2	1	2	2	1	2	1	2	0	2	1	1	1	1	2	1	1	2	1	2	1	2	2	1	1
NLL-12	16.8944	LaSNP_466	Hane et al. (2017)	2	2	1	2	1	1	2	1	1	2	1	2	1	2	2	2	2	1	1	1	2	2	1	2	2	1	2	1	2	1	2	1	1	1	1	2	1	1	2	1	2	1	2	1	1	2
NLL-12	20.3482	LaSNP_467	Hane et al. (2017)	2	2	1	2	1	1	2	1	1	1	1	1	1	2	2	2	2	1	1	1	2	2	1	2	2	1	2	1	2	1	2	1	1	1	1	2	1	1	2	1	2	1	2	1	1	2
NLL-12	20.3482	LaDArT_SNP09632	Hane et al. (2017)	2	2	1	2	1	1	2	1	1	1	1	1	1	2	2	2	2	1	1	1	2	2	1	2	2	1	2	1	2	1	2	1	1	1	1	2	1	1	2	1	2	1	2	1	1	2
NLL-12	23.8835	LaDArT_SNP00708	Hane et al. (2017)	2	2	1	2	1	1	2	1	1	1	1	1	1	2	2	2	2	1	1	1	2	2	1	2	1	1	2	1	2	1	2	1	1	1	2	2	1	1	2	1	1	1	2	1	1	2
NLL-12	24.4718	LaDArT_SNP13739	Hane et al. (2017)	2	2	1	2	1	1	2	1	1	1	1	1	1	2	2	0	2	1	1	1	2	2	1	2	1	0	2	1	2	1	2	1	1	1	2	2	1	1	2	1	1	1	2	1	1	2
NLL-12	25.0532	LaDArT_SNP13498	Hane et al. (2017)	2	2	1	2	1	1	2	1	1	1	1	1	1	2	2	2	2	1	1	1	2	2	1	2	1	1	2	1	2	1	2	1	1	1	2	2	1	1	2	1	1	1	2	1	1	2
NLL-12	25.6088	LaDArT_SNP11597	Hane et al. (2017)	2	2	1	2	1	1	2	1	1	1	1	1	1	2	2	2	2	1	1	1	2	2	1	2	1	1	2	1	2	1	2	1	0	1	2	2	1	1	1	1	1	1	2	1	1	2
NLL-12	25.6088	LaDArT_PAV22402	Hane et al. (2017)	2	2	1	2	1	1	2	1	1	1	1	1	1	2	2	2	2	1	0	1	2	2	1	2	1	1	2	1	2	1	2	1	1	1	2	2	1	1	1	1	1	1	2	1	1	2
NLL-12	25.6088	LaDArT_PAV01825	Hane et al. (2017)	2	2	1	0	1	1	2	1	1	1	1	1	1	2	2	2	2	1	1	1	2	2	1	2	1	1	2	1	2	1	2	1	1	1	2	2	1	1	1	1	1	1	2	1	1	2
NLL-12	28.519	LaDArT_SNP06311	Hane et al. (2017)	2	2	1	2	1	1	2	1	1	1	1	1	1	2	2	2	2	1	1	1	2	2	1	2	1	1	2	1	2	2	2	1	1	1	2	2	1	1	1	1	1	2	2	1	1	2
NLL-12	29.0746	LaDArT_PAV21218	Hane et al. (2017)	2	2	1	2	1	1	2	1	1	1	1	1	1	2	2	2	2	1	1	1	2	2	1	2	1	1	2	1	2	2	2	1	1	1	2	2	1	1	1	1	1	2	2	1	1	2
NLL-12	30.2242	LaDArT_PAV29573	Hane et al. (2017)	2	2	2	2	1	1	1	1	1	1	1	1	1	2	2	2	2	1	1	1	2	2	1	2	1	1	2	1	2	2	2	1	1	1	2	2	1	1	1	1	1	2	2	1	1	2
NLL-12	30.2242	LaSNP_512	Hane et al. (2017)	2	2	2	2	1	1	1	1	1	1	1	1	1	2	2	2	2	1	1	1	2	2	1	2	1	1	2	1	2	2	2	1	1	1	2	2	1	1	1	1	1	2	2	1	1	2
NLL-12	30.2242	LaDArT_PAV07688	Hane et al. (2017)	2	2	2	2	1	1	1	1	1	1	1	1	1	2	2	2	0	1	1	1	2	2	1	2	1	1	2	1	2	2	2	1	1	1	2	2	0	1	1	1	1	2	2	1	1	2
NLL-12	30.786	LaDArT_SNP05714	Hane et al. (2017)	2	2	2	2	1	1	1	1	1	1	1	1	1	2	2	2	2	1	1	1	2	2	1	2	1	1	2	1	2	2	2	1	1	1	2	2	1	1	1	1	1	2	2	1	1	2
NLL-12	31.3295	LaDArT_SNP02986	Hane et al. (2017)	2	2	2	2	1	1	1	1	1	1	1	1	1	2	2	2	2	1	1	1	2	2	1	2	1	1	2	1	2	2	2	1	1	1	2	2	1	1	1	1	1	1	2	1	1	2
NLL-12	31.8851	LaDArT_SNP07242	Hane et al. (2017)	0	2	2	2	1	1	1	1	1	1	1	1	1	2	2	2	2	1	1	1	2	2	1	2	1	1	2	1	2	2	2	1	0	1	2	2	1	1	1	1	1	1	2	1	1	2
NLL-12	31.8851	LaDArT_SNP05236	Hane et al. (2017)	2	2	2	2	1	1	1	1	1	1	1	1	1	2	2	2	2	1	1	1	2	2	1	2	1	1	2	1	2	2	2	1	1	1	2	2	1	1	1	1	1	1	2	1	1	2
NLL-12	31.8851	LaDArT_SNP03826	Hane et al. (2017)	2	2	2	2	1	1	1	1	1	1	1	1	1	2	2	2	2	1	1	1	2	2	1	2	1	1	2	1	2	2	2	1	1	1	2	2	1	0	1	1	1	1	2	1	1	2
NLL-12	32.4665	LaDArT_PAV20786	Hane et al. (2017)	2	2	0	2	1	1	1	1	1	1	1	1	1	2	2	0	2	1	1	1	2	2	1	2	1	1	2	1	2	2	2	1	1	1	2	2	1	1	1	1	1	1	2	1	1	1
NLL-12	32.4665	LaSNP_149	Hane et al. (2017)	2	2	2	2	1	1	1	1	1	1	1	1	1	2	2	2	2	1	1	1	2	2	1	2	1	1	2	1	2	2	2	1	1	1	2	2	1	1	1	1	1	1	2	1	1	1
NLL-12	33.5656	LaDArT_SNP10310	Hane et al. (2017)	2	2	2	2	1	1	1	1	1	1	1	1	1	2	1	2	2	1	1	1	2	2	1	2	1	1	2	1	2	2	2	1	1	1	2	2	1	1	1	1	1	1	2	1	1	1
NLL-12	34.1091	LaDArT_SNP05757	Hane et al. (2017)	2	2	2	2	1	1	1	1	1	1	1	1	2	2	1	2	2	1	1	1	2	2	1	2	1	1	2	1	2	2	2	1	1	1	2	2	1	1	1	1	1	1	2	1	1	1
NLL-12	35.3914	psat_EST_00183	Hane et al. (2017)	2	2	2	0	1	1	1	1	1	1	1	1	2	2	1	2	2	0	0	1	2	2	0	2	1	1	2	1	2	2	2	1	1	1	2	2	2	1	0	1	1	2	0	0	0	1
NLL-12	36.0244	LaSNP_507	Hane et al. (2017)	2	2	2	2	1	1	1	1	1	1	1	1	2	2	1	2	2	1	1	1	2	2	1	2	1	1	2	1	2	2	2	1	1	1	2	2	1	1	1	1	1	2	2	1	1	1
NLL-12	36.5862	LaSNP_546	Hane et al. (2017)	2	2	2	2	1	1	1	1	0	1	1	1	2	2	1	2	2	1	1	1	2	2	1	2	1	1	1	1	2	2	2	1	1	1	2	2	1	1	1	1	1	2	2	1	1	1
NLL-12	37.1544	LaDArT_SNP14469	Hane et al. (2017)	2	2	2	2	1	1	1	1	1	1	1	1	2	2	1	2	2	1	1	1	2	2	1	2	1	1	1	1	2	2	2	1	1	1	2	2	1	1	1	1	1	2	2	1	1	1
NLL-12	37.7039	LaDArT_SNP06572	Hane et al. (2017)	2	2	2	2	1	1	1	1	1	1	1	1	2	2	1	2	2	1	1	1	2	2	1	2	1	1	1	1	2	2	2	1	1	1	2	2	1	1	1	1	1	2	2	1	1	1
NLL-12	37.7039	LaSNP_151	Hane et al. (2017)	2	2	2	2	1	1	1	1	1	1	1	1	2	2	1	2	2	1	1	1	2	2	1	2	1	1	1	1	2	2	2	1	1	1	2	2	1	1	1	1	1	2	2	1	1	1
NLL-12	38.3533	LG13	Hane et al. (2017)	2	2	2	0	1	1	1	1	1	1	1	1	2	2	1	2	2	0	0	1	2	2	0	2	1	1	1	1	2	2	2	1	1	1	2	2	1	1	0	1	1	2	0	0	0	1
NLL-12	39.0112	LaDArT_SNP11190	Hane et al. (2017)	2	0	2	2	1	1	1	1	1	1	1	1	2	2	1	2	2	1	1	1	2	2	2	2	1	1	1	1	2	2	2	1	1	1	2	2	1	1	1	1	1	2	2	1	1	1
NLL-12	39.0112	LaDArT_PAV04103	Hane et al. (2017)	2	1	2	2	1	1	1	1	1	1	1	1	2	2	1	2	0	1	0	1	2	2	2	2	1	1	1	1	2	2	2	0	0	1	2	2	1	1	1	1	1	2	2	1	1	1
NLL-12	39.0112	LaDArT_SNP15215	Hane et al. (2017)	2	0	2	0	1	1	0	1	1	1	1	1	2	2	1	2	2	1	1	1	2	2	2	2	1	1	1	1	2	2	2	1	1	1	2	2	1	1	1	1	1	2	2	1	1	1
NLL-12	39.573	LaDArT_SNP07019	Hane et al. (2017)	2	0	2	2	1	1	1	1	1	1	1	1	2	2	1	2	2	1	1	2	2	2	2	2	1	1	1	1	2	2	2	1	1	1	2	2	1	1	1	1	1	2	2	1	1	1
NLL-12	40.1286	LaDArT_PAV17821	Hane et al. (2017)	2	0	2	2	1	1	1	1	1	1	1	1	2	2	1	2	2	1	1	2	2	2	2	2	1	1	1	1	2	2	2	1	1	1	2	2	1	1	1	1	1	2	2	1	1	1
NLL-12	40.1286	LaDArT_SNP18718	Hane et al. (2017)	2	0	2	2	1	1	1	1	1	1	1	1	2	2	1	2	2	1	1	2	2	2	2	2	1	1	1	1	2	2	2	1	1	1	2	2	1	1	1	1	1	2	2	1	1	1
NLL-12	40.6842	LaDArT_SNP07438	Hane et al. (2017)	2	0	2	2	1	1	1	1	1	1	1	1	2	2	1	2	2	1	1	2	2	2	2	2	1	1	1	1	1	2	2	1	1	1	2	0	1	1	1	1	1	2	2	1	1	1
NLL-12	41.2398	LaDArT_SNP14210	Hane et al. (2017)	2	0	2	2	1	1	1	1	1	1	1	1	2	2	1	2	2	1	1	2	2	2	2	2	1	1	1	1	1	2	2	1	1	1	2	2	1	1	1	1	1	2	2	1	1	1
NLL-12	41.7953	LaDArT_SNP18815	Hane et al. (2017)	2	0	2	2	1	1	1	1	1	1	1	1	2	2	1	2	2	1	1	1	2	2	2	2	1	1	1	0	1	2	2	1	1	1	2	2	1	1	1	1	1	2	2	1	1	1
NLL-12	44.0958	LaDArT_SNP15644	Hane et al. (2017)	2	1	2	2	1	1	1	1	1	1	1	1	2	2	1	2	2	1	1	1	2	2	2	2	1	1	1	1	1	2	2	1	1	1	2	2	1	1	1	1	2	2	2	1	2	1
NLL-12	44.0958	LaDArT_PAV23452	Hane et al. (2017)	2	1	2	2	1	1	1	1	1	1	1	1	2	2	1	2	0	1	1	1	2	2	2	2	1	1	1	1	1	2	2	1	1	1	2	2	1	1	1	1	2	2	2	1	2	1
NLL-12	44.0958	LaDArT_SNP12669	Hane et al. (2017)	2	1	2	2	1	1	1	1	1	1	1	1	2	2	1	2	2	1	1	1	2	2	2	2	1	1	1	1	1	2	2	1	1	1	2	2	1	1	1	1	2	2	2	1	2	1
NLL-12	44.6453	LaSNP_180	Hane et al. (2017)	2	1	2	2	1	1	1	1	1	1	1	1	2	2	1	2	2	1	1	1	2	2	2	2	1	1	1	1	1	2	2	1	1	1	2	2	1	1	1	1	2	2	2	1	2	1
NLL-12	45.7818	LaDArT_SNP11299	Hane et al. (2017)	2	1	2	2	1	1	1	1	1	1	1	1	2	2	1	1	2	1	1	1	2	1	2	2	1	1	1	0	1	2	2	1	1	1	2	2	1	1	1	1	2	2	2	1	2	1
NLL-12	45.7818	LaDArT_SNP15739	Hane et al. (2017)	0	1	2	2	1	1	1	1	1	1	1	1	2	2	1	1	2	1	1	1	2	1	2	2	1	1	1	1	1	2	2	1	1	1	2	2	0	1	1	1	2	2	2	1	2	1
NLL-12	48.0823	LaDArT_SNP18219	Hane et al. (2017)	2	1	2	2	1	1	1	1	1	1	1	1	2	2	1	1	2	1	1	1	2	1	2	2	1	1	1	1	1	2	1	1	1	1	2	2	1	1	1	1	2	2	2	1	2	1
NLL-12	48.6637	LaDArT_PAV07582	Hane et al. (2017)	2	1	2	2	1	0	0	1	1	1	1	1	2	1	1	1	2	1	1	1	2	1	2	2	1	1	1	1	1	2	1	1	0	1	2	2	1	1	1	1	2	2	2	1	2	1
NLL-12	48.6637	LaDArT_SNP05922	Hane et al. (2017)	2	1	2	2	1	1	1	1	1	1	1	1	2	1	1	1	2	1	1	1	2	1	2	2	1	1	1	1	1	2	1	1	1	1	2	2	1	1	1	1	2	2	2	1	2	1
NLL-12	48.6637	LaDArT_SNP04266	Hane et al. (2017)	2	1	2	2	1	1	1	1	1	1	1	1	2	1	1	1	2	1	1	1	2	1	2	2	1	1	1	1	1	2	1	1	1	1	2	2	1	1	1	1	2	2	2	1	2	1
NLL-12	48.6637	LaDArT_SNP12473	Hane et al. (2017)	2	1	2	2	1	1	1	1	1	1	1	1	2	1	1	1	2	1	0	1	2	1	2	2	1	1	1	1	1	2	1	1	1	1	2	2	1	1	1	1	2	2	2	1	2	1
NLL-12	48.6637	LaSNP_293	Hane et al. (2017)	0	1	2	2	1	1	1	1	1	1	1	1	2	1	1	1	2	1	1	1	2	1	2	2	1	1	1	1	1	2	1	1	1	1	2	2	1	1	1	1	2	2	2	1	2	1
NLL-12	50.3498	LaDArT_SNP14117	Hane et al. (2017)	2	1	2	2	1	1	1	1	1	1	1	1	2	1	1	1	2	1	1	1	2	1	2	2	1	1	1	1	1	2	1	1	1	1	2	2	1	2	1	1	2	2	2	1	2	1
NLL-12	50.8933	LaDArT_SNP06959	Hane et al. (2017)	2	1	2	2	1	1	1	1	1	1	1	1	2	1	1	1	2	1	1	1	2	1	2	2	1	1	1	1	1	2	1	1	1	1	2	2	1	2	1	1	2	2	2	1	2	1
NLL-12	51.4551	LaDArT_PAV24581	Hane et al. (2017)	2	1	2	2	1	1	1	1	1	1	1	1	2	1	1	1	2	1	1	1	2	1	2	2	1	1	1	1	1	2	1	1	1	1	2	2	1	2	1	1	0	2	2	1	2	1
NLL-12	52.0169	LaDArT_SNP07758	Hane et al. (2017)	2	1	2	2	1	1	1	1	1	1	1	1	2	1	1	1	2	1	1	1	2	1	2	2	1	1	1	1	1	2	1	1	1	1	2	2	1	2	1	1	2	2	2	1	2	1
NLL-12	52.0169	LaDArT_PAV25652	Hane et al. (2017)	2	1	2	2	1	1	1	1	0	1	1	1	2	1	1	1	2	1	1	1	2	1	2	2	1	1	1	1	1	2	1	1	1	1	2	2	1	2	0	1	2	2	2	1	2	1
NLL-12	52.0169	LaDArT_SNP15909	Hane et al. (2017)	2	1	2	2	1	1	0	1	1	1	1	1	2	1	1	1	2	1	1	1	2	1	2	2	1	1	1	1	1	2	1	1	1	1	2	2	1	2	1	1	2	2	2	1	2	1
NLL-12	52.0169	LaDArT_SNP13897	Hane et al. (2017)	2	1	2	2	1	1	1	1	1	1	1	1	2	1	1	1	2	1	1	1	2	1	2	2	1	1	1	1	1	2	1	1	1	1	2	2	1	2	1	1	2	2	2	1	2	1
NLL-12	52.5664	LaDArT_SNP05739	Hane et al. (2017)	2	1	2	1	1	1	1	1	1	1	1	1	2	1	1	1	2	1	1	1	2	1	2	2	1	1	1	1	1	2	1	1	1	1	2	2	1	2	1	1	2	2	2	1	2	1
NLL-12	53.1159	LaDArT_SNP03973	Hane et al. (2017)	2	1	2	1	1	1	1	1	1	1	1	1	2	1	1	1	2	1	1	1	2	1	2	2	1	1	1	1	1	2	1	1	1	1	2	2	1	2	1	1	2	2	2	1	2	1
NLL-12	53.1159	LaDArT_SNP15634	Hane et al. (2017)	2	1	2	1	1	1	1	1	1	1	1	1	2	1	1	1	2	1	1	1	2	1	2	2	1	1	1	1	1	2	1	1	1	1	2	2	1	2	1	1	2	2	2	1	2	1
NLL-12	53.1159	LaDArT_SNP11783	Hane et al. (2017)	2	1	2	1	1	1	0	1	1	1	1	1	2	1	1	1	2	1	0	1	2	1	2	2	1	1	1	1	1	2	1	1	1	1	2	2	1	2	1	1	2	2	2	1	2	1
NLL-12	53.6841	LaDArT_SNP16472	Hane et al. (2017)	2	1	2	1	1	1	1	1	1	1	1	1	2	1	1	1	2	1	1	1	2	1	1	2	1	1	1	1	1	2	1	1	0	1	2	2	1	2	1	1	2	2	2	1	2	0
NLL-12	55.4089	LaDArT_SNP04435	Hane et al. (2017)	2	1	2	1	1	1	1	1	1	1	1	1	2	1	1	1	2	1	1	1	2	1	1	2	1	1	1	1	1	2	0	1	1	1	2	2	1	2	1	1	2	2	2	1	2	1
NLL-12	55.4089	LaDArT_SNP05312	Hane et al. (2017)	2	1	2	1	1	1	1	1	1	1	1	1	2	1	1	1	2	1	1	1	2	1	1	2	1	1	1	1	1	2	0	1	1	1	2	2	1	2	1	1	2	2	2	1	2	1
NLL-12	55.9583	LaDArT_SNP15633	Hane et al. (2017)	2	1	1	1	1	1	1	1	1	1	1	1	2	1	1	1	2	1	1	1	2	1	1	2	1	1	1	1	1	2	1	1	1	1	2	2	1	2	1	1	2	2	2	1	2	1
NLL-12	55.9583	LaDArT_SNP08656	Hane et al. (2017)	2	1	1	1	1	1	1	1	1	1	1	1	2	1	1	1	2	1	1	1	2	1	1	2	1	1	1	1	1	2	1	1	1	1	2	2	1	2	1	1	2	2	2	1	2	1
NLL-12	58.2326	LaDArT_SNP12309	Hane et al. (2017)	2	1	1	1	1	1	1	1	1	1	1	0	1	1	1	1	2	1	1	1	2	1	1	2	1	1	1	2	1	2	1	1	1	1	2	2	1	2	2	1	2	2	2	1	2	1
NLL-12	59.9775	LaDArT_SNP07450	Hane et al. (2017)	2	2	1	1	1	1	1	1	1	1	1	1	1	1	1	1	1	0	1	1	2	1	1	2	1	1	1	2	1	2	1	1	1	1	2	2	1	2	2	1	2	2	2	1	2	2
NLL-12	60.5394	LaDArT_SNP06010	Hane et al. (2017)	2	2	1	1	1	1	1	1	1	1	1	1	1	1	1	1	1	1	1	1	2	1	1	2	1	1	1	2	1	2	1	1	1	1	2	2	1	2	1	1	2	2	2	1	2	2
NLL-12	61.1208	LaDArT_PAV15563	Hane et al. (2017)	2	2	1	1	1	0	0	1	1	2	1	1	1	1	1	1	1	1	1	1	2	1	1	2	1	1	1	2	1	2	1	1	1	1	2	2	1	2	1	1	2	2	2	1	2	2
NLL-12	61.1208	LaDArT_SNP11547	Hane et al. (2017)	2	2	1	1	1	1	1	1	1	2	1	1	1	1	1	1	1	1	1	1	2	1	1	2	1	1	1	2	1	2	1	1	1	1	2	2	1	2	1	1	2	2	2	1	2	2
NLL-12	61.709	LaDArT_PAV22864	Hane et al. (2017)	2	2	1	1	1	1	1	1	1	2	1	1	1	1	1	1	1	1	1	1	2	1	1	2	1	1	1	2	1	2	1	1	1	1	2	2	1	2	1	1	2	2	0	1	2	2
NLL-12	61.709	LaDArT_SNP04114	Hane et al. (2017)	2	2	1	1	1	1	1	1	1	2	1	1	1	1	1	1	1	1	1	1	2	1	1	2	1	1	1	2	1	2	1	1	1	1	2	2	1	2	1	1	2	2	2	1	2	2
NLL-12	64.0095	LaDArT_SNP17840	Hane et al. (2017)	2	2	1	2	1	1	1	1	1	2	1	1	1	1	1	1	1	1	1	1	2	1	1	2	1	1	1	2	1	1	1	1	1	1	2	2	1	2	1	1	2	2	1	1	2	2
NLL-12	64.559	LaDArT_SNP06981	Hane et al. (2017)	2	2	1	2	1	1	1	1	1	2	1	1	1	1	1	1	1	1	1	1	2	2	1	2	1	1	1	2	1	1	0	1	1	1	2	2	1	2	1	1	2	2	1	1	2	2
NLL-12	65.6955	LaDArT_SNP18386	Hane et al. (2017)	2	2	1	2	1	1	1	2	1	2	1	1	1	0	1	1	1	2	1	1	2	2	1	2	1	1	1	2	1	1	1	1	1	1	2	2	1	2	1	1	2	2	1	1	2	2
NLL-12	69.9742	LaDArT_SNP18988	Hane et al. (2017)	1	2	1	1	2	1	1	2	1	2	1	1	1	1	1	1	1	2	1	1	2	2	1	2	1	1	1	2	2	1	1	1	1	1	2	2	1	2	1	1	2	2	1	1	2	2
NLL-12	71.1793	LaDArT_PAV27850	Hane et al. (2017)	1	2	1	1	2	1	1	2	1	2	1	1	1	1	1	1	1	2	1	1	2	2	1	2	1	1	0	2	2	1	1	1	1	1	2	2	1	2	2	1	2	2	1	1	2	2
NLL-12	73.7131	LaDArT_SNP05108	Hane et al. (2017)	1	2	1	1	2	1	1	2	1	2	1	1	1	1	1	1	1	2	1	1	2	2	1	2	1	1	1	2	2	1	1	1	0	1	2	2	1	2	1	1	2	2	1	1	2	2
NLL-12	76.0404	LaDArT_SNP04839	Hane et al. (2017)	1	2	1	1	2	1	1	2	1	2	1	1	1	1	2	1	1	2	1	1	2	2	1	2	1	1	1	2	2	1	1	1	1	2	2	2	1	2	1	1	2	2	1	1	2	2
NLL-12	76.0404	LaDArT_SNP02898	Hane et al. (2017)	1	2	1	1	2	1	1	2	1	2	1	1	1	1	2	1	1	2	1	1	2	2	1	2	1	1	1	2	2	1	1	1	1	2	2	2	1	0	1	1	2	2	1	1	2	2
NLL-12	76.6086	LaDArT_SNP12052	Hane et al. (2017)	1	2	1	1	2	1	1	2	1	2	1	1	1	1	2	1	1	2	1	1	2	2	1	2	1	1	1	2	2	1	1	1	1	2	1	2	1	2	1	1	2	2	1	1	2	2
NLL-12	77.8283	LaDArT_PAV14482	Hane et al. (2017)	1	2	1	1	2	1	1	2	1	2	1	1	1	1	2	1	1	2	1	1	2	2	1	2	1	1	1	1	2	1	1	1	1	2	1	2	1	2	0	0	2	2	1	1	2	2
NLL-12	78.4236	LaDArT_SNP00351	Hane et al. (2017)	1	2	1	1	2	1	1	2	1	2	1	1	1	1	2	1	1	2	1	1	2	2	1	2	1	1	1	1	2	1	1	1	1	2	1	2	1	2	1	1	2	2	2	1	2	2
NLL-12	78.9731	LaSNP_065	Hane et al. (2017)	1	2	1	1	2	1	1	2	1	2	1	1	1	1	2	1	1	2	1	1	2	2	1	2	1	1	1	1	2	1	1	1	1	2	1	2	1	2	1	1	2	2	2	1	2	2
NLL-12	79.5287	LaDArT_SNP03014	Hane et al. (2017)	1	2	1	1	2	1	1	2	1	2	1	1	1	1	2	1	1	2	1	1	2	2	1	2	1	1	1	1	2	1	1	1	0	2	1	2	1	2	1	1	2	2	2	1	2	2
NLL-12	80.7053	LaIND_064	Hane et al. (2017)	1	2	1	1	2	2	1	2	1	2	0	1	1	1	2	1	1	2	1	1	2	2	1	2	0	1	1	1	2	1	1	1	1	2	1	2	1	2	1	1	2	2	2	1	2	2
NLL-12	82.4708	LaDArT_SNP03223	Hane et al. (2017)	1	2	1	1	2	2	1	2	1	2	1	1	1	1	2	1	1	2	1	1	2	2	1	2	1	1	1	1	2	1	2	1	1	2	1	2	1	2	1	1	2	2	2	1	2	2
NLL-12	82.4708	LaDArT_SNP09750	Hane et al. (2017)	1	2	1	1	2	2	1	2	1	2	1	1	1	1	2	1	1	2	1	1	2	2	1	2	1	1	1	1	2	1	2	1	1	2	1	2	1	2	1	1	2	2	2	1	2	2
NLL-12	85.4505	LaSNP_030	Hane et al. (2017)	1	2	1	1	1	2	1	2	1	2	1	1	1	1	2	1	1	2	1	1	2	2	1	1	1	1	1	1	2	1	2	1	0	2	1	2	1	2	2	2	2	2	2	1	2	2
NLL-12	86.0123	LaDArT_SNP01890	Hane et al. (2017)	1	2	1	1	1	2	1	2	1	2	1	1	1	1	2	1	1	2	1	2	2	2	1	1	1	1	1	1	2	1	2	1	1	2	1	2	1	2	2	2	2	2	2	1	2	2
NLL-12	90.3985	LaDArT_PAV25344	Hane et al. (2017)	1	2	1	1	1	2	1	1	1	2	1	1	1	1	2	1	1	0	1	2	2	2	1	1	1	2	1	1	2	1	2	1	1	2	1	2	1	1	2	0	2	2	1	1	2	2
NLL-12	90.3985	LaDArT_SNP01491	Hane et al. (2017)	1	2	1	1	1	2	1	1	1	2	1	1	1	1	2	1	1	2	1	2	2	2	1	1	1	2	1	1	2	0	2	1	0	2	1	2	1	1	2	2	2	2	1	1	2	2
NLL-12	90.9541	LaDArT_SNP00841	Hane et al. (2017)	1	2	1	1	1	2	1	1	1	2	1	1	1	1	2	1	1	2	1	2	2	2	1	1	2	2	1	1	2	1	2	1	1	2	1	2	1	1	2	2	2	2	1	1	2	2
NLL-12	91.5036	LaDArT_SNP11477	Hane et al. (2017)	1	2	1	1	1	2	1	1	1	2	2	1	1	1	2	1	1	2	1	2	2	2	1	1	2	2	1	1	2	1	2	1	1	2	1	2	1	1	0	2	2	2	1	1	2	2
NLL-12	92.0718	LaDArT_SNP04110	Hane et al. (2017)	1	2	1	1	1	2	0	1	1	2	2	1	1	1	2	1	1	2	1	2	2	2	1	1	2	2	1	1	2	1	2	1	1	2	0	2	1	1	0	2	2	2	1	1	2	2
NLL-12	92.64	LaDArT_SNP03275	Hane et al. (2017)	1	2	1	1	1	2	1	1	1	2	2	1	1	1	2	1	1	2	1	2	2	2	1	1	2	2	1	1	2	2	2	1	1	2	1	2	1	1	2	2	2	2	1	1	2	2
NLL-12	93.1956	LaDArT_PAV05226	Hane et al. (2017)	1	2	1	1	1	2	1	2	1	2	2	1	1	1	2	1	1	2	1	2	2	2	1	1	2	2	1	1	2	2	2	1	1	2	1	2	1	1	2	2	2	2	1	1	2	2
NLL-12	93.7574	LaDArT_SNP03072	Hane et al. (2017)	1	2	1	1	1	2	1	0	1	2	2	1	1	1	2	1	1	2	1	2	2	2	1	1	2	2	1	1	2	2	2	1	1	2	1	2	1	1	2	2	2	2	1	1	2	2
NLL-12	94.3192	LaDArT_SNP16895	Hane et al. (2017)	1	2	1	1	1	2	1	0	1	2	2	1	1	1	2	1	1	2	1	2	2	2	1	1	2	2	1	1	2	2	2	1	1	2	1	2	1	1	2	2	2	2	1	0	2	2
NLL-12	95.4688	LaDArT_SNP05724	Hane et al. (2017)	1	2	1	1	1	2	1	0	1	2	2	0	1	1	2	1	1	2	1	2	2	2	1	1	2	2	1	1	2	2	2	1	1	2	1	2	2	1	2	2	2	2	2	1	2	2
NLL-12	96.0307	LaDArT_SNP00902	Hane et al. (2017)	1	2	1	1	1	2	1	0	1	2	2	1	1	1	2	1	1	2	1	2	2	2	1	1	2	2	1	1	2	2	2	1	1	2	1	2	2	1	2	2	2	2	2	1	2	2
NLL-12	96.5862	LaDArT_SNP03157	Hane et al. (2017)	1	2	1	1	1	2	1	0	1	2	2	1	2	1	2	1	1	2	1	2	2	2	1	1	2	2	1	1	2	2	2	1	1	2	1	2	2	1	2	2	2	2	2	1	2	2
NLL-12	97.1418	LaDArT_SNP12003	Hane et al. (2017)	1	2	1	1	1	2	1	0	1	2	2	1	2	1	2	1	1	2	1	2	2	2	1	1	2	2	1	0	2	2	2	1	1	2	1	2	2	1	2	2	2	2	2	1	2	2
NLL-12	97.6974	LaDArT_SNP14653	Hane et al. (2017)	1	2	1	1	1	2	1	0	1	2	2	1	2	1	2	1	1	2	1	2	2	2	1	1	2	2	1	1	2	2	2	1	1	2	1	2	2	1	2	2	2	2	2	1	2	2
NLL-12	97.6974	LaDArT_SNP02108	Hane et al. (2017)	1	2	1	1	1	2	1	0	1	2	2	1	2	1	2	1	1	2	1	2	2	0	1	1	2	2	1	1	2	2	2	1	1	2	1	2	2	1	2	2	2	2	2	1	2	2
NLL-12	98.2722	LaDArT_PAV25770	Hane et al. (2017)	1	2	1	1	1	2	1	1	1	2	2	1	2	1	2	1	1	0	1	2	2	2	1	1	2	2	1	1	2	2	2	1	1	2	1	2	0	1	2	1	2	2	2	1	2	2
NLL-13	0	LaDArT_PAV03574	Hane et al. (2017)	2	2	2	2	1	0	2	1	2	2	1	2	1	1	1	2	2	1	1	1	0	2	1	1	2	2	2	1	2	1	2	1	1	1	2	1	1	1	2	1	2	1	1	2	2	1
NLL-13	0.6098	LaDArT_SNP17769	Hane et al. (2017)	2	2	2	2	1	1	2	1	2	2	1	2	1	1	1	2	2	1	1	1	1	2	1	1	2	0	2	1	2	1	2	1	0	1	2	0	0	1	2	1	2	1	1	2	2	1
NLL-13	0.6098	LaDArT_SNP14241	Hane et al. (2017)	2	2	2	2	1	1	2	1	2	2	1	2	1	1	1	2	2	1	1	1	1	2	1	1	2	1	2	1	2	1	2	1	1	1	2	1	0	1	2	1	2	1	1	2	2	1
NLL-13	1.1593	LaDArT_SNP00775	Hane et al. (2017)	2	2	2	2	1	1	2	1	2	2	1	2	1	1	1	2	2	1	1	1	1	2	1	1	2	1	2	1	2	1	2	1	1	1	2	1	1	1	2	1	2	1	1	1	2	1
NLL-13	1.7148	LaDArT_SNP00534	Hane et al. (2017)	2	2	2	2	1	1	2	0	2	2	0	2	1	1	1	2	2	1	1	1	1	2	1	1	2	1	2	1	2	1	2	1	1	1	2	1	1	1	2	1	2	1	1	1	2	1
NLL-13	2.8778	LaDArT_SNP03215	Hane et al. (2017)	2	2	2	2	1	1	2	1	2	0	1	2	1	1	1	2	2	1	1	2	1	2	1	1	2	1	2	1	2	1	2	1	1	1	2	1	1	1	2	1	2	1	1	1	2	1
NLL-13	2.8778	LaDArT_SNP11489	Hane et al. (2017)	2	2	2	2	1	1	2	1	2	2	1	2	1	1	1	2	2	1	1	2	1	2	1	1	2	1	2	1	2	1	2	1	1	1	2	1	1	1	2	1	2	1	1	1	2	1
[truncated: 983 more rows]
[truncated: 48 more columns]
